# Supplementary material for: Transcriptional variation in Babesia gibsoni (Wuhan isolate) between in vivo and in vitro cultures in blood stage
Source: Parasit Vectors. 2023 Aug 7;16:268. doi: 10.1186/s13071-023-05869-z (PMC10408140; doi:10.1186/s13071-023-05869-z)
Supplement: Supplementary file 1 — Additional file 1: Table S1. GO terms and KEGG pathway annotations of DEGs in this study. [file 13071_2023_5869_MOESM1_ESM.xlsx]

## Sheet: Sheet1
Gene ID	Seed ortholog	e-value	score	best tax lvl	Preferred_name	GO terms	EC number	KEGG KO	KEGG pathway	KEGG module	KEGG reaction	KEGG rclass	BRITE	KEGG TC	CAZy	BiGG reaction	annot lvl	matching OGs	Best OG	COG cat	annotation
TRINITY_GG_16_c100_g1_i11.p1	5865.XP_001608970.1	1.2e-12	79.7	Piroplasmida													Apicomplexa	2EZJH@1,2TN19@2759,3KC70@422676,3YDWU@5794,3Z6A5@5863	NA|NA|NA
TRINITY_GG_16_c103_g3_i1.p1	5865.XP_001610443.1	3e-46	192.6	Piroplasmida													Apicomplexa	28QJ7@1,2QX80@2759,3KCG8@422676,3YEKJ@5794,3Z5YG@5863	NA|NA|NA
TRINITY_GG_16_c105_g2_i1.p1	5865.XP_001610672.1	7.1e-51	209.1	Piroplasmida													Apicomplexa	2BWDP@1,2TN29@2759,3KDDI@422676,3YDXM@5794,3Z3NS@5863	NA|NA|NA	S	Sexual stage antigen s48/45 domain
TRINITY_GG_16_c106_g1_i16.p1	5865.XP_001609967.1	5.8e-31	142.1	Piroplasmida													Apicomplexa	2CGRB@1,2TN6G@2759,3KC8T@422676,3YE0X@5794,3Z550@5863	NA|NA|NA	S	Hinge domain of cleavage stimulation factor subunit 2
TRINITY_GG_16_c106_g2_i11.p2	5865.XP_001609968.1	8e-101	374.0	Piroplasmida	LAP	GO:0003674,GO:0003824,GO:0005488,GO:0005515,GO:0005575,GO:0005622,GO:0005623,GO:0005737,GO:0005739,GO:0006508,GO:0006807,GO:0008150,GO:0008152,GO:0008233,GO:0016787,GO:0019538,GO:0019904,GO:0043170,GO:0043226,GO:0043227,GO:0043229,GO:0043231,GO:0044238,GO:0044424,GO:0044444,GO:0044464,GO:0071704,GO:0097718,GO:0140096,GO:1901564	3.4.11.1	ko:K01255	ko00480,ko01100,map00480,map01100		R00899,R04951	RC00096,RC00141	ko00000,ko00001,ko01000,ko01002				Apicomplexa	3KA84@422676,3Y9K6@5794,3Z4V6@5863,COG0260@1,KOG2597@2759	NA|NA|NA	E	aminopeptidase
TRINITY_GG_16_c106_g2_i11.p1	5865.XP_001609969.1	2.3e-68	266.5	Piroplasmida													Apicomplexa	28QHB@1,2QX66@2759,3KCYM@422676,3YEJ9@5794,3Z6ES@5863	NA|NA|NA
TRINITY_GG_16_c106_g3_i1.p1	5865.XP_001609966.1	9.9e-39	166.0	Piroplasmida													Apicomplexa	2D3B9@1,2SQXS@2759,3KCQ0@422676,3YBPB@5794,3Z61W@5863	NA|NA|NA	S	CPW_WPC
TRINITY_GG_16_c106_g4_i1.p1	5865.XP_001609965.1	0.0	1666.4	Eukaryota	GRID2IP												Eukaryota	KOG1924@1,KOG1924@2759	NA|NA|NA	D	protein diaphanous homolog
TRINITY_GG_16_c108_g1_i1.p1	5865.XP_001610326.1	9.1e-20	103.6	Piroplasmida		GO:0003674,GO:0003676,GO:0003723,GO:0003727,GO:0005488,GO:0005515,GO:0005575,GO:0005622,GO:0005623,GO:0005634,GO:0005737,GO:0005829,GO:0005844,GO:0008150,GO:0008187,GO:0008266,GO:0009719,GO:0009725,GO:0010033,GO:0032991,GO:0042221,GO:0042802,GO:0043226,GO:0043227,GO:0043229,GO:0043231,GO:0044424,GO:0044444,GO:0044464,GO:0050896,GO:0097159,GO:1901363,GO:1990904		ko:K14838					ko00000,ko03009				Apicomplexa	3KCED@422676,3YATQ@5794,3Z5MT@5863,KOG4208@1,KOG4208@2759	NA|NA|NA	A	RNA recognition motif. (a.k.a. RRM, RBD, or RNP domain)
TRINITY_GG_16_c109_g1_i101.p4	68886.XP_009689207.1	2.8e-120	438.3	Piroplasmida				ko:K02956	ko03010,map03010	M00178,M00179			br01610,ko00000,ko00001,ko00002,ko03011				Apicomplexa	3KARI@422676,3YBA6@5794,3Z5JD@5863,COG0184@1,KOG2815@2759	NA|NA|NA	J	Belongs to the universal ribosomal protein uS15 family
TRINITY_GG_16_c109_g1_i101.p1	5865.XP_001610542.1	5.1e-117	429.5	Piroplasmida													Apicomplexa	2FKPX@1,2TN65@2759,3KCAD@422676,3YD25@5794,3Z4ZI@5863	NA|NA|NA
TRINITY_GG_16_c109_g1_i101.p2	5865.XP_001610538.1	2.9e-207	728.8	Piroplasmida													Apicomplexa	3KAKM@422676,3Y9NK@5794,3Z4SG@5863,KOG1128@1,KOG1128@2759	NA|NA|NA	S	TPR repeat
TRINITY_GG_16_c109_g1_i101.p5	5865.XP_001610538.1	1.9e-52	212.2	Piroplasmida													Apicomplexa	3KAKM@422676,3Y9NK@5794,3Z4SG@5863,KOG1128@1,KOG1128@2759	NA|NA|NA	S	TPR repeat
TRINITY_GG_16_c109_g1_i101.p3	5872.XP_004829834.1	6.4e-98	365.2	Piroplasmida													Apicomplexa	2E4R9@1,2SBKA@2759,3KBVX@422676,3YCAA@5794,3Z3XP@5863	NA|NA|NA
TRINITY_GG_16_c110_g1_i172.p2	5872.XP_004831168.1	9.5e-22	112.5	Piroplasmida													Apicomplexa	28QXR@1,2QXKN@2759,3KCPI@422676,3YEW0@5794,3Z5KW@5863	NA|NA|NA
TRINITY_GG_16_c110_g1_i172.p3	5872.XP_004831164.1	1e-68	266.5	Piroplasmida			3.1.3.16	ko:K01090					ko00000,ko01000				Apicomplexa	3KC2N@422676,3YA0I@5794,3Z497@5863,COG0631@1,KOG0698@2759	NA|NA|NA	T	Serine threonine protein phosphatase 2C
TRINITY_GG_16_c110_g1_i172.p1	5865.XP_001609698.1	0.0	1308.5	Piroplasmida		GO:0000070,GO:0000217,GO:0000228,GO:0000278,GO:0000280,GO:0000793,GO:0000794,GO:0000798,GO:0000819,GO:0003674,GO:0003676,GO:0003677,GO:0003680,GO:0003690,GO:0003824,GO:0005488,GO:0005515,GO:0005575,GO:0005622,GO:0005623,GO:0005634,GO:0005694,GO:0006139,GO:0006259,GO:0006281,GO:0006302,GO:0006725,GO:0006807,GO:0006950,GO:0006974,GO:0006996,GO:0007049,GO:0007059,GO:0007062,GO:0007064,GO:0008150,GO:…		ko:K06674	ko04111,map04111				ko00000,ko00001,ko03036				Apicomplexa	3KA9S@422676,3Y9TF@5794,3Z3XC@5863,COG1196@1,KOG0933@2759	NA|NA|NA	B	Structural maintenance of chromosomes protein
TRINITY_GG_16_c110_g1_i172.p7	5872.XP_004831169.1	2.5e-45	188.0	Piroplasmida		GO:0000228,GO:0000785,GO:0000786,GO:0000788,GO:0000790,GO:0003674,GO:0003676,GO:0003677,GO:0005488,GO:0005575,GO:0005622,GO:0005623,GO:0005634,GO:0005657,GO:0005694,GO:0006325,GO:0006333,GO:0006996,GO:0008150,GO:0009987,GO:0016043,GO:0031298,GO:0031974,GO:0031981,GO:0032991,GO:0032993,GO:0043226,GO:0043227,GO:0043228,GO:0043229,GO:0043231,GO:0043232,GO:0043233,GO:0043596,GO:0044422,GO:0044424,GO:…		ko:K11252	ko05034,ko05203,ko05322,map05034,map05203,map05322				ko00000,ko00001,ko03036,ko04147				Apicomplexa	3KAUS@422676,3YAH3@5794,3Z5SD@5863,KOG1744@1,KOG1744@2759	NA|NA|NA	B	Belongs to the histone H2B family
TRINITY_GG_16_c111_g1_i93.p1	5872.XP_004829948.1	1.3e-38	166.8	Piroplasmida													Apicomplexa	2FKJ9@1,2TN1G@2759,3KCBZ@422676,3YDWY@5794,3Z5YW@5863	NA|NA|NA
TRINITY_GG_16_c112_g1_i26.p1	5865.XP_001609864.1	9.2e-85	320.9	Piroplasmida													Apicomplexa	29U8A@1,2RXI2@2759,3KCU5@422676,3YB55@5794,3Z4E5@5863	NA|NA|NA	S	Primase zinc finger
TRINITY_GG_16_c112_g1_i26.p2	5865.XP_001609866.1	1.5e-104	386.3	Piroplasmida		GO:0003674,GO:0003676,GO:0003723,GO:0003747,GO:0005488,GO:0005575,GO:0005622,GO:0005623,GO:0005737,GO:0005829,GO:0006412,GO:0006415,GO:0006518,GO:0006807,GO:0008079,GO:0008135,GO:0008150,GO:0008152,GO:0009058,GO:0009059,GO:0009987,GO:0010467,GO:0016043,GO:0016149,GO:0019538,GO:0022411,GO:0032984,GO:0034641,GO:0034645,GO:0043043,GO:0043170,GO:0043603,GO:0043604,GO:0043624,GO:0043933,GO:0044237,GO:…		ko:K02836					ko00000,ko03012				Apicomplexa	3KAVV@422676,3YERU@5794,3Z52J@5863,COG0216@1,KOG2726@2759	NA|NA|NA	J	Peptide chain release factor
TRINITY_GG_16_c112_g1_i26.p3	5865.XP_001609865.1	7.1e-73	280.4	Piroplasmida													Apicomplexa	2E73H@1,2SDR4@2759,3KB32@422676,3YAK0@5794,3Z4RV@5863	NA|NA|NA	S	P36-like protein
TRINITY_GG_16_c11_g1_i12.p1	5865.XP_001610377.1	5.3e-130	470.7	Piroplasmida		GO:0003674,GO:0003824,GO:0004367,GO:0005575,GO:0005622,GO:0005623,GO:0005737,GO:0005829,GO:0006629,GO:0006644,GO:0006650,GO:0006654,GO:0006793,GO:0006796,GO:0008150,GO:0008152,GO:0008610,GO:0008654,GO:0009058,GO:0009987,GO:0016491,GO:0016614,GO:0016616,GO:0019637,GO:0044237,GO:0044238,GO:0044249,GO:0044255,GO:0044424,GO:0044444,GO:0044464,GO:0045017,GO:0046473,GO:0046474,GO:0046486,GO:0055114,GO:…	1.1.1.8	ko:K00006	ko00564,ko01110,ko04011,map00564,map01110,map04011		R00842	RC00029	ko00000,ko00001,ko01000				Apicomplexa	3KABK@422676,3YA1E@5794,3Z4XT@5863,COG0240@1,KOG2711@2759	NA|NA|NA	C	Glycerol-3-phosphate dehydrogenase
TRINITY_GG_16_c120_g1_i130.p3	5865.XP_001610500.1	1.2e-101	377.1	Piroplasmida				ko:K14798					ko00000,ko03009				Apicomplexa	2CYW6@1,2S6UB@2759,3KBS0@422676,3YBGD@5794,3Z3W2@5863	NA|NA|NA
TRINITY_GG_16_c120_g1_i130.p4	5865.XP_001610489.1	2.9e-133	481.9	Piroplasmida				ko:K09142					ko00000				Apicomplexa	3KAVQ@422676,3Y9Z1@5794,3Z48D@5863,COG2106@1,KOG3925@2759	NA|NA|NA	S	Putative RNA methyltransferase
TRINITY_GG_16_c120_g1_i130.p13	5865.XP_001610486.1	1.3e-27	129.0	Piroplasmida													Apicomplexa	3KBJB@422676,3Y9MV@5794,3Z4KJ@5863,COG0024@1,KOG2776@2759	NA|NA|NA	J	Proliferation-associated protein 2g4
TRINITY_GG_16_c120_g1_i130.p7	5865.XP_001610486.1	2.1e-101	375.6	Piroplasmida													Apicomplexa	3KBJB@422676,3Y9MV@5794,3Z4KJ@5863,COG0024@1,KOG2776@2759	NA|NA|NA	J	Proliferation-associated protein 2g4
TRINITY_GG_16_c120_g1_i130.p6	5865.XP_001610490.1	8e-69	267.3	Piroplasmida				ko:K17262					ko00000,ko04147				Apicomplexa	3KCJQ@422676,3YBUZ@5794,3Z6M3@5863,KOG3206@1,KOG3206@2759	NA|NA|NA	O	CAP_GLY
TRINITY_GG_16_c120_g1_i130.p8	5865.XP_001610487.1	3.5e-17	95.5	Piroplasmida													Apicomplexa	2EV0S@1,2SX31@2759,3KDPN@422676,3YC9H@5794,3Z60J@5863	NA|NA|NA
TRINITY_GG_16_c120_g1_i130.p14	68886.XP_009689167.1	3.4e-28	131.0	Aconoidasida				ko:K02871,ko:K14798	ko03010,map03010	M00178,M00179			br01610,ko00000,ko00001,ko00002,ko03009,ko03011				Apicomplexa	3KEUX@422676,3YHVB@5794,COG0102@1,KOG3203@2759	NA|NA|NA	J	Belongs to the universal ribosomal protein uL13 family
TRINITY_GG_16_c120_g1_i130.p5	5865.XP_001610485.1	1.1e-117	429.9	Piroplasmida			1.7.1.7	ko:K00364	ko00230,map00230		R01134	RC00457	ko00000,ko00001,ko01000				Apicomplexa	3KBU5@422676,3YBDE@5794,3Z3RG@5863,COG0516@1,KOG2550@2759	NA|NA|NA	F	reductase
TRINITY_GG_16_c120_g1_i130.p1	5865.XP_001610488.1	7.3e-139	501.1	Piroplasmida													Apicomplexa	3KC7G@422676,3YB1F@5794,3Z41Z@5863,COG5535@1,KOG2179@2759	NA|NA|NA	L	Rad4 beta-hairpin domain 3
TRINITY_GG_16_c120_g1_i130.p2	5865.XP_001610484.1	2.8e-102	379.4	Piroplasmida				ko:K12165					ko00000,ko04121				Apicomplexa	2EP8G@1,2SSGR@2759,3KB1X@422676,3YBP3@5794,3Z5H6@5863	NA|NA|NA	S	RAP
TRINITY_GG_16_c121_g1_i114.p1	5865.XP_001609523.1	2.8e-71	275.8	Aconoidasida													Apicomplexa	2EA84@1,2SGGZ@2759,3KCUB@422676,3YB4J@5794	NA|NA|NA	S	Origin recognition complex (ORC) subunit 5 C-terminus
TRINITY_GG_16_c121_g1_i114.p2	5865.XP_001609524.1	2.3e-58	232.3	Piroplasmida													Apicomplexa	3KAY1@422676,3YBJ1@5794,3Z64Y@5863,COG0222@1,KOG1715@2759	NA|NA|NA	J	ribosomal protein l7 l12
TRINITY_GG_16_c123_g1_i2.p4	5865.XP_001609511.1	5.6e-32	143.7	Piroplasmida													Apicomplexa	2E8TW@1,2SF8Z@2759,3KDK7@422676,3YAWE@5794,3Z64A@5863	NA|NA|NA	S	mitochondria-associated granulocyte macrophage CSF signaling molecule
TRINITY_GG_16_c123_g1_i2.p2	5865.XP_001609510.1	5.5e-218	763.5	Piroplasmida		GO:0000184,GO:0000956,GO:0003674,GO:0003676,GO:0003723,GO:0003729,GO:0003747,GO:0005488,GO:0005575,GO:0005622,GO:0005623,GO:0005737,GO:0005829,GO:0006139,GO:0006401,GO:0006402,GO:0006412,GO:0006415,GO:0006417,GO:0006449,GO:0006464,GO:0006479,GO:0006518,GO:0006725,GO:0006807,GO:0008079,GO:0008135,GO:0008150,GO:0008152,GO:0008213,GO:0009056,GO:0009057,GO:0009058,GO:0009059,GO:0009889,GO:0009892,GO:…		ko:K03265	ko03015,map03015				ko00000,ko00001,ko03012,ko03019				Apicomplexa	3KADN@422676,3Y9SE@5794,3Z4H1@5863,COG1503@1,KOG0688@2759	NA|NA|NA	J	peptide chain release factor
TRINITY_GG_16_c123_g1_i2.p1	5865.XP_001609512.1	4.7e-99	369.4	Piroplasmida													Apicomplexa	28QPU@1,2QXCP@2759,3KFD6@422676,3YD99@5794,3Z6R9@5863	NA|NA|NA
TRINITY_GG_16_c124_g1_i24.p1	5865.XP_001610501.1	3.4e-49	201.8	Piroplasmida													Apicomplexa	2CH6N@1,2S6IR@2759,3KB8G@422676,3YAIA@5794,3Z523@5863	NA|NA|NA	S	Encoded by
TRINITY_GG_16_c124_g1_i24.p2	5872.XP_004829885.1	1e-42	179.5	Piroplasmida													Apicomplexa	2CH6N@1,2S6IR@2759,3KB8G@422676,3YAIA@5794,3Z523@5863	NA|NA|NA	S	Encoded by
TRINITY_GG_16_c125_g1_i111.p1	5874.XP_953080.1	1.6e-29	137.5	Piroplasmida			3.1.26.11	ko:K00784	ko03013,map03013				ko00000,ko00001,ko01000,ko03016				Apicomplexa	3KAQW@422676,3YA2M@5794,3Z42C@5863,COG1234@1,KOG2121@2759	NA|NA|NA	S	Metallo-beta-lactamase superfamily
TRINITY_GG_16_c125_g1_i111.p2	5865.XP_001609693.1	5.2e-79	301.2	Piroplasmida													Apicomplexa	2EQ4Q@1,2ST7C@2759,3KB9M@422676,3YC3F@5794,3Z53G@5863	NA|NA|NA
TRINITY_GG_16_c125_g1_i111.p3	5872.XP_004831152.1	2.4e-30	139.0	Piroplasmida			3.1.26.11	ko:K00784	ko03013,map03013				ko00000,ko00001,ko01000,ko03016				Apicomplexa	3KAQW@422676,3YA2M@5794,3Z42C@5863,COG1234@1,KOG2121@2759	NA|NA|NA	S	Metallo-beta-lactamase superfamily
TRINITY_GG_16_c126_g2_i1.p1	5865.XP_001608924.1	4.8e-07	62.4	Eukaryota				ko:K10382,ko:K10388,ko:K18626					ko00000,ko04812				Eukaryota	COG5069@1,KOG0516@2759	NA|NA|NA	Z	cytoskeletal protein binding
TRINITY_GG_16_c127_g1_i1.p3	5865.XP_001609779.1	8.1e-67	260.4	Piroplasmida				ko:K12848	ko03040,map03040				ko00000,ko00001,ko03041				Apicomplexa	3KBX5@422676,3YAUA@5794,3Z49N@5863,KOG4727@1,KOG4727@2759	NA|NA|NA	A	U1-like zinc finger
TRINITY_GG_16_c127_g1_i1.p1	5865.XP_001609778.1	8.6e-210	736.1	Piroplasmida				ko:K00413	ko00190,ko01100,ko02020,ko04260,ko04714,ko04932,ko05010,ko05012,ko05016,map00190,map01100,map02020,map04260,map04714,map04932,map05010,map05012,map05016	M00151,M00152			ko00000,ko00001,ko00002				Apicomplexa	3KA4G@422676,3YB8G@5794,3Z4E0@5863,COG2857@1,KOG3052@2759	NA|NA|NA	C	Cytochrome c1
TRINITY_GG_16_c127_g1_i1.p2	5865.XP_001609777.1	8.2e-169	599.7	Piroplasmida		GO:0000166,GO:0003674,GO:0003824,GO:0004365,GO:0005488,GO:0005575,GO:0005622,GO:0005623,GO:0005737,GO:0005829,GO:0005975,GO:0006082,GO:0006090,GO:0006091,GO:0006096,GO:0006139,GO:0006163,GO:0006164,GO:0006165,GO:0006725,GO:0006732,GO:0006733,GO:0006753,GO:0006754,GO:0006757,GO:0006793,GO:0006796,GO:0006807,GO:0008150,GO:0008152,GO:0009056,GO:0009058,GO:0009108,GO:0009117,GO:0009123,GO:0009124,GO:…	1.2.1.12	ko:K00134	ko00010,ko00710,ko01100,ko01110,ko01120,ko01130,ko01200,ko01230,ko04066,ko05010,map00010,map00710,map01100,map01110,map01120,map01130,map01200,map01230,map04066,map05010	M00001,M00002,M00003,M00165,M00166,M00308,M00552	R01061	RC00149	ko00000,ko00001,ko00002,ko01000,ko04131,ko04147				Apicomplexa	3KAG7@422676,3Y9Y4@5794,3Z3W7@5863,COG0057@1,KOG0657@2759	NA|NA|NA	G	Glyceraldehyde-3-phosphate dehydrogenase
TRINITY_GG_16_c128_g3_i1.p1	5865.XP_001608938.1	3.4e-81	309.3	Piroplasmida													Apicomplexa	2CEAK@1,2QXDU@2759,3KCAZ@422676,3YD9J@5794,3Z5N3@5863	NA|NA|NA
TRINITY_GG_16_c128_g4_i1.p1	5872.XP_004830469.1	2.1e-36	159.8	Piroplasmida				ko:K12471	ko04144,map04144				ko00000,ko00001,ko04131				Apicomplexa	3KBDY@422676,3YAQ6@5794,3Z5EP@5863,KOG2056@1,KOG2056@2759	NA|NA|NA	F	ENTH domain
TRINITY_GG_16_c132_g1_i102.p4	5865.XP_001610391.1	3.3e-107	394.4	Piroplasmida													Apicomplexa	3KCB9@422676,3YCPG@5794,3Z5DX@5863,COG0724@1,KOG0148@2759	NA|NA|NA	A	RNA recognition motif
TRINITY_GG_16_c132_g1_i102.p2	5872.XP_004829981.1	1.9e-34	153.7	Piroplasmida													Apicomplexa	28QP5@1,2QXC0@2759,3KC76@422676,3YEPK@5794,3Z59X@5863	NA|NA|NA
TRINITY_GG_16_c132_g1_i102.p1	5865.XP_001610394.1	0.0	1674.8	Piroplasmida				ko:K20222					ko00000,ko03009	1.I.1			Apicomplexa	3KA85@422676,3Y9P7@5794,3Z41A@5863,KOG2171@1,KOG2171@2759	NA|NA|NA	UY	Karyopherin beta
TRINITY_GG_16_c132_g3_i1.p1	5865.XP_001610390.1	0.0	1191.4	Piroplasmida		GO:0000070,GO:0000217,GO:0000228,GO:0000278,GO:0000280,GO:0000793,GO:0000794,GO:0000798,GO:0000819,GO:0003674,GO:0003676,GO:0003677,GO:0003680,GO:0003690,GO:0003824,GO:0005488,GO:0005515,GO:0005575,GO:0005622,GO:0005623,GO:0005634,GO:0005694,GO:0006139,GO:0006259,GO:0006281,GO:0006302,GO:0006725,GO:0006807,GO:0006950,GO:0006974,GO:0006996,GO:0007049,GO:0007059,GO:0007062,GO:0007064,GO:0008150,GO:…		ko:K06636	ko04110,ko04111,ko04113,ko04114,map04110,map04111,map04113,map04114				ko00000,ko00001,ko03036				Apicomplexa	3KAH4@422676,3YA40@5794,3Z5AG@5863,COG1196@1,KOG0018@2759	NA|NA|NA	B	Structural maintenance of chromosomes protein
TRINITY_GG_16_c134_g1_i1.p1	5865.XP_001610325.1	7.9e-48	197.6	Piroplasmida													Apicomplexa	2D5F5@1,2SYC4@2759,3KC2F@422676,3YC91@5794,3Z4G6@5863	NA|NA|NA
TRINITY_GG_16_c138_g2_i1.p1	5865.XP_001608975.1	0.0	1266.5	Piroplasmida			2.1.1.296	ko:K14590			R10812	RC00003,RC00466	ko00000,ko01000,ko03019				Apicomplexa	3KAS1@422676,3Y9HE@5794,3Z42E@5863,KOG3674@1,KOG3674@2759	NA|NA|NA	A	FtsJ-like methyltransferase
TRINITY_GG_16_c138_g2_i1.p2	5865.XP_001608827.1	2.4e-36	159.5	Piroplasmida													Apicomplexa	2FKN0@1,2TN47@2759,3KCNN@422676,3YDZ6@5794,3Z4D2@5863	NA|NA|NA
TRINITY_GG_16_c141_g1_i1.p2	5865.XP_001610411.1	1.7e-117	430.3	Piroplasmida		GO:0000166,GO:0000287,GO:0003674,GO:0003824,GO:0004363,GO:0005488,GO:0005515,GO:0005524,GO:0005575,GO:0005622,GO:0005623,GO:0005737,GO:0005829,GO:0006082,GO:0006518,GO:0006520,GO:0006575,GO:0006749,GO:0006750,GO:0006790,GO:0006807,GO:0008144,GO:0008150,GO:0008152,GO:0009058,GO:0009987,GO:0016874,GO:0016879,GO:0016881,GO:0017076,GO:0019184,GO:0019752,GO:0030554,GO:0032553,GO:0032555,GO:0032559,GO:…	6.3.2.3	ko:K21456	ko00270,ko00480,ko01100,ko04216,map00270,map00480,map01100,map04216	M00118	R00497,R10994	RC00096,RC00141	ko00000,ko00001,ko00002,ko01000,ko04147				Apicomplexa	3KAVT@422676,3YBRG@5794,3Z5BC@5863,KOG0021@1,KOG0021@2759	NA|NA|NA	Q	Glutathione synthetase
TRINITY_GG_16_c141_g1_i1.p1	5865.XP_001610410.1	2.8e-126	459.5	Piroplasmida													Apicomplexa	28QK1@1,2QX8U@2759,3KC02@422676,3YEM9@5794,3Z43S@5863	NA|NA|NA
TRINITY_GG_16_c142_g1_i1.p1	5865.XP_001609843.1	7.6e-173	613.2	Piroplasmida													Apicomplexa	2CBVW@1,2S22F@2759,3KBPD@422676,3YABH@5794,3Z4RA@5863	NA|NA|NA
TRINITY_GG_16_c142_g2_i1.p1	5865.XP_001609841.1	1.5e-12	79.3	Aconoidasida			3.1.3.16	ko:K15731					ko00000,ko01000,ko01009,ko03021				Apicomplexa	3KCK6@422676,3YBN0@5794,COG5190@1,KOG1605@2759	NA|NA|NA	K	catalytic domain of ctd-like phosphatases
TRINITY_GG_16_c142_g2_i1.p2	5865.XP_001609841.1	5.4e-12	77.4	Aconoidasida			3.1.3.16	ko:K15731					ko00000,ko01000,ko01009,ko03021				Apicomplexa	3KCK6@422676,3YBN0@5794,COG5190@1,KOG1605@2759	NA|NA|NA	K	catalytic domain of ctd-like phosphatases
TRINITY_GG_16_c144_g1_i1.p1	5865.XP_001610483.1	7.9e-128	463.8	Piroplasmida				ko:K19953					ko00000,ko04131				Apicomplexa	3KAKX@422676,3YA3R@5794,3Z4MK@5863,COG5210@1,KOG2058@2759	NA|NA|NA	U	Domain in Tre-2, BUB2p, and Cdc16p. Probable Rab-GAPs.
TRINITY_GG_16_c146_g3_i1.p3	5865.XP_001610332.1	6.4e-161	573.9	Piroplasmida													Apicomplexa	28HUS@1,2QQ5V@2759,3KDB5@422676,3YC9P@5794,3Z4Q5@5863	NA|NA|NA	S	negative regulation of receptor binding
TRINITY_GG_16_c146_g3_i1.p1	5865.XP_001610672.1	5e-52	213.4	Piroplasmida													Apicomplexa	2BWDP@1,2TN29@2759,3KDDI@422676,3YDXM@5794,3Z3NS@5863	NA|NA|NA	S	Sexual stage antigen s48/45 domain
TRINITY_GG_16_c146_g3_i1.p2	5865.XP_001610331.1	6.4e-82	311.6	Piroplasmida													Apicomplexa	2C2WG@1,2QWWA@2759,3KCUG@422676,3YEBR@5794,3Z6BA@5863	NA|NA|NA
TRINITY_GG_16_c148_g2_i1.p1	5865.XP_001608854.1	3.2e-119	434.9	Piroplasmida													Apicomplexa	3KAJ6@422676,3YA68@5794,3Z41B@5863,KOG1470@1,KOG1470@2759	NA|NA|NA	I	Domain in homologues of a S. cerevisiae phosphatidylinositol transfer protein (Sec14p)
TRINITY_GG_16_c148_g3_i1.p1	5872.XP_004831748.1	3.6e-30	140.2	Piroplasmida													Apicomplexa	2C9UF@1,2QXSP@2759,3KCXW@422676,3YF0C@5794,3Z69D@5863	NA|NA|NA
TRINITY_GG_16_c150_g1_i102.p2	5872.XP_004830902.1	2.9e-120	438.7	Aconoidasida				ko:K06131	ko00564,ko01100,map00564,map01100		R07390	RC00017	ko00000,ko00001,ko01000				Apicomplexa	2S5DZ@2759,3KAJ1@422676,3YADQ@5794,COG1502@1	NA|NA|NA	I	PLD-like domain
TRINITY_GG_16_c150_g1_i102.p1	5872.XP_004831496.1	2.7e-39	171.4	Piroplasmida													Apicomplexa	28QQM@1,2QXDH@2759,3KCA9@422676,3YD9H@5794,3Z5YQ@5863	NA|NA|NA
TRINITY_GG_16_c150_g1_i102.p3	5872.XP_004830904.1	4.3e-105	388.3	Piroplasmida				ko:K12819	ko03040,map03040				ko00000,ko00001,ko03041				Apicomplexa	3KABS@422676,3YAK8@5794,3Z59T@5863,KOG2560@1,KOG2560@2759	NA|NA|NA	A	splicing factor
TRINITY_GG_16_c150_g1_i102.p4	5872.XP_004830903.1	1.4e-100	372.9	Piroplasmida			2.3.1.225	ko:K20028					ko00000,ko01000,ko04131				Apicomplexa	3KAAE@422676,3YAIC@5794,3Z49H@5863,COG5273@1,KOG1315@2759	NA|NA|NA	I	Belongs to the DHHC palmitoyltransferase family
TRINITY_GG_16_c150_g3_i1.p1	5872.XP_004830901.1	1.9e-14	87.8	Piroplasmida													Apicomplexa	28QV3@1,2QXHZ@2759,3KCJ4@422676,3YEU1@5794,3Z4ED@5863	NA|NA|NA
TRINITY_GG_16_c151_g1_i12.p1	5865.XP_001609732.1	4.1e-247	860.5	Piroplasmida													Apicomplexa	3KFHE@422676,3YA0R@5794,3Z3S6@5863,KOG0379@1,KOG0379@2759	NA|NA|NA	S	BTB/POZ domain
TRINITY_GG_16_c151_g1_i12.p2	5865.XP_001609731.1	9.8e-70	270.0	Piroplasmida													Apicomplexa	3KASK@422676,3YA55@5794,3Z5IB@5863,COG1814@1,KOG4473@2759	NA|NA|NA	S	VIT family
TRINITY_GG_16_c153_g1_i10.p1	5865.XP_001609895.1	8.8e-149	534.3	Piroplasmida													Apicomplexa	2C6ES@1,2SP20@2759,3KBN2@422676,3YBHR@5794,3Z4MT@5863	NA|NA|NA
TRINITY_GG_16_c153_g1_i10.p2	5865.XP_001609896.1	1.8e-176	625.9	Piroplasmida													Apicomplexa	28QKT@1,2QX9K@2759,3KC1W@422676,3YD83@5794,3Z4YN@5863	NA|NA|NA
TRINITY_GG_16_c154_g1_i18.p1	5865.XP_001610317.1	1.5e-178	633.3	Piroplasmida													Apicomplexa	2ERQI@1,2SUFS@2759,3KAW4@422676,3YBYX@5794,3Z565@5863	NA|NA|NA	O	DnaJ molecular chaperone homology domain
TRINITY_GG_16_c154_g1_i18.p2	5865.XP_001610316.1	1.7e-149	536.2	Piroplasmida		GO:0003674,GO:0003824,GO:0005575,GO:0005622,GO:0005623,GO:0005737,GO:0005829,GO:0006732,GO:0006777,GO:0006793,GO:0006796,GO:0006807,GO:0008150,GO:0008152,GO:0009058,GO:0009108,GO:0009987,GO:0016740,GO:0016772,GO:0016779,GO:0018130,GO:0019538,GO:0019637,GO:0019720,GO:0043170,GO:0043545,GO:0044237,GO:0044238,GO:0044249,GO:0044260,GO:0044267,GO:0044424,GO:0044444,GO:0044464,GO:0046483,GO:0051186,GO:…	2.7.7.80,2.8.1.11	ko:K11996	ko04122,map04122		R07459,R07461	RC00043	ko00000,ko00001,ko01000,ko03016,ko04121				Apicomplexa	3KBWJ@422676,3YAKS@5794,3Z3R0@5863,COG0476@1,KOG2017@2759	NA|NA|NA	H	ThiF family
TRINITY_GG_16_c154_g1_i18.p3	5865.XP_001610318.1	5.6e-65	254.2	Piroplasmida													Apicomplexa	2EIED@1,2SNUZ@2759,3KAMX@422676,3YBG7@5794,3Z4U0@5863	NA|NA|NA	S	Encoded by
TRINITY_GG_16_c155_g1_i1.p2	5865.XP_001609775.1	6.4e-41	174.1	Piroplasmida													Apicomplexa	2CAX0@1,2QX48@2759,3KBPS@422676,3YEHZ@5794,3Z5CC@5863	NA|NA|NA	O	ATPase family associated with various cellular activities (AAA)
TRINITY_GG_16_c156_g2_i1.p1	5865.XP_001610352.1	2.7e-144	518.5	Piroplasmida				ko:K11883	ko03008,map03008				ko00000,ko00001,ko03009,ko03051				Apicomplexa	3KAYF@422676,3YBFZ@5794,3Z48Y@5863,COG1439@1,KOG2463@2759	NA|NA|NA	O	PIN domain of ribonuclease
TRINITY_GG_16_c158_g1_i1.p1	5872.XP_004828796.1	4.7e-12	79.3	Piroplasmida													Apicomplexa	28QRY@1,2QXEU@2759,3KCDB@422676,3YD9U@5794,3Z3T1@5863	NA|NA|NA
TRINITY_GG_16_c160_g1_i2.p1	5865.XP_001609971.1	1.1e-24	120.2	Aconoidasida													Apicomplexa	2D0NK@1,2SETX@2759,3KF2W@422676,3YBUD@5794	NA|NA|NA	A	SPOC domain
TRINITY_GG_16_c160_g2_i1.p1	5865.XP_001609970.1	1.4e-211	742.3	Piroplasmida		GO:0003674,GO:0003724,GO:0003824,GO:0004004,GO:0004386,GO:0005575,GO:0005622,GO:0005623,GO:0005737,GO:0008026,GO:0008104,GO:0008150,GO:0008186,GO:0016462,GO:0016787,GO:0016817,GO:0016818,GO:0016887,GO:0017111,GO:0032991,GO:0033036,GO:0035770,GO:0036464,GO:0042623,GO:0043186,GO:0043226,GO:0043228,GO:0043229,GO:0043232,GO:0044424,GO:0044444,GO:0044464,GO:0045495,GO:0051179,GO:0060293,GO:0070035,GO:…	3.6.4.13	ko:K12823	ko03040,ko05202,ko05205,map03040,map05202,map05205				ko00000,ko00001,ko01000,ko03009,ko03041				Apicomplexa	3KAFJ@422676,3Y9HZ@5794,3Z53Z@5863,COG0513@1,KOG0331@2759	NA|NA|NA	A	Belongs to the DEAD box helicase family
TRINITY_GG_16_c163_g1_i1.p1	5865.XP_001610362.1	9.2e-142	510.4	Piroplasmida		GO:0000785,GO:0001101,GO:0003674,GO:0003824,GO:0004175,GO:0004252,GO:0005488,GO:0005515,GO:0005575,GO:0005622,GO:0005623,GO:0005634,GO:0005694,GO:0005737,GO:0005739,GO:0005740,GO:0005758,GO:0005783,GO:0005789,GO:0005829,GO:0005856,GO:0005886,GO:0005887,GO:0006508,GO:0006807,GO:0006915,GO:0006950,GO:0006974,GO:0006979,GO:0007154,GO:0007165,GO:0008150,GO:0008152,GO:0008219,GO:0008233,GO:0008236,GO:…											Apicomplexa	3KA9D@422676,3YB7R@5794,3Z4II@5863,COG0265@1,KOG1320@2759	NA|NA|NA	O	Serine protease
TRINITY_GG_16_c164_g1_i2.p1	5865.XP_001610400.1	8.7e-243	846.3	Piroplasmida		GO:0005575,GO:0005622,GO:0005623,GO:0005737,GO:0044424,GO:0044464		ko:K02355					ko00000,ko03012,ko03029				Apicomplexa	3KBVJ@422676,3YBAT@5794,3Z4MD@5863,COG0480@1,KOG0465@2759	NA|NA|NA	J	Mitochondrial GTPase that catalyzes the GTP-dependent ribosomal translocation step during translation elongation. During this step, the ribosome changes from the pre-translocational (PRE) to the post-translocational (POST) state as the newly formed A- site-bound peptidyl-tRNA and P-site-bound deacylated tRNA move to the P and E sites, respectively. Catalyzes the coordinated movement of the two tR…
TRINITY_GG_16_c164_g1_i2.p2	5865.XP_001610400.1	3e-52	212.2	Piroplasmida		GO:0005575,GO:0005622,GO:0005623,GO:0005737,GO:0044424,GO:0044464		ko:K02355					ko00000,ko03012,ko03029				Apicomplexa	3KBVJ@422676,3YBAT@5794,3Z4MD@5863,COG0480@1,KOG0465@2759	NA|NA|NA	J	Mitochondrial GTPase that catalyzes the GTP-dependent ribosomal translocation step during translation elongation. During this step, the ribosome changes from the pre-translocational (PRE) to the post-translocational (POST) state as the newly formed A- site-bound peptidyl-tRNA and P-site-bound deacylated tRNA move to the P and E sites, respectively. Catalyzes the coordinated movement of the two tR…
TRINITY_GG_16_c165_g2_i1.p2	5865.XP_001608877.1	1.6e-49	203.4	Piroplasmida		GO:0000209,GO:0003674,GO:0003824,GO:0004842,GO:0005575,GO:0005623,GO:0005886,GO:0006464,GO:0006508,GO:0006511,GO:0006807,GO:0007275,GO:0008150,GO:0008152,GO:0009056,GO:0009057,GO:0009987,GO:0010498,GO:0016020,GO:0016567,GO:0016740,GO:0019538,GO:0019787,GO:0019941,GO:0022622,GO:0030163,GO:0032446,GO:0032501,GO:0032502,GO:0036211,GO:0043161,GO:0043170,GO:0043412,GO:0043632,GO:0044237,GO:0044238,GO:…											Apicomplexa	3KC9Z@422676,3YAEE@5794,3Z5H3@5863,KOG0800@1,KOG0800@2759	NA|NA|NA	O	Ring finger domain
TRINITY_GG_16_c165_g2_i1.p1	5865.XP_001608877.1	1.7e-21	110.5	Piroplasmida		GO:0000209,GO:0003674,GO:0003824,GO:0004842,GO:0005575,GO:0005623,GO:0005886,GO:0006464,GO:0006508,GO:0006511,GO:0006807,GO:0007275,GO:0008150,GO:0008152,GO:0009056,GO:0009057,GO:0009987,GO:0010498,GO:0016020,GO:0016567,GO:0016740,GO:0019538,GO:0019787,GO:0019941,GO:0022622,GO:0030163,GO:0032446,GO:0032501,GO:0032502,GO:0036211,GO:0043161,GO:0043170,GO:0043412,GO:0043632,GO:0044237,GO:0044238,GO:…											Apicomplexa	3KC9Z@422676,3YAEE@5794,3Z5H3@5863,KOG0800@1,KOG0800@2759	NA|NA|NA	O	Ring finger domain
TRINITY_GG_16_c166_g1_i10.p1	5865.XP_001609709.1	1.7e-36	158.7	Piroplasmida				ko:K03037	ko03050,ko05169,map03050,map05169	M00341			ko00000,ko00001,ko00002,ko03051				Apicomplexa	3KADV@422676,3Y9Y2@5794,3Z4PN@5863,COG5187@1,KOG0687@2759	NA|NA|NA	O	26S proteasome regulatory subunit
TRINITY_GG_16_c169_g2_i4.p1	5865.XP_001609761.1	2.8e-195	688.3	Piroplasmida													Apicomplexa	3KBC5@422676,3YAP2@5794,3Z3TZ@5863,KOG0772@1,KOG0772@2759	NA|NA|NA	S	WD40 repeats
TRINITY_GG_16_c169_g2_i4.p2	5865.XP_001609762.1	2.2e-72	279.6	Piroplasmida				ko:K20310					ko00000,ko04131				Apicomplexa	2CAWY@1,2TN58@2759,3KCEU@422676,3YDZX@5794,3Z4R6@5863	NA|NA|NA	S	Protein of unknown function (DUF974)
TRINITY_GG_16_c16_g1_i68.p1	5865.XP_001609585.1	0.0	1809.3	Piroplasmida													Apicomplexa	28QGC@1,2QX56@2759,3KBSA@422676,3YD6I@5794,3Z585@5863	NA|NA|NA
TRINITY_GG_16_c16_g1_i68.p2	5865.XP_001609584.1	7.6e-131	474.9	Piroplasmida													Apicomplexa	28QS6@1,2QXF2@2759,3KCDR@422676,3YD9Y@5794,3Z4XC@5863	NA|NA|NA
TRINITY_GG_16_c16_g1_i68.p5	5865.XP_001609587.1	2.4e-90	338.6	Piroplasmida													Apicomplexa	2EMAU@1,2SR0Q@2759,3KB16@422676,3YBRM@5794,3Z5QE@5863	NA|NA|NA
TRINITY_GG_16_c16_g1_i68.p4	5865.XP_001609586.1	6e-41	174.5	Piroplasmida													Apicomplexa	2BWVW@1,2QX27@2759,3KE5B@422676,3YD52@5794,3Z6QQ@5863	NA|NA|NA
TRINITY_GG_16_c16_g1_i68.p3	5865.XP_001609582.1	4.8e-67	261.5	Piroplasmida													Apicomplexa	2E74P@1,2SDS5@2759,3KCI6@422676,3YAWS@5794,3Z5TX@5863	NA|NA|NA
TRINITY_GG_16_c16_g1_i68.p6	5865.XP_001609583.1	1e-33	149.8	Piroplasmida				ko:K05284	ko00563,ko01100,map00563,map01100	M00065	R05919		ko00000,ko00001,ko00002,ko01000,ko01003		GT50		Apicomplexa	3KC40@422676,3YA2D@5794,3Z3NX@5863,KOG3893@1,KOG3893@2759	NA|NA|NA	G	Mannosyltransferase
TRINITY_GG_16_c170_g1_i11.p1	5865.XP_001610425.1	1.2e-07	62.8	Piroplasmida			2.7.7.79	ko:K10761					ko00000,ko01000,ko03016				Apicomplexa	3KAKP@422676,3YAC6@5794,3Z4BN@5863,COG4021@1,KOG2721@2759	NA|NA|NA	H	Adds a GMP to the 5'-end of tRNA(His) after transcription and RNase P cleavage
TRINITY_GG_16_c172_g2_i1.p1	5865.XP_001609861.1	3e-131	475.7	Piroplasmida				ko:K18469					ko00000,ko04131				Apicomplexa	3KAIX@422676,3YB99@5794,3Z4GC@5863,COG5210@1,KOG1091@2759	NA|NA|NA	U	Domain in Tre-2, BUB2p, and Cdc16p. Probable Rab-GAPs.
TRINITY_GG_16_c174_g1_i1.p2	5865.XP_001610454.1	6.1e-71	274.2	Piroplasmida				ko:K15262					ko00000,ko03009				Apicomplexa	3KB4M@422676,3YAZ9@5794,3Z3W8@5863,KOG3034@1,KOG3034@2759	NA|NA|NA	K	p21-C-terminal region-binding protein
TRINITY_GG_16_c174_g1_i1.p3	5865.XP_001610453.1	1.1e-87	329.7	Piroplasmida													Apicomplexa	2EVU0@1,2SXRF@2759,3KBGX@422676,3YCIX@5794,3Z49U@5863	NA|NA|NA
TRINITY_GG_16_c174_g1_i1.p1	5865.XP_001610453.1	8.3e-158	563.9	Piroplasmida													Apicomplexa	2EVU0@1,2SXRF@2759,3KBGX@422676,3YCIX@5794,3Z49U@5863	NA|NA|NA
TRINITY_GG_16_c175_g1_i10.p2	5865.XP_001610476.1	1.9e-08	65.5	Piroplasmida													Apicomplexa	2EPN6@1,2SSTR@2759,3KAT6@422676,3YBUV@5794,3Z4H7@5863	NA|NA|NA
TRINITY_GG_16_c175_g1_i10.p1	5865.XP_001610476.1	2.6e-60	238.0	Piroplasmida													Apicomplexa	2EPN6@1,2SSTR@2759,3KAT6@422676,3YBUV@5794,3Z4H7@5863	NA|NA|NA
TRINITY_GG_16_c177_g1_i117.p11	5875.XP_766057.1	5.8e-14	84.7	Piroplasmida													Apicomplexa	28Q6X@1,2QWVQ@2759,3KDXJ@422676,3YEB4@5794,3Z6MS@5863	NA|NA|NA
TRINITY_GG_16_c177_g1_i117.p1	5865.XP_001608947.1	5.6e-177	628.6	Piroplasmida			2.7.1.137	ko:K00914	ko00562,ko01100,ko04070,ko04136,ko04138,ko04140,ko04145,ko04371,ko05152,ko05167,map00562,map01100,map04070,map04136,map04138,map04140,map04145,map04371,map05152,map05167		R03362	RC00002,RC00078	ko00000,ko00001,ko01000,ko04131				Apicomplexa	3KCDA@422676,3YA2U@5794,3Z58F@5863,COG5032@1,KOG0906@2759	NA|NA|NA	G	Belongs to the PI3 PI4-kinase family
TRINITY_GG_16_c177_g1_i117.p3	5865.XP_001608959.1	0.0	1612.4	Piroplasmida		GO:0003674,GO:0003676,GO:0003723,GO:0003746,GO:0003824,GO:0003924,GO:0005488,GO:0005515,GO:0005575,GO:0005622,GO:0005623,GO:0005737,GO:0005829,GO:0006412,GO:0006414,GO:0006417,GO:0006448,GO:0006518,GO:0006807,GO:0008135,GO:0008150,GO:0008152,GO:0009058,GO:0009059,GO:0009889,GO:0009891,GO:0009893,GO:0009987,GO:0010467,GO:0010468,GO:0010556,GO:0010557,GO:0010604,GO:0010608,GO:0010628,GO:0016462,GO:…		ko:K03234	ko04152,ko04921,map04152,map04921				ko00000,ko00001,ko03012,ko04147				Apicomplexa	3KAHN@422676,3Y9PX@5794,3Z4IK@5863,COG0480@1,KOG0469@2759	NA|NA|NA	J	Elongation factor 2
TRINITY_GG_16_c177_g1_i117.p10	5865.XP_001608955.1	1.2e-17	97.1	Piroplasmida				ko:K06890					ko00000				Apicomplexa	3KC9G@422676,3YAJP@5794,3Z4R0@5863,COG0670@1,KOG2322@2759	NA|NA|NA	T	Belongs to the BI1 family
TRINITY_GG_16_c177_g1_i117.p13	5865.XP_001608958.1	6.4e-52	210.7	Piroplasmida													Apicomplexa	3KBBV@422676,3YCIB@5794,3Z617@5863,KOG2979@1,KOG2979@2759	NA|NA|NA	S	Zinc-finger of the MIZ type in Nse subunit
TRINITY_GG_16_c177_g1_i117.p7	5865.XP_001608954.1	2.7e-12	79.7	Piroplasmida			5.4.99.25	ko:K07583					ko00000,ko01000,ko03016				Apicomplexa	3KBA4@422676,3YARK@5794,3Z5UG@5863,COG1258@1,KOG2364@2759	NA|NA|NA	J	pseudouridine synthase activity
TRINITY_GG_16_c177_g1_i117.p6	5865.XP_001608948.1	4.5e-76	291.6	Piroplasmida			2.3.1.9	ko:K00626	ko00071,ko00072,ko00280,ko00310,ko00362,ko00380,ko00620,ko00630,ko00640,ko00650,ko00720,ko00900,ko01100,ko01110,ko01120,ko01130,ko01200,ko01212,ko02020,map00071,map00072,map00280,map00310,map00362,map00380,map00620,map00630,map00640,map00650,map00720,map00900,map01100,map01110,map01120,map01130,map01200,map01212,map02020	M00088,M00095,M00373,M00374,M00375	R00238,R01177	RC00004,RC00326	ko00000,ko00001,ko00002,ko01000,ko04147				Apicomplexa	3KBFD@422676,3YBFJ@5794,3Z69X@5863,COG0183@1,KOG1390@2759	NA|NA|NA	I	Thiolase, N-terminal domain
TRINITY_GG_16_c177_g1_i117.p5	5865.XP_001608960.1	1e-35	157.9	Piroplasmida				ko:K13172					ko00000,ko03041				Apicomplexa	3KB3R@422676,3YB0N@5794,3Z5XB@5863,KOG1869@1,KOG1869@2759	NA|NA|NA	A	cwf21
TRINITY_GG_16_c177_g1_i117.p9	5865.XP_001608961.1	4.6e-28	131.7	Piroplasmida													Apicomplexa	2CEAI@1,2QWW1@2759,3KDYU@422676,3YEBF@5794,3Z6AG@5863	NA|NA|NA
TRINITY_GG_16_c177_g1_i117.p8	5872.XP_004830505.1	1.2e-42	180.3	Piroplasmida			5.4.99.25	ko:K07583					ko00000,ko01000,ko03016				Apicomplexa	3KBA4@422676,3YARK@5794,3Z5UG@5863,COG1258@1,KOG2364@2759	NA|NA|NA	J	pseudouridine synthase activity
TRINITY_GG_16_c177_g1_i117.p4	5865.XP_001608957.1	5.3e-204	717.6	Piroplasmida													Apicomplexa	3KAPT@422676,3YBHH@5794,3Z3VF@5863,COG0846@1,KOG1905@2759	NA|NA|NA	K	Sir2 family
TRINITY_GG_16_c178_g1_i1.p1	5865.XP_001610504.1	2.8e-54	218.4	Piroplasmida													Apicomplexa	28QBV@1,2QX0M@2759,3KBG3@422676,3YEFM@5794,3Z3MZ@5863	NA|NA|NA
TRINITY_GG_16_c179_g1_i1.p2	5865.XP_001610561.1	3.8e-55	221.5	Aconoidasida		GO:0006139,GO:0006396,GO:0006725,GO:0006807,GO:0008150,GO:0008152,GO:0009987,GO:0010467,GO:0016070,GO:0034641,GO:0043170,GO:0044237,GO:0044238,GO:0046483,GO:0071704,GO:0090304,GO:1901360											Apicomplexa	28QUW@1,2QXHS@2759,3KCIP@422676,3YETU@5794	NA|NA|NA	A	RNA recognition motif
TRINITY_GG_16_c179_g1_i1.p1	5865.XP_001610562.1	1.4e-70	274.2	Piroplasmida													Apicomplexa	28QPD@1,2QXC8@2759,3KC7S@422676,3YEPU@5794,3Z3XW@5863	NA|NA|NA
TRINITY_GG_16_c17_g1_i110.p2	5865.XP_001609804.1	4.4e-108	397.9	Piroplasmida				ko:K08489	ko04130,map04130				ko00000,ko00001,ko04131				Apicomplexa	3KAZ0@422676,3YACR@5794,3Z42R@5863,COG5325@1,KOG0809@2759	NA|NA|NA	HMU	Glycosyltransferase like family
TRINITY_GG_16_c17_g1_i110.p3	5865.XP_001609801.1	1.9e-89	335.5	Piroplasmida			6.1.1.19	ko:K01887	ko00970,map00970	M00359,M00360	R03646	RC00055,RC00523	ko00000,ko00001,ko00002,ko01000,ko01007,ko03016,ko03029				Apicomplexa	3KA8J@422676,3Y9UH@5794,3Z4VQ@5863,COG0018@1,KOG4426@2759	NA|NA|NA	J	Belongs to the class-I aminoacyl-tRNA synthetase family
TRINITY_GG_16_c17_g1_i110.p7	5865.XP_001609803.1	5.4e-49	200.3	Piroplasmida				ko:K02872	ko03010,map03010	M00177			br01610,ko00000,ko00001,ko00002,ko03011				Apicomplexa	3KC71@422676,3YA62@5794,3Z45J@5863,COG0102@1,KOG3204@2759	NA|NA|NA	J	ribosomal protein L13
TRINITY_GG_16_c17_g1_i110.p1	5865.XP_001609802.1	2.5e-212	746.1	Piroplasmida		GO:0001775,GO:0001816,GO:0001932,GO:0001934,GO:0002250,GO:0002252,GO:0002263,GO:0002274,GO:0002275,GO:0002279,GO:0002366,GO:0002376,GO:0002407,GO:0002443,GO:0002444,GO:0002448,GO:0002679,GO:0003674,GO:0003824,GO:0004672,GO:0005102,GO:0005488,GO:0005515,GO:0005575,GO:0005622,GO:0005623,GO:0005737,GO:0005829,GO:0005886,GO:0005942,GO:0005944,GO:0006464,GO:0006468,GO:0006629,GO:0006644,GO:0006650,GO:…	2.7.1.67	ko:K00888	ko00562,ko01100,ko04011,ko04070,map00562,map01100,map04011,map04070	M00130	R03361	RC00002,RC00078	ko00000,ko00001,ko00002,ko01000,ko04131				Apicomplexa	3KARH@422676,3YAAZ@5794,3Z3MA@5863,COG5032@1,KOG0902@2759	NA|NA|NA	T	Belongs to the PI3 PI4-kinase family
TRINITY_GG_16_c181_g1_i1.p1	5865.XP_001608906.1	1e-193	683.3	Piroplasmida													Apicomplexa	2ET07@1,2SVFD@2759,3KAW1@422676,3YBWK@5794,3Z535@5863	NA|NA|NA
TRINITY_GG_16_c181_g1_i1.p3	5865.XP_001608906.1	8.6e-11	73.6	Piroplasmida													Apicomplexa	2ET07@1,2SVFD@2759,3KAW1@422676,3YBWK@5794,3Z535@5863	NA|NA|NA
TRINITY_GG_16_c181_g1_i1.p2	5865.XP_001608907.1	6.7e-94	351.3	Piroplasmida													Apicomplexa	2C9UH@1,2SFEQ@2759,3KCCA@422676,3YAYW@5794,3Z5ZG@5863	NA|NA|NA	S	G-patch domain
TRINITY_GG_16_c182_g1_i109.p4	5872.XP_004830405.1	2.9e-42	177.9	Piroplasmida													Apicomplexa	2E2RC@1,2S9Y8@2759,3KBB2@422676,3YBZ7@5794,3Z659@5863	NA|NA|NA	J	Ribosomal protein L33
TRINITY_GG_16_c182_g1_i109.p3	5865.XP_001608802.1	3.2e-122	445.7	Piroplasmida													Apicomplexa	28QR2@1,2QXDX@2759,3KCBB@422676,3YER1@5794,3Z5YY@5863	NA|NA|NA
TRINITY_GG_16_c182_g1_i109.p1	5865.XP_001608805.1	0.0	2042.3	Piroplasmida			3.6.4.12	ko:K18663					ko00000,ko01000,ko03400				Apicomplexa	3KABI@422676,3Y9GW@5794,3Z5AQ@5863,COG1204@1,KOG0952@2759	NA|NA|NA	L	helicase
TRINITY_GG_16_c182_g1_i109.p2	5865.XP_001608804.1	3.4e-161	575.9	Piroplasmida													Apicomplexa	3KAXS@422676,3YB0J@5794,3Z453@5863,KOG1396@1,KOG1396@2759	NA|NA|NA	S	Sad1 / UNC-like C-terminal
TRINITY_GG_16_c185_g1_i1.p1	5865.XP_001609961.1	1.9e-157	562.4	Piroplasmida		GO:0000003,GO:0000075,GO:0000077,GO:0000082,GO:0000086,GO:0000226,GO:0000278,GO:0000302,GO:0000307,GO:0003674,GO:0003824,GO:0004672,GO:0004674,GO:0004693,GO:0005488,GO:0005515,GO:0005575,GO:0005622,GO:0005623,GO:0005634,GO:0005654,GO:0005737,GO:0005768,GO:0005813,GO:0005815,GO:0005829,GO:0005856,GO:0006139,GO:0006259,GO:0006260,GO:0006325,GO:0006464,GO:0006468,GO:0006725,GO:0006793,GO:0006796,GO:…	2.7.11.22	ko:K08818					ko00000,ko01000,ko01001,ko03041				Apicomplexa	3KAGQ@422676,3YB7P@5794,3Z4KK@5863,KOG0663@1,KOG0663@2759	NA|NA|NA	D	Serine threonine protein kinase
TRINITY_GG_16_c187_g1_i1.p1	5872.XP_004830800.1	1.9e-82	313.5	Piroplasmida			5.4.99.12	ko:K06173					ko00000,ko01000,ko03016				Apicomplexa	3KB23@422676,3YE9J@5794,3Z580@5863,COG0101@1,KOG4393@2759	NA|NA|NA	AJ	pseudouridine synthase
TRINITY_GG_16_c188_g1_i12.p2	5865.XP_001609013.1	9.1e-36	157.1	Piroplasmida			2.1.2.10	ko:K00605	ko00260,ko00630,ko00670,ko01100,ko01110,ko01130,ko01200,map00260,map00630,map00670,map01100,map01110,map01130,map01200	M00532	R01221,R02300,R04125	RC00022,RC00069,RC00183,RC02834	ko00000,ko00001,ko00002,ko01000				Apicomplexa	3KASI@422676,3YBT2@5794,3Z3YV@5863,COG0404@1,KOG2770@2759	NA|NA|NA	E	Glycine cleavage T-protein C-terminal barrel domain
TRINITY_GG_16_c188_g1_i12.p1	5865.XP_001609013.1	3.3e-67	262.7	Piroplasmida			2.1.2.10	ko:K00605	ko00260,ko00630,ko00670,ko01100,ko01110,ko01130,ko01200,map00260,map00630,map00670,map01100,map01110,map01130,map01200	M00532	R01221,R02300,R04125	RC00022,RC00069,RC00183,RC02834	ko00000,ko00001,ko00002,ko01000				Apicomplexa	3KASI@422676,3YBT2@5794,3Z3YV@5863,COG0404@1,KOG2770@2759	NA|NA|NA	E	Glycine cleavage T-protein C-terminal barrel domain
TRINITY_GG_16_c189_g3_i1.p1	5865.XP_001609746.1	0.0	1304.3	Piroplasmida													Apicomplexa	3KA69@422676,3YB1Q@5794,3Z44D@5863,COG5098@1,KOG0414@2759	NA|NA|NA	BD	non-SMC mitotic condensation complex subunit 1
TRINITY_GG_16_c18_g1_i29.p1	5865.XP_001609867.1	9.7e-218	763.8	Piroplasmida		GO:0000339,GO:0003674,GO:0003676,GO:0003723,GO:0005488,GO:0005575,GO:0005622,GO:0005623,GO:0005737,GO:0005829,GO:0006412,GO:0006417,GO:0006446,GO:0006518,GO:0006807,GO:0008135,GO:0008150,GO:0008152,GO:0009058,GO:0009059,GO:0009889,GO:0009987,GO:0010467,GO:0010468,GO:0010556,GO:0010608,GO:0016281,GO:0019222,GO:0019538,GO:0031323,GO:0031326,GO:0032268,GO:0032991,GO:0034248,GO:0034641,GO:0034645,GO:…											Apicomplexa	3KAR5@422676,3Y9ZM@5794,3Z46D@5863,KOG0401@1,KOG0401@2759	NA|NA|NA	J	Middle domain of eukaryotic initiation factor 4G (eIF4G)
TRINITY_GG_16_c18_g1_i29.p6	5865.XP_001609869.1	1.4e-48	198.7	Piroplasmida				ko:K02920	ko03010,map03010	M00177			br01610,ko00000,ko00001,ko00002,ko03011				Apicomplexa	3KCBX@422676,3YAKV@5794,3Z5T9@5863,COG5051@1,KOG3452@2759	NA|NA|NA	J	60S ribosomal protein L36
TRINITY_GG_16_c18_g1_i29.p3	5865.XP_001609868.1	4.7e-79	301.2	Piroplasmida				ko:K14797					ko00000,ko03009				Apicomplexa	3KAVG@422676,3YA61@5794,3Z4SW@5863,KOG3871@1,KOG3871@2759	NA|NA|NA	W	Bystin
TRINITY_GG_16_c192_g2_i3.p1	5865.XP_001609626.1	2.4e-51	208.8	Piroplasmida													Apicomplexa	2CNKR@1,2QWYW@2759,3KC5C@422676,3YEDZ@5794,3Z576@5863	NA|NA|NA
TRINITY_GG_16_c192_g2_i3.p2	5865.XP_001609626.1	1.2e-51	209.5	Piroplasmida													Apicomplexa	2CNKR@1,2QWYW@2759,3KC5C@422676,3YEDZ@5794,3Z576@5863	NA|NA|NA
TRINITY_GG_16_c194_g1_i102.p1	5865.XP_001609029.1	3.7e-163	582.8	Piroplasmida													Apicomplexa	28TBF@1,2R01U@2759,3KBXH@422676,3YCP3@5794,3Z4G0@5863	NA|NA|NA
TRINITY_GG_16_c194_g1_i102.p3	5865.XP_001609031.1	6e-46	190.3	Piroplasmida				ko:K08735	ko01524,ko03430,ko05200,ko05210,map01524,map03430,map05200,map05210	M00295			ko00000,ko00001,ko00002,ko03400				Apicomplexa	3KAH7@422676,3Y9JJ@5794,3Z4Q4@5863,COG0249@1,KOG0219@2759	NA|NA|NA	L	DNA mismatch repair protein Msh2
TRINITY_GG_16_c194_g1_i102.p2	5865.XP_001609031.1	3.6e-232	811.2	Piroplasmida				ko:K08735	ko01524,ko03430,ko05200,ko05210,map01524,map03430,map05200,map05210	M00295			ko00000,ko00001,ko00002,ko03400				Apicomplexa	3KAH7@422676,3Y9JJ@5794,3Z4Q4@5863,COG0249@1,KOG0219@2759	NA|NA|NA	L	DNA mismatch repair protein Msh2
TRINITY_GG_16_c196_g1_i1.p2	5872.XP_004831996.1	2.4e-16	92.0	Piroplasmida													Apicomplexa	28QYZ@1,2QXMY@2759,3KCRT@422676,3YEWX@5794,3Z67F@5863	NA|NA|NA
TRINITY_GG_16_c199_g1_i15.p1	5865.XP_001609992.1	2.2e-117	429.9	Piroplasmida													Apicomplexa	3KAG8@422676,3YA48@5794,3Z47I@5863,KOG2490@1,KOG2490@2759	NA|NA|NA	S	Eukaryotic membrane protein family
TRINITY_GG_16_c199_g1_i15.p2	5872.XP_004828802.1	7.8e-92	344.7	Piroplasmida			2.7.7.7	ko:K02325	ko00230,ko00240,ko01100,ko03030,ko03410,ko03420,ko05166,map00230,map00240,map01100,map03030,map03410,map03420,map05166	M00263	R00375,R00376,R00377,R00378	RC02795	ko00000,ko00001,ko00002,ko01000,ko03032,ko03400				Apicomplexa	3KAKV@422676,3YAWN@5794,3Z4ZT@5863,KOG3818@1,KOG3818@2759	NA|NA|NA	L	DNA polymerase alpha/epsilon subunit B
TRINITY_GG_16_c1_g1_i17.p1	5865.XP_001610353.1	1.4e-40	172.6	Piroplasmida													Apicomplexa	2DAZH@1,2TMBI@2759,3KB1T@422676,3YBXU@5794,3Z56J@5863	NA|NA|NA	S	Modulator of levamisole receptor-1
TRINITY_GG_16_c201_g1_i22.p1	5865.XP_001609817.1	4.4e-38	164.1	Piroplasmida													Apicomplexa	3KB31@422676,3YAIT@5794,3Z5FR@5863,KOG3223@1,KOG3223@2759	NA|NA|NA	S	Coiled-coil domain-containing protein 124
TRINITY_GG_16_c202_g2_i1.p3	5865.XP_001608935.1	6.2e-88	330.1	Piroplasmida				ko:K02925	ko03010,map03010	M00177			br01610,ko00000,ko00001,ko00002,ko03011				Apicomplexa	3KA74@422676,3Y9QM@5794,3Z3PD@5863,COG0087@1,KOG0746@2759	NA|NA|NA	J	Belongs to the universal ribosomal protein uL3 family
TRINITY_GG_16_c202_g2_i1.p2	5865.XP_001608935.1	1.5e-100	372.5	Piroplasmida				ko:K02925	ko03010,map03010	M00177			br01610,ko00000,ko00001,ko00002,ko03011				Apicomplexa	3KA74@422676,3Y9QM@5794,3Z3PD@5863,COG0087@1,KOG0746@2759	NA|NA|NA	J	Belongs to the universal ribosomal protein uL3 family
TRINITY_GG_16_c203_g1_i1.p1	5865.XP_001609876.1	1e-134	487.6	Piroplasmida													Apicomplexa	3KC4R@422676,3YA5H@5794,3Z4PQ@5863,COG0668@1,KOG4629@2759	NA|NA|NA	M	Mechanosensitive ion channel
TRINITY_GG_16_c204_g1_i3.p1	5865.XP_001608991.1	8.1e-86	323.6	Piroplasmida													Apicomplexa	2S7IP@2759,3KAYC@422676,3YBSH@5794,3Z3P7@5863,COG0261@1	NA|NA|NA	G	ribosomal protein
TRINITY_GG_16_c20_g1_i3.p1	5865.XP_001609839.1	3.3e-67	261.2	Piroplasmida				ko:K02955	ko03010,map03010	M00177			br01610,ko00000,ko00001,ko00002,ko03011				Apicomplexa	3KAJY@422676,3YA4Q@5794,3Z4ZX@5863,COG0100@1,KOG0407@2759	NA|NA|NA	J	Belongs to the universal ribosomal protein uS11 family
TRINITY_GG_16_c211_g1_i112.p2	5865.XP_001609946.1	5.5e-292	1010.4	Piroplasmida													Apicomplexa	2CYXA@1,2S70V@2759,3KCHQ@422676,3YBUG@5794,3Z53M@5863	NA|NA|NA	S	AP2 domain
TRINITY_GG_16_c211_g1_i112.p4	5875.XP_763811.1	7.1e-32	144.1	Piroplasmida				ko:K07390					ko00000,ko03029,ko03110				Apicomplexa	3KB9P@422676,3YBVP@5794,3Z68V@5863,COG0278@1,KOG0911@2759	NA|NA|NA	O	Glutaredoxin
TRINITY_GG_16_c211_g1_i112.p1	5865.XP_001609950.1	0.0	2115.9	Piroplasmida				ko:K12830	ko03040,map03040	M00352			ko00000,ko00001,ko00002,ko03021,ko03036,ko03041				Apicomplexa	3KABT@422676,3Y9X7@5794,3Z51B@5863,KOG1898@1,KOG1898@2759	NA|NA|NA	A	Splicing factor 3b subunit
TRINITY_GG_16_c211_g1_i112.p3	5865.XP_001609951.1	9.1e-188	663.7	Piroplasmida													Apicomplexa	2CNJU@1,2QWTU@2759,3KB1M@422676,3YE99@5794,3Z40I@5863	NA|NA|NA	S	CPW_WPC
TRINITY_GG_16_c211_g1_i112.p5	5865.XP_001609948.1	9e-58	229.9	Piroplasmida		GO:0000470,GO:0000491,GO:0000492,GO:0003674,GO:0003676,GO:0003723,GO:0005488,GO:0005575,GO:0005622,GO:0005623,GO:0005732,GO:0005737,GO:0005829,GO:0005840,GO:0006139,GO:0006364,GO:0006396,GO:0006412,GO:0006518,GO:0006725,GO:0006807,GO:0008150,GO:0008152,GO:0009058,GO:0009059,GO:0009987,GO:0010467,GO:0015934,GO:0016043,GO:0016070,GO:0016072,GO:0019538,GO:0022607,GO:0022613,GO:0022618,GO:0022625,GO:…		ko:K11129	ko03008,map03008	M00425			ko00000,ko00001,ko00002,ko03009,ko03032				Apicomplexa	3KC9Q@422676,3YAJ7@5794,3Z5F4@5863,COG1358@1,KOG3167@2759	NA|NA|NA	J	ribosomal protein
TRINITY_GG_16_c211_g2_i7.p3	5865.XP_001609932.1	6.5e-101	374.4	Piroplasmida		GO:0003674,GO:0003824,GO:0004175,GO:0004197,GO:0005575,GO:0005622,GO:0005623,GO:0005634,GO:0005635,GO:0005654,GO:0005737,GO:0005912,GO:0005924,GO:0005925,GO:0006355,GO:0006357,GO:0006464,GO:0006508,GO:0006807,GO:0006915,GO:0006919,GO:0007154,GO:0007165,GO:0008150,GO:0008152,GO:0008219,GO:0008233,GO:0008234,GO:0009889,GO:0009891,GO:0009893,GO:0009987,GO:0010468,GO:0010556,GO:0010557,GO:0010604,GO:…	3.4.22.68	ko:K08592					ko00000,ko01000,ko01002,ko04121				Apicomplexa	3KASN@422676,3YAQ3@5794,3Z3MN@5863,COG5160@1,KOG0778@2759	NA|NA|NA	O	Ulp1 protease family, C-terminal catalytic domain
TRINITY_GG_16_c211_g2_i7.p1	5865.XP_001609933.1	5.4e-180	637.5	Piroplasmida		GO:0003674,GO:0003824,GO:0005488,GO:0005515,GO:0005575,GO:0005622,GO:0005623,GO:0005737,GO:0005829,GO:0006950,GO:0006986,GO:0008150,GO:0009266,GO:0009408,GO:0009628,GO:0010033,GO:0016462,GO:0016787,GO:0016817,GO:0016818,GO:0016887,GO:0017111,GO:0035966,GO:0042221,GO:0042623,GO:0042802,GO:0044424,GO:0044444,GO:0044464,GO:0050896		ko:K03695	ko04213,map04213				ko00000,ko00001,ko03110				Apicomplexa	3KA4Y@422676,3YB8Q@5794,3Z3NY@5863,COG0542@1,KOG1051@2759	NA|NA|NA	O	Belongs to the ClpA ClpB family
TRINITY_GG_16_c211_g2_i7.p2	5865.XP_001609933.1	3.3e-208	731.1	Piroplasmida		GO:0003674,GO:0003824,GO:0005488,GO:0005515,GO:0005575,GO:0005622,GO:0005623,GO:0005737,GO:0005829,GO:0006950,GO:0006986,GO:0008150,GO:0009266,GO:0009408,GO:0009628,GO:0010033,GO:0016462,GO:0016787,GO:0016817,GO:0016818,GO:0016887,GO:0017111,GO:0035966,GO:0042221,GO:0042623,GO:0042802,GO:0044424,GO:0044444,GO:0044464,GO:0050896		ko:K03695	ko04213,map04213				ko00000,ko00001,ko03110				Apicomplexa	3KA4Y@422676,3YB8Q@5794,3Z3NY@5863,COG0542@1,KOG1051@2759	NA|NA|NA	O	Belongs to the ClpA ClpB family
TRINITY_GG_16_c215_g1_i11.p1	5865.XP_001610552.1	0.0	2148.2	Piroplasmida													Apicomplexa	3KBMJ@422676,3YB9Q@5794,3Z4XZ@5863,KOG1217@1,KOG1217@2759	NA|NA|NA	T	Putative ephrin-receptor like
TRINITY_GG_16_c218_g1_i1.p1	5865.XP_001610416.1	3e-48	199.9	Piroplasmida													Apicomplexa	2E8Y3@1,2SFCM@2759,3KCP2@422676,3YAX5@5794,3Z5JR@5863	NA|NA|NA	S	Encoded by
TRINITY_GG_16_c219_g1_i1.p1	5865.XP_001609528.1	2.4e-307	1061.6	Piroplasmida			5.99.1.3	ko:K02469					ko00000,ko01000,ko03032,ko03400				Apicomplexa	3KA4P@422676,3YBBY@5794,3Z4KZ@5863,COG0187@1,KOG0355@2759	NA|NA|NA	B	subunit a
TRINITY_GG_16_c21_g1_i1.p2	5865.XP_001610413.1	6e-35	154.5	Piroplasmida			2.3.1.61	ko:K00658	ko00020,ko00310,ko01100,ko01110,ko01120,ko01130,ko01200,map00020,map00310,map01100,map01110,map01120,map01130,map01200	M00009,M00011,M00032	R02570,R02571,R08549	RC00004,RC02727,RC02833	br01601,ko00000,ko00001,ko00002,ko01000				Apicomplexa	3KAAH@422676,3Y9NW@5794,3Z5B6@5863,COG0508@1,KOG0559@2759	NA|NA|NA	H	Dihydrolipoamide succinyltransferase component of 2-oxoglutarate dehydrogenase complex, mitochondrial precursor
TRINITY_GG_16_c21_g1_i1.p1	5865.XP_001610412.1	0.0	2832.0	Piroplasmida													Apicomplexa	29SDV@1,2RXDM@2759,3KDDW@422676,3Y9VT@5794,3Z3WK@5863	NA|NA|NA	S	domain containing protein
TRINITY_GG_16_c21_g1_i1.p3	5865.XP_001610413.1	2.4e-85	321.6	Piroplasmida			2.3.1.61	ko:K00658	ko00020,ko00310,ko01100,ko01110,ko01120,ko01130,ko01200,map00020,map00310,map01100,map01110,map01120,map01130,map01200	M00009,M00011,M00032	R02570,R02571,R08549	RC00004,RC02727,RC02833	br01601,ko00000,ko00001,ko00002,ko01000				Apicomplexa	3KAAH@422676,3Y9NW@5794,3Z5B6@5863,COG0508@1,KOG0559@2759	NA|NA|NA	H	Dihydrolipoamide succinyltransferase component of 2-oxoglutarate dehydrogenase complex, mitochondrial precursor
TRINITY_GG_16_c226_g4_i1.p1	5865.XP_001610531.1	6.9e-148	531.2	Piroplasmida													Apicomplexa	3KB6M@422676,3YAJ5@5794,3Z4DI@5863,COG0367@1,KOG0573@2759	NA|NA|NA	E	Asparagine synthase
TRINITY_GG_16_c227_g1_i1.p3	5872.XP_004831739.1	2.7e-14	85.1	Piroplasmida													Apicomplexa	2CJD5@1,2TN6C@2759,3KCXD@422676,3YE0U@5794,3Z69U@5863	NA|NA|NA
TRINITY_GG_16_c227_g1_i1.p1	5865.XP_001608862.1	0.0	1157.5	Piroplasmida													Apicomplexa	2EKKK@1,2SQG9@2759,3KBNN@422676,3YBT8@5794,3Z6IZ@5863	NA|NA|NA
TRINITY_GG_16_c229_g1_i2.p1	5865.XP_001609721.1	3.8e-27	128.3	Piroplasmida													Apicomplexa	2E0E4@1,2S7UT@2759,3KBWF@422676,3YBAJ@5794,3Z4N6@5863	NA|NA|NA	S	MAC perforin
TRINITY_GG_16_c22_g1_i10.p4	5865.XP_001609980.1	5.3e-62	243.4	Piroplasmida				ko:K02949	ko03010,map03010	M00177			br01610,ko00000,ko00001,ko00002,ko03011				Apicomplexa	3KAPQ@422676,3YA5Q@5794,3Z3VT@5863,COG0186@1,KOG1728@2759	NA|NA|NA	J	Belongs to the universal ribosomal protein uS17 family
TRINITY_GG_16_c22_g1_i10.p3	5872.XP_004828825.1	8.6e-27	127.1	Piroplasmida													Apicomplexa	2EC7C@1,2SI4M@2759,3KAI5@422676,3YB7H@5794,3Z498@5863	NA|NA|NA
TRINITY_GG_16_c22_g1_i10.p1	5872.XP_004828825.1	1.2e-100	373.6	Piroplasmida													Apicomplexa	2EC7C@1,2SI4M@2759,3KAI5@422676,3YB7H@5794,3Z498@5863	NA|NA|NA
TRINITY_GG_16_c22_g1_i10.p2	5865.XP_001609979.1	4.4e-65	255.4	Piroplasmida													Apicomplexa	2E0WQ@1,2S8A2@2759,3KAV5@422676,3YATX@5794,3Z50S@5863	NA|NA|NA
TRINITY_GG_16_c231_g1_i1.p1	5865.XP_001610550.1	3.5e-151	542.0	Piroplasmida													Apicomplexa	2FKRT@1,2TN82@2759,3KBFR@422676,3YE2F@5794,3Z4P8@5863	NA|NA|NA
TRINITY_GG_16_c233_g1_i1.p1	5865.XP_001609610.1	1.6e-300	1039.3	Piroplasmida													Apicomplexa	3KAED@422676,3YADB@5794,3Z3R2@5863,COG1196@1,KOG0979@2759	NA|NA|NA	BDL	AAA domain
TRINITY_GG_16_c234_g1_i1.p1	68886.XP_009692517.1	6.2e-81	308.1	Piroplasmida													Apicomplexa	2FKNG@1,2TN4P@2759,3KBY1@422676,3YD1E@5794,3Z4IA@5863	NA|NA|NA
TRINITY_GG_16_c236_g1_i1.p1	5865.XP_001610521.1	6.4e-228	797.3	Piroplasmida													Apicomplexa	2A37N@1,2RY4M@2759,3KCB4@422676,3YA0C@5794,3Z6HS@5863	NA|NA|NA	L	Endonuclease/Exonuclease/phosphatase family
TRINITY_GG_16_c23_g1_i113.p2	5865.XP_001609982.1	4.5e-145	521.5	Piroplasmida													Apicomplexa	2C8TQ@1,2T01J@2759,3KC0Q@422676,3YCJ0@5794,3Z4KF@5863	NA|NA|NA
TRINITY_GG_16_c23_g1_i113.p1	5865.XP_001609984.1	5e-287	993.4	Piroplasmida			3.6.4.13	ko:K12818	ko03040,map03040				ko00000,ko00001,ko01000,ko03041				Apicomplexa	3KC3H@422676,3YBAW@5794,3Z4IM@5863,COG1643@1,KOG0922@2759	NA|NA|NA	A	helicase
TRINITY_GG_16_c23_g1_i113.p3	5865.XP_001609983.1	1.1e-48	199.9	Piroplasmida													Apicomplexa	2A1XA@1,2RY1S@2759,3KCEK@422676,3YAJ6@5794,3Z5IE@5863	NA|NA|NA
TRINITY_GG_16_c23_g2_i1.p1	5825.PCHAS_121930	2.5e-09	69.3	Haemosporida													Apicomplexa	2D5VI@1,2SZV2@2759,3KEBI@422676,3YCNR@5794,3YYMK@5819	NA|NA|NA
TRINITY_GG_16_c247_g1_i1.p2	9612.ENSCAFP00000000796	7.2e-126	456.4	Carnivora	MIOX	GO:0000166,GO:0003674,GO:0003824,GO:0004033,GO:0005488,GO:0005506,GO:0005575,GO:0005622,GO:0005623,GO:0005737,GO:0005829,GO:0005975,GO:0006020,GO:0006066,GO:0006793,GO:0006796,GO:0006884,GO:0007154,GO:0007165,GO:0008150,GO:0008152,GO:0008199,GO:0008361,GO:0009056,GO:0009987,GO:0009992,GO:0016043,GO:0016052,GO:0016234,GO:0016491,GO:0016614,GO:0016616,GO:0016651,GO:0016701,GO:0019310,GO:0019637,GO:…	1.13.99.1	ko:K00469	ko00053,ko00562,map00053,map00562		R01184	RC00465	ko00000,ko00001,ko01000				Mammalia	38TV6@33154,3BESH@33208,3CU00@33213,3EN49@33554,3J9Y5@40674,4894J@7711,496Y0@7742,KOG1573@1,KOG1573@2759	NA|NA|NA	S	oxygenase
TRINITY_GG_16_c24_g1_i97.p1	5865.XP_001608880.1	6.4e-156	557.4	Piroplasmida													Apicomplexa	3KAKU@422676,3YA4N@5794,3Z475@5863,COG2110@1,KOG2633@2759	NA|NA|NA	S	GTPase-activator protein for Rho-like GTPases
TRINITY_GG_16_c251_g1_i2.p1	9612.ENSCAFP00000029117	1e-96	359.4	Carnivora	NME4	GO:0003674,GO:0003824,GO:0004550,GO:0005488,GO:0005515,GO:0005543,GO:0005575,GO:0005622,GO:0005623,GO:0005737,GO:0005739,GO:0005740,GO:0005743,GO:0005758,GO:0006139,GO:0006165,GO:0006725,GO:0006753,GO:0006793,GO:0006796,GO:0006807,GO:0006810,GO:0006869,GO:0008150,GO:0008152,GO:0008289,GO:0009116,GO:0009117,GO:0009132,GO:0009987,GO:0010876,GO:0010941,GO:0015949,GO:0016020,GO:0016301,GO:0016310,GO:…	2.7.4.6	ko:K00940	ko00230,ko00240,ko00983,ko01100,ko01110,ko01130,ko04016,map00230,map00240,map00983,map01100,map01110,map01130,map04016	M00049,M00050,M00052,M00053	R00124,R00139,R00156,R00330,R00570,R00722,R01137,R01857,R02093,R02326,R02331,R03530,R11894,R11895	RC00002	ko00000,ko00001,ko00002,ko01000,ko04131				Mammalia	3A01M@33154,3BPJ3@33208,3D696@33213,3EPGZ@33554,3JBAC@40674,48A2A@7711,49731@7742,COG0105@1,KOG0888@2759	NA|NA|NA	F	Nucleoside diphosphate kinase
TRINITY_GG_16_c25_g1_i11.p11	5872.XP_004831868.1	6.4e-64	250.0	Piroplasmida		GO:0000785,GO:0000786,GO:0003674,GO:0003676,GO:0003677,GO:0003682,GO:0005488,GO:0005575,GO:0005622,GO:0005623,GO:0005634,GO:0005694,GO:0006323,GO:0006325,GO:0006333,GO:0006334,GO:0006996,GO:0008150,GO:0009987,GO:0016043,GO:0022607,GO:0031490,GO:0031491,GO:0031492,GO:0031497,GO:0032991,GO:0032993,GO:0034622,GO:0034728,GO:0043226,GO:0043227,GO:0043228,GO:0043229,GO:0043231,GO:0043232,GO:0043933,GO:…		ko:K11253	ko05034,ko05202,ko05322,map05034,map05202,map05322				ko00000,ko00001,ko03036,ko04147				Apicomplexa	3KAJN@422676,3YA9K@5794,3Z5HQ@5863,COG2036@1,KOG1745@2759	NA|NA|NA	B	Histone H3
TRINITY_GG_16_c25_g1_i11.p6	5872.XP_004831880.1	4.8e-19	101.7	Eukaryota	PIGW	GO:0003674,GO:0003824,GO:0005575,GO:0005622,GO:0005623,GO:0005737,GO:0005783,GO:0005789,GO:0006464,GO:0006497,GO:0006505,GO:0006506,GO:0006629,GO:0006643,GO:0006644,GO:0006650,GO:0006661,GO:0006664,GO:0006793,GO:0006796,GO:0006807,GO:0008104,GO:0008150,GO:0008152,GO:0008374,GO:0008610,GO:0008654,GO:0009058,GO:0009059,GO:0009247,GO:0009987,GO:0012505,GO:0016020,GO:0016021,GO:0016254,GO:0016740,GO:…	2.3.2.23	ko:K04554,ko:K05283,ko:K10875,ko:K14565,ko:K19674	ko00563,ko01100,ko03008,ko03440,ko04120,ko04141,ko05012,map00563,map01100,map03008,map03440,map04120,map04141,map05012	M00065	R05918	RC00004	ko00000,ko00001,ko00002,ko01000,ko03009,ko03036,ko03400,ko04121				Eukaryota	COG5062@1,KOG0411@2759	NA|NA|NA	L	GPI anchor biosynthetic process
TRINITY_GG_16_c25_g1_i11.p2	5872.XP_004831926.1	1e-106	393.7	Piroplasmida	NTH1		4.2.99.18	ko:K10773	ko03410,map03410				ko00000,ko00001,ko01000,ko03400				Apicomplexa	3KBZH@422676,3YA3F@5794,3Z4CS@5863,COG0177@1,KOG1921@2759	NA|NA|NA	L	Bifunctional DNA N-glycosylase with associated apurinic apyrimidinic (AP) lyase function that catalyzes the first step in base excision repair (BER), the primary repair pathway for the repair of oxidative DNA damage. The DNA N-glycosylase activity releases the damaged DNA base from DNA by cleaving the N- glycosidic bond, leaving an AP site. The AP lyase activity cleaves the phosphodiester bond 3'…
TRINITY_GG_16_c25_g1_i11.p5	68886.XP_009691733.1	5.7e-08	65.1	Piroplasmida				ko:K05283	ko00563,ko01100,map00563,map01100	M00065	R05918	RC00004	ko00000,ko00001,ko00002,ko01000				Apicomplexa	3KCWS@422676,3YBVN@5794,3Z3Z4@5863,COG5062@1,KOG0411@2759	NA|NA|NA	S	GWT1
TRINITY_GG_16_c25_g1_i11.p12	5865.XP_001608831.1	4.8e-26	124.0	Piroplasmida													Apicomplexa	2E0EF@1,2S7V4@2759,3KBC4@422676,3YAUS@5794,3Z5FG@5863	NA|NA|NA	S	Translation initiation factor eIF3 subunit
TRINITY_GG_16_c25_g1_i11.p7	5865.XP_001608829.1	7.4e-46	190.7	Piroplasmida													Apicomplexa	2FKP9@1,2TN5G@2759,3KDN6@422676,3YE05@5794,3Z5SG@5863	NA|NA|NA
TRINITY_GG_16_c25_g1_i11.p3	5872.XP_004831870.1	8.1e-11	75.1	Piroplasmida													Apicomplexa	28QRU@1,2QXEQ@2759,3KCD5@422676,3YERP@5794,3Z5SR@5863	NA|NA|NA
TRINITY_GG_16_c25_g1_i11.p4	5865.XP_001608827.1	9.5e-41	174.5	Piroplasmida													Apicomplexa	2FKN0@1,2TN47@2759,3KCNN@422676,3YDZ6@5794,3Z4D2@5863	NA|NA|NA
TRINITY_GG_16_c25_g1_i11.p1	5865.XP_001608826.1	1.7e-215	755.4	Piroplasmida		GO:0000096,GO:0003674,GO:0003824,GO:0004013,GO:0005575,GO:0005622,GO:0005623,GO:0005737,GO:0005829,GO:0006082,GO:0006139,GO:0006520,GO:0006534,GO:0006555,GO:0006575,GO:0006725,GO:0006732,GO:0006790,GO:0006807,GO:0008150,GO:0008152,GO:0009066,GO:0009069,GO:0009116,GO:0009119,GO:0009987,GO:0016787,GO:0016801,GO:0016802,GO:0017144,GO:0019752,GO:0032259,GO:0033353,GO:0034641,GO:0042278,GO:0043436,GO:…	3.3.1.1	ko:K01251	ko00270,ko01100,map00270,map01100	M00035	R00192,R04936	RC00056,RC00069,RC01161,RC01243	ko00000,ko00001,ko00002,ko01000,ko01009,ko04147				Apicomplexa	3KBTB@422676,3Y9M3@5794,3Z53K@5863,COG0499@1,KOG1370@2759	NA|NA|NA	H	Adenosylhomocysteinase
TRINITY_GG_16_c264_g1_i1.p1	5865.XP_001609694.1	3.1e-117	429.5	Piroplasmida													Apicomplexa	2FKKZ@1,2TN36@2759,3KCG6@422676,3YD0Y@5794,3Z40X@5863	NA|NA|NA
TRINITY_GG_16_c265_g1_i1.p1	5865.XP_001610543.1	2e-272	946.0	Piroplasmida													Apicomplexa	3KBW7@422676,3YARN@5794,3Z43N@5863,COG0124@1,KOG1035@2759	NA|NA|NA	J	RWD domain
TRINITY_GG_16_c266_g1_i1.p1	5865.XP_001609875.1	5.7e-158	565.1	Piroplasmida													Apicomplexa	2C50W@1,2QX5V@2759,3KBTY@422676,3YEJ1@5794,3Z3PV@5863	NA|NA|NA
TRINITY_GG_16_c268_g1_i1.p3	5865.XP_001609989.1	2.4e-73	281.6	Piroplasmida		GO:0000003,GO:0000151,GO:0000209,GO:0000785,GO:0000792,GO:0003674,GO:0003824,GO:0004842,GO:0005488,GO:0005515,GO:0005575,GO:0005622,GO:0005623,GO:0005634,GO:0005654,GO:0005657,GO:0005694,GO:0005737,GO:0006139,GO:0006259,GO:0006281,GO:0006301,GO:0006325,GO:0006464,GO:0006508,GO:0006511,GO:0006513,GO:0006725,GO:0006807,GO:0006950,GO:0006974,GO:0006996,GO:0007154,GO:0007165,GO:0007166,GO:0007267,GO:…	2.3.2.23	ko:K10574	ko04120,map04120				ko00000,ko00001,ko01000,ko03400,ko04121				Apicomplexa	3KAPJ@422676,3YA84@5794,3Z546@5863,COG5078@1,KOG0419@2759	NA|NA|NA	O	Belongs to the ubiquitin-conjugating enzyme family
TRINITY_GG_16_c268_g1_i1.p1	5865.XP_001609988.1	4.5e-262	910.2	Piroplasmida				ko:K09497					ko00000,ko03036,ko03110,ko04147				Apicomplexa	3KA8Y@422676,3Y9RH@5794,3Z3XT@5863,COG0459@1,KOG0357@2759	NA|NA|NA	O	assists the folding of proteins upon ATP hydrolysis
TRINITY_GG_16_c272_g1_i1.p1	5865.XP_001610553.1	0.0	2337.8	Piroplasmida													Apicomplexa	3KBMC@422676,3YB9Q@5794,3Z4KG@5863,KOG1217@1,KOG1217@2759	NA|NA|NA	T	Putative ephrin-receptor like
TRINITY_GG_16_c279_g1_i1.p1	5865.XP_001608919.1	9.9e-143	513.5	Piroplasmida													Apicomplexa	2C4YH@1,2SX4T@2759,3KB8D@422676,3YC87@5794,3Z4G3@5863	NA|NA|NA
TRINITY_GG_16_c27_g1_i2.p1	38654.XP_006027905.1	2.1e-30	139.4	Vertebrata	APRT	GO:0000166,GO:0001775,GO:0002054,GO:0002055,GO:0002060,GO:0002252,GO:0002263,GO:0002274,GO:0002275,GO:0002283,GO:0002366,GO:0002376,GO:0002443,GO:0002444,GO:0002446,GO:0003674,GO:0003824,GO:0003999,GO:0005488,GO:0005575,GO:0005576,GO:0005622,GO:0005623,GO:0005634,GO:0005654,GO:0005737,GO:0005829,GO:0006139,GO:0006144,GO:0006166,GO:0006168,GO:0006725,GO:0006807,GO:0006810,GO:0006887,GO:0006955,GO:…	2.4.2.7	ko:K00759	ko00230,ko01100,map00230,map01100		R00190,R01229,R04378	RC00063	ko00000,ko00001,ko01000,ko04147				Metazoa	3A3HY@33154,3BREW@33208,3D864@33213,481CS@7711,48W8F@7742,COG0503@1,KOG1712@2759	NA|NA|NA	F	adenine phosphoribosyltransferase
TRINITY_GG_16_c30_g1_i1.p1	68886.XP_009689128.1	4.6e-12	80.1	Piroplasmida													Apicomplexa	2EA3C@1,2SGCV@2759,3KBGU@422676,3YCE6@5794,3Z5Z3@5863	NA|NA|NA
TRINITY_GG_16_c30_g1_i1.p3	5874.XP_954409.1	3e-14	84.7	Piroplasmida													Apicomplexa	28R4B@1,2QXTD@2759,3KCYY@422676,3YDD5@5794,3Z6B4@5863	NA|NA|NA
TRINITY_GG_16_c31_g1_i9.p1	5872.XP_004831126.1	1.6e-69	270.4	Piroplasmida													Apicomplexa	2FKNW@1,2TN53@2759,3KC0K@422676,3YD1M@5794,3Z4PB@5863	NA|NA|NA
TRINITY_GG_16_c31_g1_i9.p2	5865.XP_001609673.1	5.3e-84	318.2	Piroplasmida													Apicomplexa	2EPVJ@1,2SSZW@2759,3KB8I@422676,3YBZ4@5794,3Z4QB@5863	NA|NA|NA
TRINITY_GG_16_c31_g1_i9.p7	5872.XP_004831125.1	2.6e-41	174.5	Piroplasmida													Apicomplexa	3KA7U@422676,3YA9E@5794,3Z3VV@5863,COG1310@1,KOG2975@2759	NA|NA|NA	J	Belongs to the eIF-3 subunit F family
TRINITY_GG_16_c31_g1_i9.p4	5865.XP_001609671.1	1.3e-32	146.0	Piroplasmida													Apicomplexa	3KA7U@422676,3YA9E@5794,3Z3VV@5863,COG1310@1,KOG2975@2759	NA|NA|NA	J	Belongs to the eIF-3 subunit F family
TRINITY_GG_16_c33_g2_i1.p1	5865.XP_001609747.1	6.5e-305	1053.5	Piroplasmida				ko:K12619	ko03008,ko03018,map03008,map03018				ko00000,ko00001,ko01000,ko03009,ko03016,ko03019,ko03021				Apicomplexa	3KAF5@422676,3Y9RN@5794,3Z3RU@5863,COG5049@1,KOG2044@2759	NA|NA|NA	AL	exoribonuclease
TRINITY_GG_16_c33_g2_i1.p2	5865.XP_001609749.1	3.2e-181	641.3	Piroplasmida			6.1.1.1	ko:K01866	ko00970,map00970	M00359,M00360	R02918	RC00055,RC00523	ko00000,ko00001,ko00002,ko01000,ko01007,ko03016,ko03029				Apicomplexa	3KAA0@422676,3Y9T7@5794,3Z3RA@5863,COG0162@1,KOG2144@2759	NA|NA|NA	J	Belongs to the class-I aminoacyl-tRNA synthetase family
TRINITY_GG_16_c33_g2_i1.p3	5865.XP_001609748.1	4.5e-116	424.5	Piroplasmida				ko:K03029	ko03050,ko05169,map03050,map05169	M00341			ko00000,ko00001,ko00002,ko03051				Apicomplexa	3KC4V@422676,3YA5X@5794,3Z40R@5863,COG5148@1,KOG2884@2759	NA|NA|NA	O	von Willebrand factor (vWF) type A domain
TRINITY_GG_16_c37_g1_i4.p1	5865.XP_001609923.1	1.4e-228	799.3	Piroplasmida				ko:K19828					ko00000,ko03009,ko03029				Apicomplexa	3KAVR@422676,3YC0J@5794,3Z45G@5863,COG1161@1,KOG2484@2759	NA|NA|NA	S	50S ribosome-binding GTPase
TRINITY_GG_16_c38_g1_i11.p1	5872.XP_004831150.1	2.1e-152	546.6	Piroplasmida													Apicomplexa	3KDAV@422676,3YI20@5794,3Z6T8@5863,KOG3193@1,KOG3193@2759	NA|NA|NA	P	Ion channel
TRINITY_GG_16_c38_g1_i11.p8	5865.XP_001609689.1	6.1e-62	244.6	Piroplasmida													Apicomplexa	28QWG@1,2QXJC@2759,3KCMK@422676,3YEV0@5794,3Z6CK@5863	NA|NA|NA
TRINITY_GG_16_c38_g1_i11.p17	5865.XP_001609687.1	2.6e-44	184.9	Piroplasmida				ko:K03032	ko03050,ko05169,map03050,map05169	M00341			ko00000,ko00001,ko00002,ko03051				Apicomplexa	3KA4I@422676,3Y9HP@5794,3Z4SX@5863,COG5116@1,KOG2062@2759	NA|NA|NA	O	26S proteasome regulatory subunit
TRINITY_GG_16_c38_g1_i11.p2	5865.XP_001609688.1	0.0	1407.5	Piroplasmida		GO:0003674,GO:0003824,GO:0004721,GO:0004722,GO:0005488,GO:0005515,GO:0005575,GO:0005622,GO:0005623,GO:0005634,GO:0005730,GO:0005737,GO:0005739,GO:0005829,GO:0006464,GO:0006470,GO:0006793,GO:0006796,GO:0006807,GO:0007623,GO:0008150,GO:0008152,GO:0008287,GO:0009314,GO:0009416,GO:0009605,GO:0009628,GO:0009648,GO:0009649,GO:0009987,GO:0010468,GO:0016311,GO:0016787,GO:0016788,GO:0016791,GO:0019222,GO:…	3.1.3.16	ko:K01090					ko00000,ko01000				Apicomplexa	3KBZZ@422676,3Y9VJ@5794,3Z4YK@5863,COG0639@1,KOG0374@2759,KOG0379@1,KOG0379@2759	NA|NA|NA	T	Serine threonine-protein phosphatase
TRINITY_GG_16_c38_g1_i11.p18	5872.XP_004831150.1	2e-12	79.0	Piroplasmida													Apicomplexa	3KDAV@422676,3YI20@5794,3Z6T8@5863,KOG3193@1,KOG3193@2759	NA|NA|NA	P	Ion channel
TRINITY_GG_16_c38_g1_i11.p7	5865.XP_001609686.1	2.6e-69	269.6	Piroplasmida													Apicomplexa	2E74Q@1,2SDS6@2759,3KB7C@422676,3YCEV@5794,3Z4GR@5863	NA|NA|NA	S	AP2 domain
TRINITY_GG_16_c38_g1_i11.p16	5874.XP_953086.1	2.4e-51	208.4	Piroplasmida				ko:K03032	ko03050,ko05169,map03050,map05169	M00341			ko00000,ko00001,ko00002,ko03051				Apicomplexa	3KA4I@422676,3Y9HP@5794,3Z4SX@5863,COG5116@1,KOG2062@2759	NA|NA|NA	O	26S proteasome regulatory subunit
TRINITY_GG_16_c38_g1_i11.p10	5865.XP_001609681.1	1.2e-48	199.9	Piroplasmida				ko:K11664					ko00000,ko03036				Apicomplexa	3KB1W@422676,3YBNB@5794,3Z3QZ@5863,KOG2897@1,KOG2897@2759	NA|NA|NA	S	YL1 nuclear protein C-terminal domain
TRINITY_GG_16_c38_g1_i11.p14	5865.XP_001609681.1	4e-41	174.5	Piroplasmida				ko:K11664					ko00000,ko03036				Apicomplexa	3KB1W@422676,3YBNB@5794,3Z3QZ@5863,KOG2897@1,KOG2897@2759	NA|NA|NA	S	YL1 nuclear protein C-terminal domain
TRINITY_GG_16_c38_g1_i11.p6	5865.XP_001609682.1	2.3e-44	186.8	Piroplasmida													Apicomplexa	2FKQK@1,2TN6U@2759,3KC8C@422676,3YE18@5794,3Z57I@5863	NA|NA|NA
TRINITY_GG_16_c38_g1_i11.p4	5865.XP_001609684.1	1.2e-135	490.3	Piroplasmida													Apicomplexa	2FKM9@1,2TN3G@2759,3KC46@422676,3YD11@5794,3Z44T@5863	NA|NA|NA
TRINITY_GG_16_c38_g1_i11.p15	5865.XP_001609690.1	4.3e-72	277.3	Piroplasmida		GO:0000184,GO:0000226,GO:0000302,GO:0000956,GO:0001726,GO:0001817,GO:0001819,GO:0001932,GO:0001934,GO:0002181,GO:0002682,GO:0002684,GO:0002694,GO:0002696,GO:0003674,GO:0003676,GO:0003677,GO:0003684,GO:0003690,GO:0003723,GO:0003729,GO:0003824,GO:0003906,GO:0004518,GO:0004519,GO:0004520,GO:0004536,GO:0005488,GO:0005515,GO:0005575,GO:0005622,GO:0005623,GO:0005634,GO:0005654,GO:0005730,GO:0005737,GO:…		ko:K02985	ko03010,map03010	M00177			br01610,ko00000,ko00001,ko00002,ko03011				Apicomplexa	3KAGA@422676,3Y9QW@5794,3Z53N@5863,COG0092@1,KOG3181@2759	NA|NA|NA	J	40S ribosomal protein S3
TRINITY_GG_16_c38_g1_i11.p13	5865.XP_001609685.1	9.6e-84	316.2	Piroplasmida		GO:0005575,GO:0005622,GO:0005623,GO:0005634,GO:0005730,GO:0005737,GO:0005829,GO:0008150,GO:0022613,GO:0030684,GO:0030687,GO:0031974,GO:0031981,GO:0032991,GO:0042254,GO:0042273,GO:0043226,GO:0043227,GO:0043228,GO:0043229,GO:0043231,GO:0043232,GO:0043233,GO:0044085,GO:0044422,GO:0044424,GO:0044428,GO:0044444,GO:0044446,GO:0044464,GO:0070013,GO:0071840,GO:1990904		ko:K07565					ko00000,ko03009				Apicomplexa	3KAZC@422676,3YA60@5794,3Z5HY@5863,COG1374@1,KOG3492@2759	NA|NA|NA	J	Required for proper 27S pre-rRNA processing and 60S ribosome subunit assembly
TRINITY_GG_16_c38_g1_i11.p3	5865.XP_001609687.1	4.3e-225	787.7	Piroplasmida				ko:K03032	ko03050,ko05169,map03050,map05169	M00341			ko00000,ko00001,ko00002,ko03051				Apicomplexa	3KA4I@422676,3Y9HP@5794,3Z4SX@5863,COG5116@1,KOG2062@2759	NA|NA|NA	O	26S proteasome regulatory subunit
TRINITY_GG_16_c38_g1_i11.p5	5865.XP_001609683.1	4.2e-65	255.8	Piroplasmida													Apicomplexa	28QE4@1,2QX2W@2759,3KBKK@422676,3YEH3@5794,3Z4PT@5863	NA|NA|NA
TRINITY_GG_16_c40_g1_i96.p4	5865.XP_001609904.1	9.2e-74	283.1	Piroplasmida				ko:K13124					ko00000,ko03041				Apicomplexa	3KBAD@422676,3YCK6@5794,3Z40S@5863,KOG0316@1,KOG0316@2759	NA|NA|NA	S	WD domain, G-beta repeat
TRINITY_GG_16_c40_g1_i96.p5	5865.XP_001609904.1	8.4e-41	172.9	Piroplasmida				ko:K13124					ko00000,ko03041				Apicomplexa	3KBAD@422676,3YCK6@5794,3Z40S@5863,KOG0316@1,KOG0316@2759	NA|NA|NA	S	WD domain, G-beta repeat
TRINITY_GG_16_c40_g1_i96.p6	5865.XP_001609902.1	3.1e-16	91.3	Piroplasmida													Apicomplexa	2CNPG@1,2QXC3@2759,3KC3J@422676,3YEPP@5794,3Z573@5863	NA|NA|NA
TRINITY_GG_16_c40_g1_i96.p1	5872.XP_004830724.1	3.4e-46	192.6	Piroplasmida													Apicomplexa	2CNPG@1,2QXC3@2759,3KC3J@422676,3YEPP@5794,3Z573@5863	NA|NA|NA
TRINITY_GG_16_c40_g1_i96.p2	5865.XP_001609903.1	1e-40	173.7	Piroplasmida													Apicomplexa	2CVVG@1,2RSYU@2759,3KC83@422676,3YI26@5794,3Z5EU@5863	NA|NA|NA	S	Belongs to the nucleosome assembly protein (NAP) family
TRINITY_GG_16_c40_g1_i96.p3	5865.XP_001609902.1	1.1e-42	179.9	Piroplasmida													Apicomplexa	2CNPG@1,2QXC3@2759,3KC3J@422676,3YEPP@5794,3Z573@5863	NA|NA|NA
TRINITY_GG_16_c42_g1_i99.p8	5865.XP_001610002.1	1.9e-20	105.1	Piroplasmida													Apicomplexa	2CNQ3@1,2QXEE@2759,3KBI0@422676,3YERI@5794,3Z5N8@5863	NA|NA|NA	J	Ribosomal protein L9, N-terminal domain
TRINITY_GG_16_c42_g1_i99.p3	5872.XP_004828801.1	1.4e-09	70.9	Piroplasmida													Apicomplexa	2BYQ4@1,2QXRD@2759,3KCW6@422676,3YEZB@5794,3Z69N@5863	NA|NA|NA
TRINITY_GG_16_c42_g1_i99.p2	5865.XP_001610005.1	9.3e-102	377.1	Piroplasmida													Apicomplexa	3KAMT@422676,3YBM4@5794,3Z43K@5863,COG0134@1,KOG4201@2759	NA|NA|NA	E	Indole-3-glycerol phosphate synthase
TRINITY_GG_16_c42_g1_i99.p1	5865.XP_001610004.1	1.6e-93	349.7	Piroplasmida				ko:K14018	ko04141,map04141				ko00000,ko00001				Apicomplexa	3KB9G@422676,3YA5N@5794,3Z51Z@5863,KOG0301@1,KOG0301@2759	NA|NA|NA	I	WD domain, G-beta repeat
TRINITY_GG_16_c42_g1_i99.p6	68886.XP_009690282.1	7.7e-08	63.5	Piroplasmida													Apicomplexa	2CNQ3@1,2QXEE@2759,3KBI0@422676,3YERI@5794,3Z5N8@5863	NA|NA|NA	J	Ribosomal protein L9, N-terminal domain
TRINITY_GG_16_c42_g1_i99.p4	5865.XP_001610003.1	3.1e-25	122.5	Piroplasmida													Apicomplexa	2CNMT@1,2QX28@2759,3KE5C@422676,3YD53@5794,3Z6QT@5863	NA|NA|NA	S	PUL domain
TRINITY_GG_16_c43_g1_i104.p7	5865.XP_001610435.1	1e-17	96.7	Piroplasmida		GO:0000375,GO:0000377,GO:0000398,GO:0003674,GO:0003676,GO:0003677,GO:0003723,GO:0005488,GO:0005575,GO:0005622,GO:0005623,GO:0005634,GO:0005654,GO:0005737,GO:0005829,GO:0006139,GO:0006351,GO:0006355,GO:0006366,GO:0006396,GO:0006397,GO:0006401,GO:0006417,GO:0006725,GO:0006807,GO:0007623,GO:0008150,GO:0008152,GO:0008380,GO:0009056,GO:0009057,GO:0009058,GO:0009059,GO:0009299,GO:0009889,GO:0009891,GO:…		ko:K13107					ko00000,ko03041				Apicomplexa	3KBQZ@422676,3YABQ@5794,3Z4ZD@5863,KOG0126@1,KOG0126@2759	NA|NA|NA	A	Rna-binding protein
TRINITY_GG_16_c43_g1_i104.p4	5865.XP_001610432.1	7.4e-241	839.7	Piroplasmida				ko:K09496					ko00000,ko03036,ko03110,ko04147				Apicomplexa	3KAFR@422676,3Y9KS@5794,3Z4MR@5863,COG0459@1,KOG0358@2759	NA|NA|NA	O	assists the folding of proteins upon ATP hydrolysis
TRINITY_GG_16_c43_g1_i104.p3	5865.XP_001610434.1	4.1e-77	295.8	Piroplasmida													Apicomplexa	28Q9C@1,2QWY4@2759,3KBAK@422676,3YEDD@5794,3Z4YI@5863	NA|NA|NA
TRINITY_GG_16_c43_g1_i104.p2	5865.XP_001610431.1	0.0	1095.5	Piroplasmida				ko:K14554	ko03008,map03008				ko00000,ko00001,ko03009				Apicomplexa	3KBZS@422676,3Y9QJ@5794,3Z5C4@5863,KOG1539@1,KOG1539@2759	NA|NA|NA	S	Utp21 specific WD40 associated putative domain
TRINITY_GG_16_c43_g1_i104.p1	5865.XP_001610430.1	0.0	1250.7	Piroplasmida													Apicomplexa	3KB69@422676,3YC5I@5794,3Z57K@5863,KOG1897@1,KOG1897@2759	NA|NA|NA	L	Mono-functional DNA-alkylating methyl methanesulfonate N-term
TRINITY_GG_16_c43_g1_i104.p5	5865.XP_001610433.1	2.1e-102	379.0	Piroplasmida													Apicomplexa	2ENR1@1,2SS3F@2759,3KBP0@422676,3YAIH@5794,3Z4JR@5863	NA|NA|NA	S	WD40 repeats
TRINITY_GG_16_c43_g2_i1.p3	5865.XP_001610429.1	3.2e-47	194.1	Piroplasmida		GO:0000413,GO:0003674,GO:0003755,GO:0003824,GO:0005575,GO:0005623,GO:0006457,GO:0006464,GO:0006807,GO:0008150,GO:0008152,GO:0009987,GO:0016853,GO:0016859,GO:0018193,GO:0018208,GO:0019538,GO:0036211,GO:0043170,GO:0043412,GO:0044237,GO:0044238,GO:0044260,GO:0044267,GO:0071704,GO:0140096,GO:1901564	5.2.1.8	ko:K01802					ko00000,ko01000				Apicomplexa	3KFGB@422676,3YA4G@5794,3Z3SD@5863,COG0652@1,KOG0865@2759	NA|NA|NA	O	PPIases accelerate the folding of proteins. It catalyzes the cis-trans isomerization of proline imidic peptide bonds in oligopeptides
TRINITY_GG_16_c43_g2_i1.p2	5865.XP_001610429.1	7.1e-21	106.7	Piroplasmida		GO:0000413,GO:0003674,GO:0003755,GO:0003824,GO:0005575,GO:0005623,GO:0006457,GO:0006464,GO:0006807,GO:0008150,GO:0008152,GO:0009987,GO:0016853,GO:0016859,GO:0018193,GO:0018208,GO:0019538,GO:0036211,GO:0043170,GO:0043412,GO:0044237,GO:0044238,GO:0044260,GO:0044267,GO:0071704,GO:0140096,GO:1901564	5.2.1.8	ko:K01802					ko00000,ko01000				Apicomplexa	3KFGB@422676,3YA4G@5794,3Z3SD@5863,COG0652@1,KOG0865@2759	NA|NA|NA	O	PPIases accelerate the folding of proteins. It catalyzes the cis-trans isomerization of proline imidic peptide bonds in oligopeptides
TRINITY_GG_16_c43_g2_i1.p1	5865.XP_001610428.1	1.5e-116	426.4	Piroplasmida													Apicomplexa	2EA10@1,2SGAQ@2759,3KB81@422676,3YB4H@5794,3Z47J@5863	NA|NA|NA	S	mRNA capping enzyme, beta chain
TRINITY_GG_16_c44_g1_i10.p1	5872.XP_004830878.1	1.1e-132	480.7	Piroplasmida													Apicomplexa	2EJY4@1,2SPZQ@2759,3KB2I@422676,3YBM9@5794,3Z4PD@5863	NA|NA|NA
TRINITY_GG_16_c44_g1_i10.p2	5865.XP_001609766.1	2.4e-77	295.8	Piroplasmida													Apicomplexa	2E49M@1,2SB7G@2759,3KF54@422676,3YHP5@5794,3Z6T9@5863	NA|NA|NA	A	The RING-variant domain is a C4HC3 zinc-finger like motif found in a number of cellular and viral proteins. Some of these proteins have been shown both in vivo and in vitro to have ubiquitin E3 ligase activity.
TRINITY_GG_16_c44_g1_i10.p5	5865.XP_001609765.1	1.9e-42	178.3	Piroplasmida		GO:0000243,GO:0000245,GO:0000375,GO:0000377,GO:0000387,GO:0000398,GO:0003674,GO:0003676,GO:0003723,GO:0005488,GO:0005515,GO:0005575,GO:0005622,GO:0005623,GO:0005634,GO:0005654,GO:0005681,GO:0005682,GO:0005683,GO:0005684,GO:0005685,GO:0005686,GO:0005687,GO:0005689,GO:0005697,GO:0005737,GO:0005829,GO:0006139,GO:0006351,GO:0006353,GO:0006366,GO:0006369,GO:0006396,GO:0006397,GO:0006464,GO:0006479,GO:…		ko:K11088	ko03040,ko04139,ko05322,map03040,map04139,map05322	M00351,M00352,M00354,M00355,M00398			ko00000,ko00001,ko00002,ko03032,ko03041				Apicomplexa	3KAZR@422676,3YAMM@5794,3Z5SJ@5863,COG1958@1,KOG3172@2759	NA|NA|NA	A	snRNP Sm proteins
TRINITY_GG_16_c48_g2_i1.p1	5865.XP_001609799.1	3.9e-44	184.9	Piroplasmida				ko:K18710					ko00000,ko03019				Apicomplexa	2D05D@1,2SCVN@2759,3KCX8@422676,3YB46@5794,3Z5S2@5863	NA|NA|NA	S	Histone RNA hairpin-binding protein RNA-binding domain
TRINITY_GG_16_c48_g2_i1.p2	5865.XP_001609798.1	5.4e-54	216.9	Piroplasmida													Apicomplexa	3KCB1@422676,3YBJS@5794,3Z5M3@5863,COG0093@1,KOG0901@2759	NA|NA|NA	J	Belongs to the universal ribosomal protein uL14 family
TRINITY_GG_16_c49_g1_i89.p2	5872.XP_004830017.1	3.2e-47	196.1	Piroplasmida													Apicomplexa	2EZ18@1,2T0F7@2759,3KC2W@422676,3YCAZ@5794,3Z41F@5863	NA|NA|NA
TRINITY_GG_16_c49_g1_i89.p6	5865.XP_001610421.1	1.1e-37	162.9	Piroplasmida													Apicomplexa	2EZ18@1,2T0F7@2759,3KC2W@422676,3YCAZ@5794,3Z41F@5863	NA|NA|NA
TRINITY_GG_16_c49_g1_i89.p3	5874.XP_954475.1	3.3e-91	342.0	Piroplasmida													Apicomplexa	2EYTP@1,2T08X@2759,3KFI9@422676,3YC9J@5794,3Z3VR@5863	NA|NA|NA	S	Concanavalin A-like lectin/glucanases superfamily
TRINITY_GG_16_c49_g1_i89.p9	5865.XP_001610418.1	2.1e-22	111.7	Piroplasmida													Apicomplexa	2EB7Y@1,2SHCA@2759,3KAUV@422676,3YB5V@5794,3Z4PA@5863	NA|NA|NA
TRINITY_GG_16_c49_g1_i89.p4	5865.XP_001610424.1	7.5e-60	237.7	Piroplasmida													Apicomplexa	28QMU@1,2QXAK@2759,3KEDK@422676,3YD8F@5794,3Z5ZD@5863	NA|NA|NA
TRINITY_GG_16_c49_g1_i89.p1	5865.XP_001610420.1	1e-209	736.5	Piroplasmida		GO:0000003,GO:0000166,GO:0000323,GO:0002791,GO:0002793,GO:0003006,GO:0003674,GO:0003824,GO:0005215,GO:0005216,GO:0005217,GO:0005253,GO:0005254,GO:0005260,GO:0005488,GO:0005515,GO:0005524,GO:0005575,GO:0005622,GO:0005623,GO:0005634,GO:0005737,GO:0005764,GO:0005765,GO:0005768,GO:0005769,GO:0005773,GO:0005774,GO:0005783,GO:0005789,GO:0005798,GO:0005829,GO:0005886,GO:0005887,GO:0006464,GO:0006508,GO:…		ko:K05657	ko02010,map02010				ko00000,ko00001,ko02000	3.A.1.201			Apicomplexa	3KAR1@422676,3YHYA@5794,3Z4ZS@5863,COG1132@1,KOG0058@2759	NA|NA|NA	Q	ABC transporter
TRINITY_GG_16_c51_g1_i97.p2	5865.XP_001610473.1	1.7e-95	356.3	Piroplasmida													Apicomplexa	2BVHP@1,2S29J@2759,3KC3G@422676,3YBU5@5794,3Z5BI@5863	NA|NA|NA
TRINITY_GG_16_c51_g1_i97.p3	5865.XP_001610474.1	1.1e-75	289.3	Piroplasmida				ko:K02964	ko03010,map03010	M00177			br01610,ko00000,ko00001,ko00002,ko03011				Apicomplexa	3KAPD@422676,3YA3Z@5794,3Z51A@5863,COG0099@1,KOG3311@2759	NA|NA|NA	J	Belongs to the universal ribosomal protein uS13 family
TRINITY_GG_16_c51_g1_i97.p1	5865.XP_001610472.1	4.8e-141	508.8	Piroplasmida													Apicomplexa	2CNQD@1,2QXFH@2759,3KBDV@422676,3YES5@5794,3Z5ID@5863	NA|NA|NA	S	RAP domain
TRINITY_GG_16_c53_g1_i1.p1	5865.XP_001610009.1	6.9e-103	380.2	Piroplasmida		GO:0000075,GO:0000077,GO:0000278,GO:0003674,GO:0003676,GO:0003723,GO:0003729,GO:0003730,GO:0005488,GO:0005575,GO:0005622,GO:0005623,GO:0005634,GO:0005737,GO:0005829,GO:0006950,GO:0006974,GO:0006977,GO:0006978,GO:0007049,GO:0007050,GO:0007093,GO:0007154,GO:0007165,GO:0007346,GO:0008150,GO:0008285,GO:0009892,GO:0009893,GO:0009894,GO:0009895,GO:0009987,GO:0010468,GO:0010564,GO:0010604,GO:0010605,GO:…											Apicomplexa	3KAU7@422676,3YAA1@5794,3Z4E3@5863,KOG0226@1,KOG0226@2759	NA|NA|NA	A	Pfam:RRM_6
TRINITY_GG_16_c53_g1_i1.p2	5865.XP_001610008.1	2.7e-37	161.4	Piroplasmida													Apicomplexa	2EI0M@1,2SNIS@2759,3KAIF@422676,3YBE6@5794,3Z4ZV@5863	NA|NA|NA
TRINITY_GG_16_c54_g1_i143.p1	5865.XP_001609889.1	5.8e-123	447.2	Piroplasmida				ko:K02902	ko03010,map03010	M00178			br01610,ko00000,ko00001,ko00002,ko03011				Apicomplexa	2CZSI@1,2SBI7@2759,3KA67@422676,3YBD7@5794,3Z4QG@5863	NA|NA|NA
TRINITY_GG_16_c54_g2_i1.p1	5865.XP_001609890.1	1.6e-199	703.7	Piroplasmida													Apicomplexa	29JPE@1,2RSXX@2759,3KBE7@422676,3YHXZ@5794,3Z45Q@5863	NA|NA|NA	S	STAG domain
TRINITY_GG_16_c55_g1_i12.p1	5833.MAL13P1.129	2.4e-52	212.6	Haemosporida													Apicomplexa	2D2RZ@1,2SNT1@2759,3KEI1@422676,3YBF3@5794,3YZ89@5819	NA|NA|NA
TRINITY_GG_16_c55_g2_i2.p1	5865.XP_001610536.1	5.2e-88	330.5	Piroplasmida		GO:0000184,GO:0000956,GO:0002181,GO:0003674,GO:0003676,GO:0003723,GO:0003735,GO:0005198,GO:0005488,GO:0005575,GO:0005622,GO:0005623,GO:0005737,GO:0005829,GO:0005840,GO:0006139,GO:0006401,GO:0006402,GO:0006412,GO:0006413,GO:0006518,GO:0006605,GO:0006612,GO:0006613,GO:0006614,GO:0006725,GO:0006807,GO:0006810,GO:0006886,GO:0008104,GO:0008150,GO:0008152,GO:0009056,GO:0009057,GO:0009058,GO:0009059,GO:…		ko:K02940	ko03010,map03010	M00177			br01610,ko00000,ko00001,ko00002,ko03011				Apicomplexa	3KC7D@422676,3YA1V@5794,3Z590@5863,COG0097@1,KOG3255@2759	NA|NA|NA	J	ribosomal protein
TRINITY_GG_16_c57_g1_i1.p1	5865.XP_001609633.1	4.5e-49	200.3	Piroplasmida				ko:K02929	ko03010,map03010	M00177,M00179			br01610,ko00000,ko00001,ko00002,ko03011				Apicomplexa	3KCEN@422676,3YACN@5794,3Z5TT@5863,COG1631@1,KOG3464@2759	NA|NA|NA	J	Belongs to the eukaryotic ribosomal protein eL42 family
TRINITY_GG_16_c59_g1_i11.p4	5865.XP_001609634.1	2.6e-11	75.5	Piroplasmida													Apicomplexa	2FKSV@1,2TN96@2759,3KCW0@422676,3YD2J@5794,3Z6D2@5863	NA|NA|NA
TRINITY_GG_16_c59_g1_i11.p3	5865.XP_001609636.1	9.2e-71	273.1	Piroplasmida													Apicomplexa	3KA5M@422676,3Y9KP@5794,3Z3MT@5863,KOG2203@1,KOG2203@2759	NA|NA|NA	S	GTP-binding protein that may be involved in cell development
TRINITY_GG_16_c59_g1_i11.p2	5865.XP_001609636.1	3.2e-187	661.8	Piroplasmida													Apicomplexa	3KA5M@422676,3Y9KP@5794,3Z3MT@5863,KOG2203@1,KOG2203@2759	NA|NA|NA	S	GTP-binding protein that may be involved in cell development
TRINITY_GG_16_c59_g1_i11.p1	5865.XP_001609635.1	2.8e-216	759.2	Piroplasmida													Apicomplexa	3KAUB@422676,3YA54@5794,3Z3VM@5863,KOG1546@1,KOG1546@2759	NA|NA|NA	DO	Caspase domain
TRINITY_GG_16_c5_g1_i1.p1	5865.XP_001608916.1	4.6e-183	647.5	Piroplasmida		GO:0001522,GO:0003674,GO:0003824,GO:0005488,GO:0005575,GO:0005622,GO:0005623,GO:0005737,GO:0005829,GO:0006139,GO:0006396,GO:0006399,GO:0006400,GO:0006725,GO:0006790,GO:0006807,GO:0008033,GO:0008144,GO:0008150,GO:0008152,GO:0009000,GO:0009058,GO:0009451,GO:0009987,GO:0010467,GO:0016043,GO:0016070,GO:0016226,GO:0016740,GO:0016782,GO:0016783,GO:0016829,GO:0016846,GO:0018130,GO:0018131,GO:0019842,GO:…	2.8.1.7	ko:K04487	ko00730,ko01100,ko04122,map00730,map01100,map04122		R07460,R11528,R11529	RC01789,RC02313	ko00000,ko00001,ko01000,ko02048,ko03016,ko03029				Apicomplexa	3KA49@422676,3Y9PN@5794,3Z4K7@5863,COG1104@1,KOG1549@2759	NA|NA|NA	H	Cysteine desulfurase
TRINITY_GG_16_c63_g2_i11.p1	5865.XP_001609018.1	7.9e-21	107.1	Piroplasmida													Apicomplexa	2EXT1@1,2SZDY@2759,3KBDD@422676,3YCKK@5794,3Z539@5863	NA|NA|NA	S	Uncharacterised conserved protein
TRINITY_GG_16_c65_g2_i4.p2	5865.XP_001610307.1	3.9e-19	102.1	Piroplasmida				ko:K15382					ko00000,ko02000	9.A.58.1			Apicomplexa	3KB4Q@422676,3YBSG@5794,3Z4BX@5863,KOG1623@1,KOG1623@2759	NA|NA|NA	U	Belongs to the SWEET sugar transporter family
TRINITY_GG_16_c65_g2_i4.p4	5865.XP_001610307.1	3.1e-41	174.5	Piroplasmida				ko:K15382					ko00000,ko02000	9.A.58.1			Apicomplexa	3KB4Q@422676,3YBSG@5794,3Z4BX@5863,KOG1623@1,KOG1623@2759	NA|NA|NA	U	Belongs to the SWEET sugar transporter family
TRINITY_GG_16_c65_g2_i4.p1	5865.XP_001610305.1	5.6e-160	570.9	Piroplasmida													Apicomplexa	3KC12@422676,3YBPW@5794,3Z3SJ@5863,COG5277@1,KOG0679@2759	NA|NA|NA	Z	Belongs to the actin family
TRINITY_GG_16_c66_g1_i12.p2	5865.XP_001610314.1	4.1e-73	281.2	Piroplasmida		GO:0003674,GO:0003824,GO:0004175,GO:0004252,GO:0005575,GO:0005622,GO:0005623,GO:0005737,GO:0005739,GO:0005759,GO:0006508,GO:0006807,GO:0008150,GO:0008152,GO:0008233,GO:0008236,GO:0009056,GO:0009057,GO:0009368,GO:0009987,GO:0016787,GO:0017171,GO:0019538,GO:0030163,GO:0031974,GO:0032991,GO:0043170,GO:0043226,GO:0043227,GO:0043229,GO:0043231,GO:0043233,GO:0044237,GO:0044238,GO:0044248,GO:0044257,GO:…	3.4.21.92	ko:K01358	ko04112,ko04212,map04112,map04212				ko00000,ko00001,ko01000,ko01002				Apicomplexa	3KC38@422676,3YCKD@5794,3Z5A3@5863,COG0740@1,KOG0840@2759	NA|NA|NA	O	Belongs to the peptidase S14 family
TRINITY_GG_16_c66_g1_i12.p1	5865.XP_001610310.1	3.9e-84	318.5	Piroplasmida													Apicomplexa	3KE4B@422676,3YEGB@5794,3Z6NV@5863,COG0524@1,KOG2854@2759	NA|NA|NA	G	Encoded by
TRINITY_GG_16_c67_g1_i12.p2	5865.XP_001608909.1	1e-24	119.8	Piroplasmida													Apicomplexa	3KBQQ@422676,3YC6A@5794,3Z3SP@5863,COG3145@1,KOG2731@2759	NA|NA|NA	A	2OG-Fe(II) oxygenase superfamily
TRINITY_GG_16_c67_g1_i12.p3	5865.XP_001608909.1	1.6e-17	95.5	Piroplasmida													Apicomplexa	3KBQQ@422676,3YC6A@5794,3Z3SP@5863,COG3145@1,KOG2731@2759	NA|NA|NA	A	2OG-Fe(II) oxygenase superfamily
TRINITY_GG_16_c67_g1_i12.p1	5865.XP_001608908.1	4.2e-193	681.4	Piroplasmida			6.3.2.2	ko:K11204	ko00270,ko00480,ko01100,ko04212,ko04216,map00270,map00480,map01100,map04212,map04216	M00118	R00894,R10993	RC00064,RC00090	ko00000,ko00001,ko00002,ko01000				Apicomplexa	3KBYP@422676,3Y9HT@5794,3Z3KY@5863,KOG3754@1,KOG3754@2759	NA|NA|NA	H	Glutamate-cysteine ligase catalytic subunit
TRINITY_GG_16_c68_g1_i153.p1	5865.XP_001610342.1	0.0	1787.3	Eukaryota													Eukaryota	COG5543@1,KOG1810@2759	NA|NA|NA	U	negative regulation of endoplasmic reticulum calcium ion concentration
TRINITY_GG_16_c68_g1_i153.p4	5865.XP_001610339.1	2.1e-101	375.6	Piroplasmida		GO:0005575,GO:0005622,GO:0005623,GO:0005737,GO:0005829,GO:0044424,GO:0044444,GO:0044464		ko:K03978					ko00000,ko03036				Apicomplexa	3KAYN@422676,3YBEG@5794,3Z5IH@5863,COG0218@1,KOG2486@2759	NA|NA|NA	D	GTP-binding protein
TRINITY_GG_16_c68_g1_i153.p2	5865.XP_001610340.1	5.6e-129	468.4	Piroplasmida		GO:0000075,GO:0000077,GO:0000278,GO:0000288,GO:0000289,GO:0000956,GO:0002682,GO:0003674,GO:0003824,GO:0004842,GO:0005575,GO:0005622,GO:0005623,GO:0005737,GO:0005829,GO:0006139,GO:0006401,GO:0006402,GO:0006464,GO:0006508,GO:0006511,GO:0006725,GO:0006807,GO:0006950,GO:0006974,GO:0006977,GO:0007049,GO:0007093,GO:0007154,GO:0007165,GO:0007346,GO:0008150,GO:0008152,GO:0009056,GO:0009057,GO:0009892,GO:…	2.3.2.27	ko:K10643	ko03018,map03018				ko00000,ko00001,ko01000,ko03019,ko04121				Apicomplexa	3KAJW@422676,3YAAR@5794,3Z4NW@5863,COG5175@1,KOG2068@2759	NA|NA|NA	A	RING/Ubox like zinc-binding domain
TRINITY_GG_16_c68_g1_i153.p3	5872.XP_004829914.1	5e-153	547.7	Piroplasmida				ko:K06874					ko00000				Apicomplexa	3KANY@422676,3Y9RB@5794,3Z414@5863,COG1779@1,KOG2703@2759	NA|NA|NA	S	domain containing protein
TRINITY_GG_16_c69_g2_i1.p1	5865.XP_001609894.1	3e-67	261.9	Piroplasmida													Apicomplexa	28QR5@1,2QXE0@2759,3KCBG@422676,3YER4@5794,3Z5QD@5863	NA|NA|NA
TRINITY_GG_16_c6_g2_i24.p2	5874.XP_953201.1	3.4e-60	238.4	Piroplasmida				ko:K06990					ko00000,ko04812				Apicomplexa	3KAMG@422676,3YBFQ@5794,3Z5EI@5863,COG1355@1,KOG3086@2759	NA|NA|NA	S	Memo-like protein
TRINITY_GG_16_c70_g2_i1.p1	5865.XP_001609645.1	1.7e-50	208.0	Piroplasmida													Apicomplexa	2EQA0@1,2STBJ@2759,3KC0E@422676,3YBUR@5794,3Z5BF@5863	NA|NA|NA
TRINITY_GG_16_c73_g1_i1.p1	5872.XP_004830515.1	1.9e-15	89.4	Aconoidasida													Apicomplexa	28Q79@1,2QWW2@2759,3KCPN@422676,3YEBH@5794	NA|NA|NA
TRINITY_GG_16_c73_g2_i1.p4	5865.XP_001608824.1	9.7e-33	146.4	Piroplasmida				ko:K08494					ko00000,ko04131				Apicomplexa	2D0B9@1,2SDIC@2759,3KBAT@422676,3YB2S@5794,3Z4Z9@5863	NA|NA|NA	U	Snare region anchored in the vesicle membrane C-terminus
TRINITY_GG_16_c73_g2_i1.p3	5865.XP_001608823.1	3.1e-57	228.4	Piroplasmida													Apicomplexa	2E6HQ@1,2SD7A@2759,3KB8Q@422676,3YAZ6@5794,3Z5SF@5863	NA|NA|NA
TRINITY_GG_16_c73_g3_i1.p1	5865.XP_001608822.1	9.3e-198	697.2	Piroplasmida													Apicomplexa	3KA4Y@422676,3YB8Q@5794,3Z3NY@5863,COG0542@1,KOG1051@2759	NA|NA|NA	O	Belongs to the ClpA ClpB family
TRINITY_GG_16_c74_g1_i16.p3	5865.XP_001609629.1	2.4e-112	412.5	Piroplasmida													Apicomplexa	2E1BU@1,2S8PB@2759,3KBVK@422676,3YAKI@5794,3Z57J@5863	NA|NA|NA	S	OST-HTH Associated domain
TRINITY_GG_16_c74_g1_i16.p2	5865.XP_001609628.1	0.0	1286.9	Piroplasmida		GO:0000003,GO:0000122,GO:0000429,GO:0000430,GO:0000433,GO:0000988,GO:0000989,GO:0001076,GO:0001191,GO:0001196,GO:0001198,GO:0003006,GO:0003674,GO:0005488,GO:0005515,GO:0005543,GO:0005575,GO:0005622,GO:0005623,GO:0005634,GO:0006323,GO:0006325,GO:0006333,GO:0006338,GO:0006355,GO:0006357,GO:0006996,GO:0007154,GO:0007530,GO:0007531,GO:0007532,GO:0007584,GO:0008150,GO:0008289,GO:0009605,GO:0009889,GO:…		ko:K14558	ko03008,map03008				ko00000,ko00001,ko03009				Apicomplexa	3KAF4@422676,3Y9GD@5794,3Z4IW@5863,KOG0291@1,KOG0291@2759	NA|NA|NA	A	Dip2/Utp12 Family
TRINITY_GG_16_c74_g1_i16.p5	5865.XP_001609632.1	4.3e-53	213.8	Piroplasmida													Apicomplexa	2F0JB@1,2T1QE@2759,3KCER@422676,3YCQ0@5794,3Z5VR@5863	NA|NA|NA	J	Ribosomal protein S6
TRINITY_GG_16_c74_g1_i16.p1	5865.XP_001609630.1	3.4e-197	695.7	Piroplasmida				ko:K21991					ko00000,ko03110				Apicomplexa	3KBP1@422676,3YB0S@5794,3Z48Z@5863,KOG4151@1,KOG4151@2759	NA|NA|NA	DO	muscle structure development
TRINITY_GG_16_c75_g1_i122.p15	5874.XP_953160.1	9.2e-24	116.7	Piroplasmida													Apicomplexa	2CNMR@1,2QX23@2759,3KE57@422676,3YD4Y@5794,3Z6QG@5863	NA|NA|NA
TRINITY_GG_16_c75_g1_i122.p2	5865.XP_001609609.1	5e-245	855.1	Piroplasmida		GO:0003674,GO:0003676,GO:0003677,GO:0003678,GO:0003824,GO:0004003,GO:0004386,GO:0005488,GO:0005575,GO:0005622,GO:0005623,GO:0005657,GO:0005694,GO:0005737,GO:0006139,GO:0006259,GO:0006281,GO:0006310,GO:0006725,GO:0006807,GO:0006950,GO:0006974,GO:0006996,GO:0008026,GO:0008094,GO:0008150,GO:0008152,GO:0008270,GO:0009295,GO:0009378,GO:0009987,GO:0016043,GO:0016462,GO:0016787,GO:0016817,GO:0016818,GO:…	3.6.4.12	ko:K03654	ko03018,map03018				ko00000,ko00001,ko01000,ko03400				Apicomplexa	3KC1D@422676,3YB8V@5794,3Z490@5863,COG0514@1,KOG0351@2759	NA|NA|NA	L	DNA helicase
TRINITY_GG_16_c75_g1_i122.p4	5865.XP_001609608.1	1.6e-220	772.7	Piroplasmida													Apicomplexa	2D0WT@1,2SFU6@2759,3KBU4@422676,3YB0A@5794,3Z4FE@5863	NA|NA|NA
TRINITY_GG_16_c75_g1_i122.p3	5865.XP_001609604.1	2e-192	679.5	Piroplasmida													Apicomplexa	3KBKJ@422676,3Y9NM@5794,3Z484@5863,KOG0032@1,KOG0032@2759	NA|NA|NA	T	Protein tyrosine kinase
TRINITY_GG_16_c75_g1_i122.p9	5865.XP_001609607.1	7e-48	197.6	Piroplasmida													Apicomplexa	2FKJI@1,2TN1R@2759,3KCQM@422676,3YDX5@5794,3Z5ZJ@5863	NA|NA|NA
TRINITY_GG_16_c75_g1_i122.p16	5865.XP_001609593.1	9.2e-45	186.4	Piroplasmida													Apicomplexa	2ETDG@1,2SVRM@2759,3KAXI@422676,3YBVW@5794,3Z5VC@5863	NA|NA|NA	J	Mitochondrial ribosomal protein L37
TRINITY_GG_16_c75_g1_i122.p8	5865.XP_001609594.1	4.1e-85	322.0	Piroplasmida													Apicomplexa	2CD4W@1,2SIG9@2759,3KBUY@422676,3YBC0@5794,3Z4ST@5863	NA|NA|NA	S	RAP
TRINITY_GG_16_c75_g1_i122.p5	5872.XP_004831077.1	3.5e-57	229.6	Piroplasmida													Apicomplexa	3KDBM@422676,3YI3Y@5794,3Z5BV@5863,COG1241@1,KOG0478@2759	NA|NA|NA	L	Belongs to the MCM family
TRINITY_GG_16_c75_g1_i122.p1	5865.XP_001609603.1	4.9e-300	1038.1	Piroplasmida													Apicomplexa	3KB5H@422676,3YAKQ@5794,3Z4UK@5863,KOG1878@1,KOG1878@2759	NA|NA|NA	K	SANT SWI3, ADA2, N-CoR and TFIIIB'' DNA-binding domains
TRINITY_GG_16_c75_g1_i122.p6	5872.XP_004831077.1	4.1e-119	435.3	Piroplasmida													Apicomplexa	3KDBM@422676,3YI3Y@5794,3Z5BV@5863,COG1241@1,KOG0478@2759	NA|NA|NA	L	Belongs to the MCM family
TRINITY_GG_16_c75_g1_i122.p7	5865.XP_001609606.1	2.2e-234	818.1	Piroplasmida		GO:0000082,GO:0000083,GO:0000278,GO:0000900,GO:0003674,GO:0003676,GO:0003723,GO:0003729,GO:0003824,GO:0004799,GO:0005488,GO:0005542,GO:0005575,GO:0005622,GO:0005623,GO:0005634,GO:0005737,GO:0005739,GO:0005740,GO:0005743,GO:0005759,GO:0005829,GO:0006082,GO:0006139,GO:0006220,GO:0006221,GO:0006231,GO:0006259,GO:0006355,GO:0006417,GO:0006575,GO:0006725,GO:0006730,GO:0006732,GO:0006753,GO:0006760,GO:…	1.5.1.3,2.1.1.45	ko:K13998	ko00240,ko00670,ko00790,ko01100,map00240,map00670,map00790,map01100	M00053,M00126,M00841	R00936,R00937,R00939,R00940,R02101,R02235,R02236	RC00109,RC00110,RC00158,RC00219,RC00332	ko00000,ko00001,ko00002,ko01000				Apicomplexa	3KA8B@422676,3Y9V0@5794,3Z4T4@5863,COG0207@1,COG0262@1,KOG0673@2759,KOG1324@2759	NA|NA|NA	H	Bifunctional enzyme. Involved in de novo dTMP biosynthesis. Key enzyme in folate metabolism
TRINITY_GG_16_c75_g1_i122.p10	5865.XP_001609594.1	2.3e-57	228.8	Piroplasmida													Apicomplexa	2CD4W@1,2SIG9@2759,3KBUY@422676,3YBC0@5794,3Z4ST@5863	NA|NA|NA	S	RAP
TRINITY_GG_16_c77_g1_i105.p4	5865.XP_001609005.1	6.6e-242	843.2	Piroplasmida			4.1.1.49	ko:K01610	ko00010,ko00020,ko00620,ko00710,ko01100,ko01110,ko01120,ko01130,ko01200,map00010,map00020,map00620,map00710,map01100,map01110,map01120,map01130,map01200	M00003,M00170	R00341	RC00002,RC02741	ko00000,ko00001,ko00002,ko01000				Apicomplexa	2QQI5@2759,3KAE6@422676,3YBA3@5794,3Z567@5863,COG1866@1	NA|NA|NA	H	Phosphoenolpyruvate carboxykinase
TRINITY_GG_16_c77_g1_i105.p2	5865.XP_001609006.1	1.7e-124	453.4	Piroplasmida													Apicomplexa	2C7VV@1,2QXCK@2759,3KC8K@422676,3YEQ1@5794,3Z44Z@5863	NA|NA|NA	S	AP2 domain
TRINITY_GG_16_c77_g1_i105.p3	5865.XP_001609007.1	1.9e-159	569.3	Piroplasmida													Apicomplexa	2D5YJ@1,2T048@2759,3KB4R@422676,3YC9Q@5794,3Z3V1@5863	NA|NA|NA
TRINITY_GG_16_c77_g1_i105.p1	5865.XP_001609004.1	0.0	1174.5	Piroplasmida				ko:K12585	ko03018,map03018	M00391			ko00000,ko00001,ko00002,ko01000,ko03019				Apicomplexa	3KA4U@422676,3Y9JX@5794,3Z4FB@5863,COG0557@1,KOG2102@2759	NA|NA|NA	J	Belongs to the RNR ribonuclease family
TRINITY_GG_16_c77_g2_i5.p2	5865.XP_001609012.1	3.8e-246	858.2	Piroplasmida													Apicomplexa	2CNP9@1,2QXB3@2759,3KC5D@422676,3YC82@5794,3Z406@5863	NA|NA|NA	S	by TMHMM2.0 at aa
TRINITY_GG_16_c77_g2_i5.p3	5865.XP_001609011.1	5.2e-154	551.2	Piroplasmida		GO:0000375,GO:0000377,GO:0000398,GO:0003674,GO:0003676,GO:0003723,GO:0005488,GO:0005575,GO:0005622,GO:0005623,GO:0005634,GO:0005654,GO:0005681,GO:0005684,GO:0006139,GO:0006396,GO:0006397,GO:0006725,GO:0006807,GO:0008150,GO:0008152,GO:0008380,GO:0009987,GO:0010467,GO:0015030,GO:0016070,GO:0016071,GO:0016604,GO:0016607,GO:0017069,GO:0017070,GO:0030532,GO:0030621,GO:0031974,GO:0031981,GO:0032991,GO:…		ko:K12662	ko03040,map03040	M00354			ko00000,ko00001,ko00002,ko03041				Apicomplexa	3KA4W@422676,3YA4A@5794,3Z5BZ@5863,KOG0272@1,KOG0272@2759	NA|NA|NA	A	pre-mRNA processing factor 4 (PRP4) like
TRINITY_GG_16_c77_g2_i5.p4	5865.XP_001609009.1	5.3e-158	564.3	Piroplasmida		GO:0001508,GO:0002027,GO:0003674,GO:0005215,GO:0005216,GO:0005244,GO:0005249,GO:0005250,GO:0005261,GO:0005267,GO:0005488,GO:0005515,GO:0005575,GO:0005623,GO:0005886,GO:0005887,GO:0006810,GO:0006811,GO:0006812,GO:0006813,GO:0008016,GO:0008076,GO:0008150,GO:0008324,GO:0009987,GO:0015075,GO:0015077,GO:0015079,GO:0015267,GO:0015271,GO:0015318,GO:0015672,GO:0016020,GO:0016021,GO:0022803,GO:0022832,GO:…											Apicomplexa	3KC4F@422676,3YANA@5794,3Z4K1@5863,KOG2714@1,KOG2714@2759,KOG4441@1,KOG4441@2759	NA|NA|NA	T	domain containing protein
TRINITY_GG_16_c77_g2_i5.p1	5865.XP_001609010.1	0.0	3493.7	Piroplasmida													Apicomplexa	3KATT@422676,3YAEB@5794,3Z3WA@5863,COG5043@1,KOG1809@2759	NA|NA|NA	U	regulation of parkin-mediated stimulation of mitophagy in response to mitochondrial depolarization
TRINITY_GG_16_c77_g2_i5.p5	5865.XP_001609008.1	1.1e-118	433.7	Piroplasmida			2.7.7.23,2.7.7.83	ko:K00972	ko00520,ko01100,ko01130,map00520,map01100,map01130	M00361,M00362	R00416	RC00002	ko00000,ko00001,ko00002,ko01000				Apicomplexa	3KC26@422676,3YA8P@5794,3Z3SR@5863,COG4284@1,KOG2388@2759	NA|NA|NA	M	Udp-N-acetylglucosamine pyrophosphorylase
TRINITY_GG_16_c78_g1_i1.p1	5865.XP_001610522.1	1.7e-171	609.4	Piroplasmida			3.4.11.2	ko:K01256,ko:K13725	ko00480,ko01100,map00480,map01100		R00899,R04951	RC00096,RC00141	ko00000,ko00001,ko01000,ko01002				Apicomplexa	3KA6I@422676,3Y9JY@5794,3Z452@5863,COG0308@1,KOG1046@2759	NA|NA|NA	EO	Aminopeptidase
TRINITY_GG_16_c78_g1_i1.p2	5865.XP_001610523.1	9.3e-67	260.0	Piroplasmida				ko:K11600	ko03018,map03018	M00390,M00391			ko00000,ko00001,ko00002,ko03019				Apicomplexa	3KB0W@422676,3YB1I@5794,3Z5HM@5863,COG0689@1,KOG1068@2759	NA|NA|NA	J	Exosome complex exonuclease rrp41
TRINITY_GG_16_c78_g2_i1.p1	5865.XP_001610522.1	1.5e-176	625.9	Piroplasmida			3.4.11.2	ko:K01256,ko:K13725	ko00480,ko01100,map00480,map01100		R00899,R04951	RC00096,RC00141	ko00000,ko00001,ko01000,ko01002				Apicomplexa	3KA6I@422676,3Y9JY@5794,3Z452@5863,COG0308@1,KOG1046@2759	NA|NA|NA	EO	Aminopeptidase
TRINITY_GG_16_c79_g1_i2.p1	5865.XP_001609774.1	1.2e-146	526.2	Piroplasmida				ko:K10756	ko03030,ko03420,ko03430,map03030,map03420,map03430	M00289,M00295			ko00000,ko00001,ko00002,ko03032,ko03036,ko03400				Apicomplexa	3KBQ3@422676,3Y9TB@5794,3Z491@5863,COG0470@1,KOG0990@2759	NA|NA|NA	L	Replication factor C subunit
TRINITY_GG_16_c7_g1_i10.p1	9823.ENSSSCP00000019962	3.1e-246	857.4	Cetartiodactyla	EIF2S3	GO:0003674,GO:0003676,GO:0003723,GO:0003743,GO:0003824,GO:0003924,GO:0005488,GO:0005575,GO:0005622,GO:0005623,GO:0005737,GO:0005829,GO:0005850,GO:0006412,GO:0006413,GO:0006518,GO:0006807,GO:0006810,GO:0008135,GO:0008150,GO:0008152,GO:0009058,GO:0009059,GO:0009987,GO:0010467,GO:0016462,GO:0016787,GO:0016817,GO:0016818,GO:0017111,GO:0019538,GO:0032991,GO:0034641,GO:0034645,GO:0043043,GO:0043170,GO:…		ko:K03242	ko03013,map03013				ko00000,ko00001,ko03012				Mammalia	38FY1@33154,3BHNA@33208,3CURY@33213,3JFGV@40674,4812H@7711,48XWE@7742,4J0DI@91561,COG3276@1,KOG0466@2759	NA|NA|NA	J	Eukaryotic translation initiation factor 2, subunit
TRINITY_GG_16_c83_g1_i104.p1	5865.XP_001609849.1	2.5e-78	298.9	Piroplasmida			2.5.1.141	ko:K02257	ko00190,ko00860,ko01100,ko01110,ko04714,map00190,map00860,map01100,map01110,map04714	M00154	R07411	RC01786	ko00000,ko00001,ko00002,ko01000,ko01006,ko03029				Apicomplexa	3KAQ1@422676,3YBEY@5794,3Z4WB@5863,COG0109@1,KOG1380@2759	NA|NA|NA	H	Prenyltransferase
TRINITY_GG_16_c83_g1_i104.p3	5865.XP_001609850.1	6.2e-59	233.4	Piroplasmida				ko:K02974	ko03010,map03010	M00177,M00179			br01610,ko00000,ko00001,ko00002,ko03011				Apicomplexa	3KARE@422676,3YAFF@5794,3Z5KR@5863,COG2004@1,KOG3424@2759	NA|NA|NA	J	Belongs to the eukaryotic ribosomal protein eS24 family
TRINITY_GG_16_c85_g1_i3.p1	5872.XP_004828816.1	1.8e-66	259.2	Piroplasmida		GO:0000139,GO:0000149,GO:0003674,GO:0005484,GO:0005488,GO:0005515,GO:0005575,GO:0005622,GO:0005623,GO:0005737,GO:0005783,GO:0005789,GO:0005793,GO:0005794,GO:0005798,GO:0006810,GO:0006888,GO:0006906,GO:0006996,GO:0008150,GO:0009892,GO:0009893,GO:0009894,GO:0009895,GO:0009896,GO:0009987,GO:0010506,GO:0010507,GO:0010604,GO:0010639,GO:0012505,GO:0012506,GO:0012507,GO:0016020,GO:0016043,GO:0016050,GO:…		ko:K08517	ko04130,ko04145,ko05134,map04130,map04145,map05134				ko00000,ko00001,ko04131				Apicomplexa	3KAUU@422676,3YA6U@5794,3Z3TY@5863,COG5143@1,KOG0862@2759	NA|NA|NA	U	Belongs to the synaptobrevin family
TRINITY_GG_16_c88_g1_i119.p1	5865.XP_001609824.1	1.5e-20	105.5	Piroplasmida				ko:K03039	ko03050,ko05169,map03050,map05169	M00341			ko00000,ko00001,ko00002,ko03051				Apicomplexa	3KC1N@422676,3YAIX@5794,3Z4J3@5863,KOG2908@1,KOG2908@2759	NA|NA|NA	O	26S proteasome
TRINITY_GG_16_c89_g1_i11.p2	7897.ENSLACP00000012952	1.6e-12	80.9	Vertebrata													Metazoa	2B31K@1,2S0E1@2759,3A5SQ@33154,3BSWW@33208,3DB9K@33213,48JY2@7711,49GTX@7742	NA|NA|NA
TRINITY_GG_16_c89_g2_i1.p3	5865.XP_001609508.1	1e-167	597.4	Piroplasmida													Apicomplexa	3KC3Y@422676,3YAME@5794,3Z570@5863,KOG3773@1,KOG3773@2759	NA|NA|NA	U	triglyceride catabolic process
TRINITY_GG_16_c89_g2_i1.p1	5865.XP_001611060.1	1.7e-77	298.5	Piroplasmida													Apicomplexa	3KAPB@422676,3Y9PI@5794,3Z41W@5863,COG0477@1,KOG1330@2759	NA|NA|NA	G	Encoded by
TRINITY_GG_16_c89_g2_i1.p5	109478.XP_005871288.1	1.5e-84	320.1	Chiroptera	ADA	GO:0000003,GO:0000302,GO:0000323,GO:0001666,GO:0001701,GO:0001775,GO:0001821,GO:0001824,GO:0001825,GO:0001829,GO:0001882,GO:0001883,GO:0001889,GO:0001890,GO:0002027,GO:0002252,GO:0002263,GO:0002285,GO:0002312,GO:0002313,GO:0002314,GO:0002335,GO:0002366,GO:0002376,GO:0002520,GO:0002521,GO:0002634,GO:0002636,GO:0002682,GO:0002683,GO:0002684,GO:0002685,GO:0002686,GO:0002694,GO:0002696,GO:0002819,GO:…	3.5.4.4	ko:K01488	ko00230,ko01100,ko05340,map00230,map01100,map05340		R01560,R02556	RC00477	ko00000,ko00001,ko01000				Mammalia	38HSH@33154,3BBAE@33208,3CT0S@33213,3JAZF@40674,484K5@7711,49070@7742,4KP6I@9397,COG1816@1,KOG1097@2759	NA|NA|NA	F	Adenosine deaminase
TRINITY_GG_16_c89_g2_i1.p2	5865.XP_001611060.1	9.2e-64	252.7	Piroplasmida													Apicomplexa	3KAPB@422676,3Y9PI@5794,3Z41W@5863,COG0477@1,KOG1330@2759	NA|NA|NA	G	Encoded by
TRINITY_GG_16_c89_g2_i1.p4	5865.XP_001609507.1	1e-162	580.1	Piroplasmida													Apicomplexa	3KBKE@422676,3YC8C@5794,3Z3NR@5863,KOG3689@1,KOG3689@2759	NA|NA|NA	T	Domain present in phytochromes and cGMP-specific phosphodiesterases.
TRINITY_GG_16_c8_g1_i103.p2	5865.XP_001609574.1	1.1e-13	83.2	Piroplasmida													Apicomplexa	2FKNK@1,2TN4T@2759,3KCZ6@422676,3YD1F@5794,3Z673@5863	NA|NA|NA
TRINITY_GG_16_c8_g1_i103.p1	5865.XP_001609573.1	2.2e-52	213.0	Piroplasmida													Apicomplexa	28QPY@1,2QXCT@2759,3KC91@422676,3YEQ5@5794,3Z43J@5863	NA|NA|NA
TRINITY_GG_16_c90_g1_i108.p1	5865.XP_001609931.1	1.9e-76	292.0	Piroplasmida													Apicomplexa	2EMYP@1,2SRHF@2759,3KBMQ@422676,3YBTH@5794,3Z5G1@5863	NA|NA|NA	J	Belongs to the small heat shock protein (HSP20) family
TRINITY_GG_16_c91_g1_i1.p1	5865.XP_001608984.1	3.8e-174	617.8	Piroplasmida				ko:K09493					ko00000,ko03036,ko03110,ko04147				Apicomplexa	3KAF0@422676,3Y9K4@5794,3Z4KQ@5863,COG0459@1,KOG0360@2759	NA|NA|NA	O	assists the folding of proteins upon ATP hydrolysis
TRINITY_GG_16_c93_g1_i108.p1	5865.XP_001609834.1	6.3e-82	310.1	Piroplasmida		GO:0000027,GO:0003674,GO:0003676,GO:0003723,GO:0003735,GO:0005198,GO:0005488,GO:0005575,GO:0005622,GO:0005623,GO:0005634,GO:0005730,GO:0005737,GO:0005829,GO:0005840,GO:0006412,GO:0006518,GO:0006807,GO:0006996,GO:0008150,GO:0008152,GO:0009058,GO:0009059,GO:0009987,GO:0010467,GO:0015934,GO:0016043,GO:0019538,GO:0019843,GO:0022607,GO:0022613,GO:0022618,GO:0022625,GO:0022626,GO:0031974,GO:0031981,GO:…		ko:K02870	ko03010,map03010	M00177			br01610,ko00000,ko00001,ko00002,ko03011				Apicomplexa	3KAKN@422676,3YA0A@5794,3Z3UY@5863,COG0080@1,KOG0886@2759	NA|NA|NA	J	Belongs to the universal ribosomal protein uL11 family
TRINITY_GG_16_c94_g1_i155.p1	5865.XP_001609522.1	0.0	2269.2	Piroplasmida													Apicomplexa	2FKRK@1,2TN7V@2759,3KDPI@422676,3YE28@5794,3Z6GN@5863	NA|NA|NA
TRINITY_GG_16_c94_g1_i155.p4	5865.XP_001609521.1	2.9e-29	134.8	Piroplasmida			2.3.1.225	ko:K20029					ko00000,ko01000,ko04131	9.B.37.2			Apicomplexa	3KB82@422676,3YBND@5794,3Z61Z@5863,COG5273@1,KOG1311@2759	NA|NA|NA	I	Belongs to the DHHC palmitoyltransferase family
TRINITY_GG_16_c94_g1_i155.p2	5821.PBANKA_131070	4.4e-45	188.7	Haemosporida													Apicomplexa	2QUQC@2759,3KCS5@422676,3YAXE@5794,3YYC3@5819,COG3823@1	NA|NA|NA	I	Glutamine cyclotransferase
TRINITY_GG_16_c94_g1_i155.p6	5865.XP_001609521.1	9.2e-20	103.2	Piroplasmida			2.3.1.225	ko:K20029					ko00000,ko01000,ko04131	9.B.37.2			Apicomplexa	3KB82@422676,3YBND@5794,3Z61Z@5863,COG5273@1,KOG1311@2759	NA|NA|NA	I	Belongs to the DHHC palmitoyltransferase family
TRINITY_GG_16_c95_g1_i1.p1	5865.XP_001609800.1	1.1e-13	82.8	Piroplasmida													Apicomplexa	2D5PJ@1,2SZ6M@2759,3KBGZ@422676,3YCHD@5794,3Z5XH@5863	NA|NA|NA
TRINITY_GG_16_c98_g1_i2.p1	5865.XP_001610408.1	5.8e-21	107.1	Piroplasmida													Apicomplexa	2C8U1@1,2TNDM@2759,3KCY9@422676,3YE87@5794,3Z614@5863	NA|NA|NA
TRINITY_GG_16_c99_g1_i1.p3	5865.XP_001610465.1	3.6e-68	264.2	Piroplasmida				ko:K02960	ko03010,map03010	M00177			br01610,ko00000,ko00001,ko00002,ko03011				Apicomplexa	3KBMF@422676,3YA4Y@5794,3Z5EE@5863,COG0088@1,KOG1753@2759	NA|NA|NA	J	Belongs to the universal ribosomal protein uS9 family
TRINITY_GG_16_c99_g1_i1.p1	5865.XP_001610464.1	6.3e-101	373.6	Piroplasmida				ko:K02136	ko00190,ko01100,ko04714,ko05010,ko05012,ko05016,map00190,map01100,map04714,map05010,map05012,map05016	M00158			ko00000,ko00001,ko00002	3.A.2.1			Apicomplexa	3KAE9@422676,3YA7Z@5794,3Z4Y5@5863,COG0224@1,KOG1531@2759	NA|NA|NA	C	ATP synthase
TRINITY_GG_16_c99_g1_i1.p2	5865.XP_001610466.1	1.8e-86	325.5	Piroplasmida				ko:K02873	ko03010,map03010	M00177,M00179			br01610,ko00000,ko00001,ko00002,ko03011				Apicomplexa	3KC1K@422676,3YAC5@5794,3Z50M@5863,COG4352@1,KOG3295@2759	NA|NA|NA	J	Belongs to the eukaryotic ribosomal protein eL13 family
TRINITY_GG_2_c101_g1_i8.p2	5865.XP_001610101.1	1.1e-55	223.0	Piroplasmida		GO:0000375,GO:0000377,GO:0000398,GO:0005575,GO:0005622,GO:0005623,GO:0005634,GO:0005654,GO:0005681,GO:0005684,GO:0005686,GO:0005689,GO:0006139,GO:0006396,GO:0006397,GO:0006725,GO:0006807,GO:0008150,GO:0008152,GO:0008380,GO:0009987,GO:0010467,GO:0016070,GO:0016071,GO:0030532,GO:0031974,GO:0031981,GO:0032991,GO:0034641,GO:0043170,GO:0043226,GO:0043227,GO:0043229,GO:0043231,GO:0043233,GO:0044237,GO:…		ko:K12833	ko03040,map03040	M00352			ko00000,ko00001,ko00002,ko03041				Apicomplexa	3KASD@422676,3YAMC@5794,3Z5W1@5863,KOG0114@1,KOG0114@2759	NA|NA|NA	A	branch site protein
TRINITY_GG_2_c101_g1_i8.p1	5865.XP_001610099.1	1.7e-74	286.2	Piroplasmida			1.6.2.2	ko:K00326	ko00520,map00520		R00100		ko00000,ko00001,ko01000				Apicomplexa	3KBXA@422676,3YBJC@5794,3Z44K@5863,COG0543@1,KOG0534@2759	NA|NA|NA	CH	NADH-cytochrome b5 reductase
TRINITY_GG_2_c101_g1_i8.p4	68886.XP_009690571.1	1.8e-14	85.5	Piroplasmida			1.6.2.2	ko:K00326	ko00520,map00520		R00100		ko00000,ko00001,ko01000				Apicomplexa	3KBXA@422676,3YBJC@5794,3Z44K@5863,COG0543@1,KOG0534@2759	NA|NA|NA	CH	NADH-cytochrome b5 reductase
TRINITY_GG_2_c105_g2_i65.p1	5865.XP_001610216.1	2.3e-146	525.8	Piroplasmida													Apicomplexa	2CVW6@1,2S4HI@2759,3KAV1@422676,3YAG1@5794,3Z4R8@5863	NA|NA|NA	S	PX domain
TRINITY_GG_2_c105_g2_i65.p2	5865.XP_001610217.1	2.8e-82	312.8	Piroplasmida													Apicomplexa	2CCHD@1,2QX90@2759,3KC0A@422676,3YEMD@5794,3Z40K@5863	NA|NA|NA
TRINITY_GG_2_c107_g1_i2.p1	5865.XP_001609119.1	3.1e-183	647.9	Piroplasmida	GAP50		3.1.3.2	ko:K14379	ko00740,ko01100,ko04142,ko04380,ko05323,map00740,map01100,map04142,map04380,map05323		R00548	RC00017	ko00000,ko00001,ko01000				Apicomplexa	3KAG6@422676,3YB68@5794,3Z4FF@5863,COG1409@1,KOG2679@2759	NA|NA|NA	O	Acid phosphatase
TRINITY_GG_2_c110_g1_i4.p1	5875.XP_766621.1	5.1e-68	264.2	Piroplasmida				ko:K15102					ko00000,ko02000,ko04147	2.A.29.4			Apicomplexa	3KADD@422676,3Y9WV@5794,3Z3Q9@5863,KOG0767@1,KOG0767@2759	NA|NA|NA	C	Belongs to the mitochondrial carrier (TC 2.A.29) family
TRINITY_GG_2_c110_g1_i4.p2	5341.XP_007327636.1	2.8e-47	194.5	Agaricales	PIC2	GO:0000041,GO:0003674,GO:0005215,GO:0005315,GO:0005575,GO:0005622,GO:0005623,GO:0005737,GO:0005739,GO:0005740,GO:0005743,GO:0006810,GO:0006811,GO:0006812,GO:0006817,GO:0006820,GO:0006825,GO:0006839,GO:0006873,GO:0006875,GO:0006878,GO:0008150,GO:0008509,GO:0009987,GO:0015075,GO:0015103,GO:0015114,GO:0015291,GO:0015318,GO:0015698,GO:0016020,GO:0016021,GO:0019725,GO:0019866,GO:0022804,GO:0022857,GO:…		ko:K15102					ko00000,ko02000,ko04147	2.A.29.4		iMM904.YER053C,iND750.YER053C	Fungi	228G0@155619,38DBA@33154,3NWEF@4751,3UZBC@5204,3W323@5338,KOG0767@1,KOG0767@2759	NA|NA|NA	C	Belongs to the mitochondrial carrier (TC 2.A.29) family
TRINITY_GG_2_c111_g1_i2.p1	5865.XP_001610765.1	3.4e-81	308.5	Piroplasmida													Apicomplexa	2DB55@1,2TN7W@2759,3KBQ7@422676,3YE29@5794,3Z5IQ@5863	NA|NA|NA	S	Elongation factor P, C-terminal
TRINITY_GG_2_c113_g1_i54.p2	5865.XP_001610740.1	0.0	1231.1	Piroplasmida		GO:0000166,GO:0000900,GO:0002161,GO:0003674,GO:0003676,GO:0003723,GO:0003729,GO:0003824,GO:0004812,GO:0004829,GO:0005488,GO:0005524,GO:0005575,GO:0005622,GO:0005623,GO:0005737,GO:0005829,GO:0006082,GO:0006139,GO:0006399,GO:0006412,GO:0006417,GO:0006418,GO:0006435,GO:0006446,GO:0006450,GO:0006518,GO:0006520,GO:0006725,GO:0006807,GO:0008144,GO:0008150,GO:0008152,GO:0008270,GO:0009058,GO:0009059,GO:…	6.1.1.3	ko:K01868	ko00970,map00970	M00359,M00360	R03663	RC00055,RC00523	ko00000,ko00001,ko00002,ko01000,ko01007,ko03016				Apicomplexa	3KA87@422676,3Y9GU@5794,3Z40D@5863,COG0441@1,KOG1637@2759	NA|NA|NA	J	Threonyl-tRNA synthetase
TRINITY_GG_2_c113_g1_i54.p3	5865.XP_001610738.1	2.6e-194	685.6	Piroplasmida													Apicomplexa	2BYQ3@1,2SFXZ@2759,3KBZP@422676,3YBX4@5794,3Z3SM@5863	NA|NA|NA	S	PLU-1-like protein
TRINITY_GG_2_c113_g1_i54.p5	5865.XP_001610737.1	1.1e-83	317.0	Piroplasmida													Apicomplexa	28QJU@1,2QX8N@2759,3KBZF@422676,3YEM3@5794,3Z3KS@5863	NA|NA|NA
TRINITY_GG_2_c113_g1_i54.p1	5865.XP_001610736.1	2.9e-213	748.8	Piroplasmida				ko:K15073					ko00000,ko04121				Apicomplexa	3KAVC@422676,3YHYE@5794,3Z4X8@5863,COG0488@1,KOG0927@2759	NA|NA|NA	S	ABC transporter
TRINITY_GG_2_c113_g1_i54.p4	5865.XP_001610739.1	1.9e-120	440.3	Piroplasmida				ko:K08337	ko04136,ko04138,ko04140,ko04216,map04136,map04138,map04140,map04216				ko00000,ko00001,ko03029,ko04121,ko04131				Apicomplexa	3KAQD@422676,3YA3Q@5794,3Z5D0@5863,COG0476@1,KOG2337@2759	NA|NA|NA	H	Ubiquitin-like modifier-activating enzyme ATG7 N-terminus
TRINITY_GG_2_c117_g1_i9.p1	5865.XP_001612191.1	5.7e-308	1063.5	Piroplasmida				ko:K20181	ko04138,map04138				ko00000,ko00001,ko04131				Apicomplexa	3KBAB@422676,3YB06@5794,3Z515@5863,KOG2034@1,KOG2034@2759	NA|NA|NA	U	Pep3/Vps18/deep orange family
TRINITY_GG_2_c117_g1_i9.p4	5865.XP_001612190.1	8.9e-15	87.0	Piroplasmida													Apicomplexa	2CD4S@1,2SNJM@2759,3KAJ9@422676,3YBDX@5794,3Z3R7@5863	NA|NA|NA
TRINITY_GG_2_c117_g1_i9.p2	5865.XP_001612189.1	3.6e-117	428.7	Piroplasmida				ko:K15210					ko00000,ko03021				Apicomplexa	3KETB@422676,3YBPF@5794,3Z3QT@5863,KOG2664@1,KOG2664@2759	NA|NA|NA	K	snRNA-activating protein of 50kDa MW C terminal
TRINITY_GG_2_c117_g1_i9.p5	5865.XP_001612190.1	5.3e-68	263.8	Piroplasmida													Apicomplexa	2CD4S@1,2SNJM@2759,3KAJ9@422676,3YBDX@5794,3Z3R7@5863	NA|NA|NA
TRINITY_GG_2_c118_g1_i95.p5	5872.XP_004833247.1	3.2e-07	63.2	Piroplasmida													Apicomplexa	2C1QT@1,2QXG4@2759,3KCFJ@422676,3YESQ@5794,3Z4WP@5863	NA|NA|NA
TRINITY_GG_2_c118_g1_i95.p2	5865.XP_001611014.1	2.9e-144	519.2	Piroplasmida													Apicomplexa	2CXIR@1,2RXW9@2759,3KBEU@422676,3YCDW@5794,3Z4G1@5863	NA|NA|NA
TRINITY_GG_2_c118_g1_i95.p4	5865.XP_001611016.1	2.2e-148	532.7	Piroplasmida		GO:0000049,GO:0000166,GO:0003674,GO:0003676,GO:0003723,GO:0003824,GO:0004812,GO:0004831,GO:0005488,GO:0005515,GO:0005524,GO:0005575,GO:0005622,GO:0005623,GO:0005737,GO:0006082,GO:0006139,GO:0006399,GO:0006412,GO:0006418,GO:0006437,GO:0006518,GO:0006520,GO:0006725,GO:0006807,GO:0008144,GO:0008150,GO:0008152,GO:0009058,GO:0009059,GO:0009987,GO:0010467,GO:0016070,GO:0016874,GO:0016875,GO:0017076,GO:…	6.1.1.1	ko:K01866	ko00970,map00970	M00359,M00360	R02918	RC00055,RC00523	ko00000,ko00001,ko00002,ko01000,ko01007,ko03016,ko03029				Apicomplexa	3KASM@422676,3YBQA@5794,3Z3MM@5863,COG0162@1,KOG2623@2759	NA|NA|NA	J	Belongs to the class-I aminoacyl-tRNA synthetase family
TRINITY_GG_2_c118_g1_i95.p1	5865.XP_001611018.1	6.8e-162	578.2	Piroplasmida													Apicomplexa	2CGVI@1,2QXAJ@2759,3KC45@422676,3YENM@5794,3Z5C1@5863	NA|NA|NA
TRINITY_GG_2_c118_g1_i95.p6	5865.XP_001611017.1	2.6e-159	568.2	Piroplasmida													Apicomplexa	2B7UE@1,2S0QC@2759,3KC1Z@422676,3YA4U@5794,3Z51E@5863	NA|NA|NA	S	Protein of unknown function (DUF3273)
TRINITY_GG_2_c118_g1_i95.p7	5865.XP_001611019.1	5.4e-61	240.4	Piroplasmida		GO:0005575,GO:0005622,GO:0005623,GO:0005737,GO:0005886,GO:0005905,GO:0012505,GO:0012506,GO:0016020,GO:0030117,GO:0030118,GO:0030119,GO:0030120,GO:0030122,GO:0030125,GO:0030128,GO:0030131,GO:0030132,GO:0030135,GO:0030136,GO:0030139,GO:0030659,GO:0030662,GO:0030665,GO:0030666,GO:0030669,GO:0031090,GO:0031410,GO:0031982,GO:0032991,GO:0043226,GO:0043227,GO:0043229,GO:0044422,GO:0044424,GO:0044425,GO:…		ko:K12403	ko04142,map04142				ko00000,ko00001,ko04131				Apicomplexa	3KC9D@422676,3YA6Q@5794,3Z5ST@5863,COG5030@1,KOG0934@2759	NA|NA|NA	U	Belongs to the adaptor complexes small subunit family
TRINITY_GG_2_c119_g1_i1.p2	5865.XP_001610778.1	6e-70	271.6	Piroplasmida													Apicomplexa	2CFEM@1,2TN4Z@2759,3KDMY@422676,3YD1H@5794,3Z4M3@5863	NA|NA|NA
TRINITY_GG_2_c119_g1_i1.p1	5865.XP_001610779.1	9.6e-305	1053.1	Piroplasmida													Apicomplexa	3KBI6@422676,3YEHB@5794,3Z4GJ@5863,COG5657@1,KOG1993@2759	NA|NA|NA	D	Ran GTPase binding
TRINITY_GG_2_c120_g1_i122.p1	5865.XP_001610924.1	0.0	1481.5	Piroplasmida		GO:0000166,GO:0003674,GO:0003824,GO:0005215,GO:0005388,GO:0005488,GO:0005509,GO:0005524,GO:0005575,GO:0005622,GO:0005623,GO:0005737,GO:0005783,GO:0005789,GO:0005793,GO:0006810,GO:0006811,GO:0006812,GO:0006816,GO:0006937,GO:0006942,GO:0008144,GO:0008150,GO:0008324,GO:0012505,GO:0014724,GO:0014819,GO:0015075,GO:0015085,GO:0015318,GO:0015399,GO:0015405,GO:0015662,GO:0016020,GO:0016021,GO:0016462,GO:…											Apicomplexa	3KAAG@422676,3Y9HV@5794,3Z3Q0@5863,COG0474@1,KOG0202@2759	NA|NA|NA	P	Belongs to the cation transport ATPase (P-type) (TC 3.A.3) family
TRINITY_GG_2_c120_g1_i122.p6	5865.XP_001610920.1	1e-100	372.9	Piroplasmida													Apicomplexa	3KAWZ@422676,3YBSK@5794,3Z4EM@5863,COG0228@1,KOG3419@2759	NA|NA|NA	J	ribosomal protein S16
TRINITY_GG_2_c120_g1_i122.p2	5865.XP_001610921.1	4.2e-107	396.0	Piroplasmida				ko:K13103					ko00000,ko03041				Apicomplexa	3KCT8@422676,3YAYK@5794,3Z68W@5863,KOG2184@1,KOG2184@2759	NA|NA|NA	A	Encoded by
TRINITY_GG_2_c120_g1_i122.p3	5865.XP_001610923.1	1.1e-40	174.5	Piroplasmida													Apicomplexa	28Q14@1,2QWPT@2759,3KBDU@422676,3YCAN@5794,3Z6AJ@5863	NA|NA|NA
TRINITY_GG_2_c120_g1_i122.p5	10029.NP_001231307.1	3e-122	444.5	Rodentia	Ubc			ko:K08770	ko03320,map03320				ko00000,ko00001,ko04121				Mammalia	35DY0@314146,38ECC@33154,3B9NC@33208,3CXIG@33213,3J915@40674,484F0@7711,495KV@7742,4Q604@9989,COG5272@1,KOG0001@2759	NA|NA|NA	O	Ubiquitin exists either covalently attached to another protein, or free (unanchored). When covalently bound, it is conjugated to target proteins via an isopeptide bond either as a monomer (monoubiquitin), a polymer linked via different Lys residues of the ubiquitin (polyubiquitin chains) or a linear polymer linked via the initiator Met of the ubiquitin (linear polyubiquitin chains). Polyubiquitin…
TRINITY_GG_2_c120_g1_i122.p4	5872.XP_004833163.1	7.3e-13	81.3	Piroplasmida													Apicomplexa	28QBD@1,2QX05@2759,3KE2K@422676,3YEF6@5794,3Z6E5@5863	NA|NA|NA
TRINITY_GG_2_c122_g1_i6.p1	5865.XP_001610160.1	2.6e-79	302.0	Piroplasmida				ko:K15113					ko00000,ko02000,ko03029	2.A.29.5			Apicomplexa	3KAZB@422676,3YAJR@5794,3Z4MN@5863,KOG0760@1,KOG0760@2759	NA|NA|NA	C	Belongs to the mitochondrial carrier (TC 2.A.29) family
TRINITY_GG_2_c124_g1_i3.p1	5865.XP_001610215.1	3.9e-164	584.3	Piroplasmida				ko:K14848					ko00000,ko03009				Apicomplexa	3KBM4@422676,3Y9YU@5794,3Z3UC@5863,KOG0302@1,KOG0302@2759	NA|NA|NA	B	Histone-binding protein RBBP4 or subunit C of CAF1 complex
TRINITY_GG_2_c125_g1_i2.p1	5865.XP_001610927.1	0.0	1082.8	Piroplasmida		GO:0001505,GO:0003674,GO:0003824,GO:0005575,GO:0005622,GO:0005623,GO:0005737,GO:0005739,GO:0005740,GO:0005741,GO:0006576,GO:0006584,GO:0006725,GO:0006807,GO:0007154,GO:0007165,GO:0007166,GO:0008131,GO:0008150,GO:0008152,GO:0009056,GO:0009308,GO:0009712,GO:0009987,GO:0010033,GO:0016020,GO:0016491,GO:0016638,GO:0016641,GO:0017144,GO:0018958,GO:0019221,GO:0019336,GO:0019439,GO:0019614,GO:0019867,GO:…											Apicomplexa	3KA8D@422676,3YBCU@5794,3Z4KR@5863,COG1231@1,KOG0029@2759	NA|NA|NA	Q	amine oxidase
TRINITY_GG_2_c126_g2_i7.p1	5865.XP_001610123.1	5.2e-40	171.4	Piroplasmida													Apicomplexa	2BZI0@1,2TN11@2759,3KCCT@422676,3YDWM@5794,3Z5XJ@5863	NA|NA|NA	S	Survival motor neuron (SMN) interacting protein 1 (SIP1)
TRINITY_GG_2_c128_g1_i88.p2	5865.XP_001610918.1	6.4e-39	168.7	Piroplasmida													Apicomplexa	3KCEF@422676,3YCH5@5794,3Z3YS@5863,COG1874@1,KOG0496@2759	NA|NA|NA	G	Belongs to the glycosyl hydrolase 35 family
TRINITY_GG_2_c128_g1_i88.p3	5872.XP_004833168.1	5.8e-183	647.1	Piroplasmida		GO:0002090,GO:0002092,GO:0003674,GO:0005048,GO:0005102,GO:0005488,GO:0005515,GO:0005575,GO:0005622,GO:0005623,GO:0005737,GO:0005886,GO:0005905,GO:0008150,GO:0009893,GO:0009987,GO:0010604,GO:0012505,GO:0012506,GO:0016020,GO:0016043,GO:0019222,GO:0022607,GO:0030100,GO:0030117,GO:0030118,GO:0030119,GO:0030120,GO:0030122,GO:0030125,GO:0030128,GO:0030131,GO:0030132,GO:0030135,GO:0030136,GO:0030139,GO:…		ko:K12393	ko04142,map04142				ko00000,ko00001,ko04131				Apicomplexa	3KAE0@422676,3Y9NV@5794,3Z3ZS@5863,KOG0937@1,KOG0937@2759	NA|NA|NA	U	Belongs to the adaptor complexes medium subunit family
TRINITY_GG_2_c128_g1_i88.p1	5865.XP_001610919.1	1.8e-129	469.5	Piroplasmida				ko:K15283					ko00000,ko02000	2.A.7.9			Apicomplexa	3KC3V@422676,3YB07@5794,3Z5Y1@5863,KOG1441@1,KOG1441@2759	NA|NA|NA	U	Triose-phosphate Transporter family
TRINITY_GG_2_c129_g1_i2.p2	5865.XP_001609333.1	1.8e-43	182.2	Piroplasmida				ko:K02915	ko03010,map03010	M00177,M00179			br01610,ko00000,ko00001,ko00002,ko03011				Apicomplexa	3KCBU@422676,3YAJV@5794,3Z5X8@5863,COG2174@1,KOG1790@2759	NA|NA|NA	J	ribosomal protein
TRINITY_GG_2_c130_g2_i9.p3	5865.XP_001611060.1	7.8e-25	121.3	Piroplasmida													Apicomplexa	3KAPB@422676,3Y9PI@5794,3Z41W@5863,COG0477@1,KOG1330@2759	NA|NA|NA	G	Encoded by
TRINITY_GG_2_c130_g2_i9.p2	5865.XP_001609344.1	9.5e-80	305.1	Piroplasmida													Apicomplexa	2CGR7@1,2TN50@2759,3KCQA@422676,3YDZS@5794,3Z679@5863	NA|NA|NA
TRINITY_GG_2_c130_g2_i9.p1	5865.XP_001609345.1	0.0	1143.3	Piroplasmida													Apicomplexa	3KAH0@422676,3Y9KR@5794,3Z54K@5863,COG0123@1,KOG1343@2759	NA|NA|NA	B	Histone deacetylase
TRINITY_GG_2_c132_g2_i3.p1	5865.XP_001609105.1	5.5e-23	113.6	Piroplasmida													Apicomplexa	3KC8G@422676,3YAUR@5794,3Z5WE@5863,KOG3336@1,KOG3336@2759	NA|NA|NA	S	PRELI-like family
TRINITY_GG_2_c133_g1_i9.p2	5865.XP_001609349.1	2.2e-257	894.8	Piroplasmida			3.6.4.13	ko:K11594	ko04622,ko05161,ko05203,map04622,map05161,map05203				ko00000,ko00001,ko01000,ko03019,ko03036,ko03041				Apicomplexa	3KAH9@422676,3Y9KE@5794,3Z4VF@5863,COG0513@1,KOG0335@2759	NA|NA|NA	A	Belongs to the DEAD box helicase family
TRINITY_GG_2_c133_g1_i9.p4	5872.XP_004832154.1	1.8e-25	122.1	Piroplasmida													Apicomplexa	2EXXT@1,2SZHV@2759,3KCTW@422676,3YCQF@5794,3Z6FB@5863	NA|NA|NA
TRINITY_GG_2_c133_g1_i9.p1	5865.XP_001609348.1	0.0	1632.1	Piroplasmida			3.6.3.1	ko:K01530,ko:K14802					ko00000,ko01000,ko03009	3.A.3.8			Apicomplexa	3KA6J@422676,3Y9K7@5794,3Z3Q7@5863,COG0474@1,KOG0206@2759	NA|NA|NA	P	Belongs to the cation transport ATPase (P-type) (TC 3.A.3) family. Type IV subfamily
TRINITY_GG_2_c134_g1_i341.p1	5865.XP_001611071.1	5.4e-61	241.1	Piroplasmida				ko:K05149	ko04060,map04060				ko00000,ko00001,ko04050,ko04090				Apicomplexa	2CFR7@1,2SQ47@2759,3KBHF@422676,3YBXS@5794,3Z69A@5863	NA|NA|NA
TRINITY_GG_2_c137_g2_i2.p1	5865.XP_001609445.1	3.8e-122	444.9	Piroplasmida		GO:0000166,GO:0003674,GO:0003824,GO:0003951,GO:0005488,GO:0005524,GO:0006139,GO:0006725,GO:0006732,GO:0006733,GO:0006739,GO:0006741,GO:0006753,GO:0006793,GO:0006796,GO:0006807,GO:0008144,GO:0008150,GO:0008152,GO:0009058,GO:0009108,GO:0009117,GO:0009165,GO:0009987,GO:0016301,GO:0016310,GO:0016740,GO:0016772,GO:0016773,GO:0017076,GO:0018130,GO:0019359,GO:0019362,GO:0019363,GO:0019438,GO:0019637,GO:…	2.7.1.23	ko:K00858	ko00760,ko01100,map00760,map01100		R00104	RC00002,RC00078	ko00000,ko00001,ko01000				Apicomplexa	3KBZA@422676,3YA4F@5794,3Z53J@5863,COG0061@1,KOG2178@2759	NA|NA|NA	G	ATP-NAD kinase
TRINITY_GG_2_c137_g2_i2.p2	5865.XP_001609446.1	1.1e-47	196.8	Piroplasmida			4.6.1.12	ko:K01770	ko00900,ko01100,ko01110,ko01130,map00900,map01100,map01110,map01130	M00096	R05637	RC00002,RC01440	ko00000,ko00001,ko00002,ko01000				Apicomplexa	2QS77@2759,3KCDU@422676,3YC1M@5794,3Z5EX@5863,COG0245@1	NA|NA|NA	H	2-C-methyl-D-erythritol 2,4-cyclodiphosphate synthase
TRINITY_GG_2_c138_g1_i4.p1	5865.XP_001611122.1	3.5e-248	864.8	Piroplasmida													Apicomplexa	2E6VW@1,2SDII@2759,3KBIP@422676,3YCNT@5794,3Z4XR@5863	NA|NA|NA	S	Expressed protein
TRINITY_GG_2_c139_g2_i5.p1	5865.XP_001609485.1	6.4e-104	383.6	Piroplasmida		GO:0000165,GO:0000187,GO:0001817,GO:0001932,GO:0001934,GO:0002218,GO:0002221,GO:0002224,GO:0002237,GO:0002253,GO:0002376,GO:0002682,GO:0002684,GO:0002757,GO:0002758,GO:0002764,GO:0003674,GO:0003824,GO:0004672,GO:0004674,GO:0004683,GO:0005488,GO:0005515,GO:0005516,GO:0005575,GO:0005622,GO:0005623,GO:0005634,GO:0005654,GO:0005737,GO:0005813,GO:0005815,GO:0005829,GO:0005856,GO:0006082,GO:0006464,GO:…	2.7.11.1	ko:K13412	ko04626,ko05145,map04626,map05145				ko00000,ko00001,ko01000,ko01001				Apicomplexa	3KBM8@422676,3YBA8@5794,3Z42B@5863,KOG0032@1,KOG0032@2759	NA|NA|NA	T	Calmodulin-like domain protein kinase
TRINITY_GG_2_c139_g2_i5.p2	5865.XP_001609485.1	2.2e-93	348.6	Piroplasmida		GO:0000165,GO:0000187,GO:0001817,GO:0001932,GO:0001934,GO:0002218,GO:0002221,GO:0002224,GO:0002237,GO:0002253,GO:0002376,GO:0002682,GO:0002684,GO:0002757,GO:0002758,GO:0002764,GO:0003674,GO:0003824,GO:0004672,GO:0004674,GO:0004683,GO:0005488,GO:0005515,GO:0005516,GO:0005575,GO:0005622,GO:0005623,GO:0005634,GO:0005654,GO:0005737,GO:0005813,GO:0005815,GO:0005829,GO:0005856,GO:0006082,GO:0006464,GO:…	2.7.11.1	ko:K13412	ko04626,ko05145,map04626,map05145				ko00000,ko00001,ko01000,ko01001				Apicomplexa	3KBM8@422676,3YBA8@5794,3Z42B@5863,KOG0032@1,KOG0032@2759	NA|NA|NA	T	Calmodulin-like domain protein kinase
TRINITY_GG_2_c140_g2_i1.p1	5865.XP_001612289.1	3e-38	166.0	Piroplasmida													Apicomplexa	2F0GM@1,2T1N3@2759,3KB7E@422676,3YCEZ@5794,3Z3R5@5863	NA|NA|NA
TRINITY_GG_2_c140_g2_i1.p2	5865.XP_001612289.1	1.8e-28	132.5	Piroplasmida													Apicomplexa	2F0GM@1,2T1N3@2759,3KB7E@422676,3YCEZ@5794,3Z3R5@5863	NA|NA|NA
TRINITY_GG_2_c140_g3_i1.p1	5865.XP_001612288.1	3.6e-154	552.0	Piroplasmida													Apicomplexa	28QH9@1,2QX64@2759,3KBUB@422676,3YEJ8@5794,3Z4IH@5863	NA|NA|NA
TRINITY_GG_2_c142_g1_i15.p6	5872.XP_004829187.1	1.8e-13	82.0	Piroplasmida													Apicomplexa	28QWS@1,2QXJN@2759,3KCMY@422676,3YEVA@5794,3Z6PG@5863	NA|NA|NA
TRINITY_GG_2_c142_g1_i15.p3	5865.XP_001610130.1	3.7e-34	152.1	Piroplasmida													Apicomplexa	28QE3@1,2QX2V@2759,3KE64@422676,3YD5D@5794,3Z6S4@5863	NA|NA|NA	S	Possible plasma membrane-binding motif in junctophilins, PIP-5-kinases and protein kinases.
TRINITY_GG_2_c142_g1_i15.p2	5865.XP_001610129.1	2e-139	502.3	Piroplasmida		GO:0002181,GO:0003674,GO:0003676,GO:0003723,GO:0003735,GO:0005198,GO:0005488,GO:0005575,GO:0005622,GO:0005623,GO:0005737,GO:0005829,GO:0005840,GO:0006412,GO:0006518,GO:0006807,GO:0008150,GO:0008152,GO:0009058,GO:0009059,GO:0009987,GO:0010467,GO:0015934,GO:0019538,GO:0022625,GO:0022626,GO:0032991,GO:0034641,GO:0034645,GO:0043043,GO:0043170,GO:0043226,GO:0043228,GO:0043229,GO:0043232,GO:0043603,GO:…		ko:K02930	ko03010,map03010	M00177,M00179			br01610,ko00000,ko00001,ko00002,ko03011				Apicomplexa	3KAAK@422676,3Y9GM@5794,3Z5AC@5863,COG0088@1,KOG1475@2759	NA|NA|NA	J	60S Ribosomal protein L4 L1
TRINITY_GG_2_c142_g1_i15.p1	5872.XP_004829186.1	3.6e-116	425.2	Piroplasmida													Apicomplexa	3KAEN@422676,3YA59@5794,3Z4H8@5863,COG0705@1,KOG2289@2759	NA|NA|NA	T	Rhomboid-like protein
TRINITY_GG_2_c142_g2_i7.p1	5865.XP_001610131.1	4.4e-262	911.0	Piroplasmida				ko:K15436					ko00000,ko03016				Apicomplexa	3KBNJ@422676,3YCP8@5794,3Z487@5863,KOG2081@1,KOG2081@2759	NA|NA|NA	K	nuclear localization sequence binding
TRINITY_GG_2_c145_g1_i4.p1	5865.XP_001610672.1	1.3e-08	65.9	Piroplasmida													Apicomplexa	2BWDP@1,2TN29@2759,3KDDI@422676,3YDXM@5794,3Z3NS@5863	NA|NA|NA	S	Sexual stage antigen s48/45 domain
TRINITY_GG_2_c145_g2_i1.p1	5865.XP_001610672.1	2.2e-55	224.6	Piroplasmida													Apicomplexa	2BWDP@1,2TN29@2759,3KDDI@422676,3YDXM@5794,3Z3NS@5863	NA|NA|NA	S	Sexual stage antigen s48/45 domain
TRINITY_GG_2_c14_g2_i98.p1	5865.XP_001609504.1	2.3e-36	158.3	Piroplasmida			5.2.1.8	ko:K01802					ko00000,ko01000				Apicomplexa	3KBRI@422676,3YBGI@5794,3Z4JG@5863,COG0652@1,KOG0865@2759	NA|NA|NA	O	PPIases accelerate the folding of proteins. It catalyzes the cis-trans isomerization of proline imidic peptide bonds in oligopeptides
TRINITY_GG_2_c152_g1_i7.p6	5865.XP_001612217.1	9.9e-61	239.6	Piroplasmida				ko:K02265	ko00190,ko01100,ko04260,ko04714,ko04932,ko05010,ko05012,ko05016,map00190,map01100,map04260,map04714,map04932,map05010,map05012,map05016	M00154			ko00000,ko00001,ko00002	3.D.4.11,3.D.4.8			Apicomplexa	2E699@1,2SD04@2759,3KBMA@422676,3YBBG@5794,3Z3NT@5863	NA|NA|NA	C	Cytochrome c oxidase
TRINITY_GG_2_c152_g1_i7.p2	5865.XP_001612216.1	1.8e-110	406.0	Piroplasmida		GO:0003674,GO:0003824,GO:0004069,GO:0005575,GO:0005622,GO:0005623,GO:0005737,GO:0005777,GO:0005829,GO:0006082,GO:0006103,GO:0006107,GO:0006520,GO:0006528,GO:0006529,GO:0006531,GO:0006532,GO:0006536,GO:0006807,GO:0008150,GO:0008152,GO:0008483,GO:0008652,GO:0009056,GO:0009058,GO:0009064,GO:0009066,GO:0009067,GO:0009987,GO:0016053,GO:0016054,GO:0016740,GO:0016769,GO:0019266,GO:0019752,GO:0032787,GO:…	2.6.1.1	ko:K14454	ko00220,ko00250,ko00270,ko00330,ko00350,ko00360,ko00400,ko00710,ko00950,ko00960,ko01100,ko01110,ko01120,ko01130,ko01200,ko01210,ko01230,map00220,map00250,map00270,map00330,map00350,map00360,map00400,map00710,map00950,map00960,map01100,map01110,map01120,map01130,map01200,map01210,map01230	M00170,M00171	R00355,R00694,R00734,R00896,R02433,R02619,R05052	RC00006	ko00000,ko00001,ko00002,ko01000,ko01007,ko04131,ko04147				Apicomplexa	3KF6B@422676,3YI34@5794,3Z6TQ@5863,COG1448@1,KOG1412@2759	NA|NA|NA	E	Aminotransferase class I and II
TRINITY_GG_2_c152_g1_i7.p3	5865.XP_001612219.1	3.5e-171	607.4	Piroplasmida		GO:0003674,GO:0003824,GO:0004721,GO:0004722,GO:0005488,GO:0005515,GO:0005575,GO:0005622,GO:0005623,GO:0005634,GO:0005730,GO:0005737,GO:0005739,GO:0005829,GO:0006464,GO:0006470,GO:0006793,GO:0006796,GO:0006807,GO:0007623,GO:0008150,GO:0008152,GO:0008287,GO:0009314,GO:0009416,GO:0009605,GO:0009628,GO:0009648,GO:0009649,GO:0009987,GO:0010468,GO:0016311,GO:0016787,GO:0016788,GO:0016791,GO:0019222,GO:…	3.1.3.16	ko:K15423	ko04922,map04922				ko00000,ko00001,ko01000,ko01009,ko03400				Apicomplexa	3KA4J@422676,3Y9U9@5794,3Z4D7@5863,COG0639@1,KOG0372@2759	NA|NA|NA	G	serine threonine protein phosphatase
TRINITY_GG_2_c152_g1_i7.p1	5865.XP_001612218.1	3.1e-82	312.4	Piroplasmida													Apicomplexa	3KC6C@422676,3YEMF@5794,3Z5GX@5863,COG2036@1,KOG1745@2759	NA|NA|NA	B	Histone H3
TRINITY_GG_2_c152_g1_i7.p8	69293.ENSGACP00000001114	1.6e-35	155.2	Actinopterygii	PPIA		5.2.1.8	ko:K03767,ko:K09565	ko01503,ko04020,ko04022,ko04217,ko05012,ko05016,ko05145,map01503,map04020,map04022,map04217,map05012,map05016,map05145				ko00000,ko00001,ko01000,ko03110,ko04147				Metazoa	39XG5@33154,3BITG@33208,3CT7Z@33213,47ZDR@7711,495W9@7742,4A377@7898,COG0652@1,KOG0865@2759	NA|NA|NA	O	PPIases accelerate the folding of proteins. It catalyzes the cis-trans isomerization of proline imidic peptide bonds in oligopeptides
TRINITY_GG_2_c152_g1_i7.p4	5865.XP_001612215.1	6.7e-118	430.3	Piroplasmida													Apicomplexa	28S5H@1,2QYUZ@2759,3KAE2@422676,3YB5J@5794,3Z4XN@5863	NA|NA|NA
TRINITY_GG_2_c153_g1_i13.p3	5872.XP_004832096.1	3.2e-47	194.9	Piroplasmida		GO:0001650,GO:0003674,GO:0003824,GO:0004551,GO:0005488,GO:0005515,GO:0005575,GO:0005622,GO:0005623,GO:0005634,GO:0005730,GO:0005737,GO:0005739,GO:0005829,GO:0005886,GO:0006139,GO:0006163,GO:0006725,GO:0006753,GO:0006793,GO:0006796,GO:0006807,GO:0006915,GO:0007154,GO:0007165,GO:0008150,GO:0008152,GO:0008219,GO:0009117,GO:0009892,GO:0009894,GO:0009895,GO:0009987,GO:0010605,GO:0012501,GO:0016020,GO:…	3.6.1.17,3.6.1.29	ko:K01518,ko:K01522	ko00230,ko00240,ko05222,ko05223,map00230,map00240,map05222,map05223		R00184,R00187,R00969,R01232,R02805	RC00002	ko00000,ko00001,ko01000				Apicomplexa	3KB66@422676,3YCN7@5794,3Z5H9@5863,COG0537@1,KOG3379@2759	NA|NA|NA	F	HIT domain
TRINITY_GG_2_c153_g1_i13.p1	5865.XP_001609139.1	9.8e-141	507.3	Piroplasmida													Apicomplexa	2D3RC@1,2SSGS@2759,3KC47@422676,3YBQ9@5794,3Z5AW@5863	NA|NA|NA
TRINITY_GG_2_c153_g1_i13.p2	5872.XP_004832095.1	3.6e-56	225.3	Piroplasmida			3.4.21.92	ko:K01358	ko04112,ko04212,map04112,map04212				ko00000,ko00001,ko01000,ko01002				Apicomplexa	3KD9E@422676,3YFAP@5794,3Z6KK@5863,COG0740@1,KOG0840@2759	NA|NA|NA	O	Belongs to the peptidase S14 family
TRINITY_GG_2_c154_g1_i16.p1	5865.XP_001609422.1	0.0	1166.4	Piroplasmida				ko:K14794					ko00000,ko03009				Apicomplexa	3KC3N@422676,3YB4K@5794,3Z4B2@5863,KOG1248@1,KOG1248@2759	NA|NA|NA	S	NUC173 domain
TRINITY_GG_2_c154_g1_i16.p4	5872.XP_004832244.1	9.8e-58	229.9	Piroplasmida				ko:K15111					ko00000,ko02000	2.A.29.18			Apicomplexa	3KB1B@422676,3YAWB@5794,3Z4Y6@5863,KOG0768@1,KOG0768@2759	NA|NA|NA	C	Belongs to the mitochondrial carrier (TC 2.A.29) family
TRINITY_GG_2_c154_g1_i16.p2	5865.XP_001609387.1	2.8e-67	261.9	Piroplasmida													Apicomplexa	2EKEK@1,2SQBR@2759,3KATD@422676,3YBK0@5794,3Z4ZC@5863	NA|NA|NA	S	Ribosome-binding factor A
TRINITY_GG_2_c154_g2_i1.p1	5865.XP_001609421.1	0.0	1623.6	Piroplasmida			3.6.4.13	ko:K12815	ko03040,map03040				ko00000,ko00001,ko01000,ko03041				Apicomplexa	3KAFH@422676,3Y9GI@5794,3Z46Y@5863,COG1643@1,KOG0924@2759	NA|NA|NA	A	helicase
TRINITY_GG_2_c155_g1_i88.p3	5865.XP_001609561.1	3.1e-07	61.6	Piroplasmida													Apicomplexa	2C9SK@1,2QX3V@2759,3KBNQ@422676,3YEHP@5794,3Z5AU@5863	NA|NA|NA
TRINITY_GG_2_c155_g1_i88.p2	5865.XP_001609562.1	5.2e-54	218.4	Piroplasmida				ko:K03241	ko03013,map03013				ko00000,ko00001,ko03012				Apicomplexa	3KB62@422676,3YAD3@5794,3Z5J8@5863,COG1208@1,KOG1462@2759	NA|NA|NA	J	Nucleotidyl transferase
TRINITY_GG_2_c155_g1_i88.p1	5865.XP_001609561.1	1.1e-64	254.2	Piroplasmida													Apicomplexa	2C9SK@1,2QX3V@2759,3KBNQ@422676,3YEHP@5794,3Z5AU@5863	NA|NA|NA
TRINITY_GG_2_c156_g1_i59.p1	5865.XP_001610039.1	9.5e-161	573.5	Piroplasmida													Apicomplexa	3KAU5@422676,3YA9F@5794,3Z3NZ@5863,KOG2261@1,KOG2261@2759	NA|NA|NA	K	internal peptidyl-lysine acetylation
TRINITY_GG_2_c157_g1_i4.p1	5865.XP_001609436.1	0.0	1660.2	Piroplasmida													Apicomplexa	2E6P4@1,2SDC8@2759,3KBS1@422676,3YB2E@5794,3Z4GG@5863	NA|NA|NA	B	Exportin 1-like protein
TRINITY_GG_2_c15_g1_i93.p3	5865.XP_001610191.1	1.7e-84	319.7	Piroplasmida		GO:0005575,GO:0005622,GO:0005623,GO:0005737,GO:0009501,GO:0009507,GO:0009536,GO:0043226,GO:0043227,GO:0043229,GO:0043231,GO:0044424,GO:0044444,GO:0044464	2.7.7.13	ko:K00966	ko00051,ko00520,ko01100,ko01110,map00051,map00520,map01100,map01110	M00114,M00361,M00362	R00885	RC00002	ko00000,ko00001,ko00002,ko01000				Apicomplexa	3KABB@422676,3Y9UN@5794,3Z4EJ@5863,COG1208@1,KOG1322@2759	NA|NA|NA	M	GDP-mannose pyrophosphorylase
TRINITY_GG_2_c15_g1_i93.p4	5865.XP_001610189.1	1.3e-115	422.5	Piroplasmida				ko:K12826	ko03040,map03040	M00352			ko00000,ko00001,ko00002,ko03041				Apicomplexa	3KAQF@422676,3YA1W@5794,3Z3TU@5863,COG5246@1,KOG0227@2759	NA|NA|NA	A	splicing factor 3a subunit 2
TRINITY_GG_2_c15_g1_i93.p1	5865.XP_001610190.1	1.9e-141	509.6	Piroplasmida													Apicomplexa	3KASW@422676,3YHZG@5794,3Z6TA@5863,COG0484@1,KOG0713@2759	NA|NA|NA	O	DnaJ molecular chaperone homology domain
TRINITY_GG_2_c15_g1_i93.p6	5865.XP_001610192.1	1.1e-27	129.4	Piroplasmida			2.3.2.25	ko:K10688	ko04120,map04120				ko00000,ko00001,ko01000,ko04121				Apicomplexa	3KATB@422676,3YBMJ@5794,3Z5I0@5863,COG5078@1,KOG0427@2759	NA|NA|NA	O	Belongs to the ubiquitin-conjugating enzyme family
TRINITY_GG_2_c15_g1_i93.p2	5865.XP_001610194.1	9.9e-134	483.4	Piroplasmida		GO:0002090,GO:0002092,GO:0003674,GO:0005048,GO:0005102,GO:0005488,GO:0005515,GO:0005575,GO:0005622,GO:0005623,GO:0005737,GO:0005886,GO:0005905,GO:0008150,GO:0009893,GO:0009987,GO:0010604,GO:0012505,GO:0012506,GO:0016020,GO:0016043,GO:0019222,GO:0022607,GO:0030100,GO:0030117,GO:0030118,GO:0030119,GO:0030120,GO:0030122,GO:0030125,GO:0030128,GO:0030131,GO:0030132,GO:0030135,GO:0030136,GO:0030139,GO:…		ko:K12402	ko04142,map04142				ko00000,ko00001,ko04131				Apicomplexa	3KANK@422676,3Y9MD@5794,3Z55A@5863,KOG0937@1,KOG0937@2759	NA|NA|NA	U	Belongs to the adaptor complexes medium subunit family
TRINITY_GG_2_c162_g1_i6.p1	5865.XP_001609370.1	1.7e-124	452.2	Piroplasmida		GO:0000003,GO:0003674,GO:0005488,GO:0005515,GO:0005575,GO:0005622,GO:0005623,GO:0005634,GO:0005737,GO:0005933,GO:0005935,GO:0006323,GO:0006325,GO:0006333,GO:0006334,GO:0006337,GO:0006355,GO:0006357,GO:0006606,GO:0006810,GO:0006886,GO:0006913,GO:0006996,GO:0007114,GO:0007117,GO:0008047,GO:0008104,GO:0008150,GO:0009889,GO:0009891,GO:0009893,GO:0009987,GO:0010468,GO:0010556,GO:0010557,GO:0010604,GO:…		ko:K11279					ko00000,ko03036				Apicomplexa	3KBS6@422676,3YA51@5794,3Z44C@5863,KOG1507@1,KOG1507@2759	NA|NA|NA	BD	Belongs to the nucleosome assembly protein (NAP) family
TRINITY_GG_2_c162_g2_i4.p1	5872.XP_004832209.1	7.4e-45	186.8	Piroplasmida		GO:0000502,GO:0005575,GO:0005622,GO:0005623,GO:0005634,GO:0005737,GO:0005783,GO:0005789,GO:0005829,GO:0005839,GO:0006508,GO:0006511,GO:0006807,GO:0008150,GO:0008152,GO:0009056,GO:0009057,GO:0009987,GO:0010498,GO:0010499,GO:0012505,GO:0016020,GO:0016043,GO:0019538,GO:0019774,GO:0019941,GO:0022607,GO:0030163,GO:0031597,GO:0031984,GO:0032991,GO:0034515,GO:0034622,GO:0042175,GO:0043161,GO:0043170,GO:…	3.4.25.1	ko:K02736	ko03050,map03050	M00337,M00340			ko00000,ko00001,ko00002,ko01000,ko01002,ko03051				Apicomplexa	3KAX3@422676,3YAU1@5794,3Z4TX@5863,KOG0185@1,KOG0185@2759	NA|NA|NA	O	Belongs to the peptidase T1B family
TRINITY_GG_2_c163_g2_i2.p1	5865.XP_001610256.1	1.3e-101	376.7	Piroplasmida													Apicomplexa	3KC1C@422676,3YBEW@5794,3Z55R@5863,KOG4164@1,KOG4164@2759	NA|NA|NA	D	Cyclin, N-terminal domain
TRINITY_GG_2_c164_g1_i109.p2	68886.XP_009689844.1	9.5e-10	71.6	Piroplasmida													Apicomplexa	28QVN@1,2QXII@2759,3KCJX@422676,3YEUD@5794,3Z604@5863	NA|NA|NA
TRINITY_GG_2_c164_g1_i109.p4	5872.XP_004832895.1	1.2e-41	176.4	Piroplasmida		GO:0000118,GO:0003674,GO:0003824,GO:0005080,GO:0005488,GO:0005515,GO:0005575,GO:0005622,GO:0005623,GO:0005634,GO:0005654,GO:0005737,GO:0005829,GO:0005856,GO:0005886,GO:0006139,GO:0006163,GO:0006195,GO:0006355,GO:0006725,GO:0006753,GO:0006793,GO:0006796,GO:0006807,GO:0006915,GO:0007154,GO:0007165,GO:0008150,GO:0008152,GO:0008219,GO:0009056,GO:0009058,GO:0009117,GO:0009150,GO:0009154,GO:0009166,GO:…		ko:K02503					ko00000,ko04147				Apicomplexa	3KB2J@422676,3YANM@5794,3Z5WA@5863,COG0537@1,KOG3275@2759	NA|NA|NA	T	Protein kinase C
TRINITY_GG_2_c164_g1_i109.p1	5872.XP_004833206.1	2.6e-43	183.3	Piroplasmida													Apicomplexa	2EUNC@1,2SWSI@2759,3KCC2@422676,3YCHJ@5794,3Z3YA@5863	NA|NA|NA
TRINITY_GG_2_c169_g1_i70.p1	5865.XP_001610971.1	6.9e-34	150.6	Piroplasmida													Apicomplexa	2D3F7@1,2SRC7@2759,3KCDY@422676,3YBRJ@5794,3Z3SG@5863	NA|NA|NA	S	SF-assemblin/beta giardin
TRINITY_GG_2_c170_g1_i2.p1	5865.XP_001611060.1	2.8e-33	148.7	Piroplasmida													Apicomplexa	3KAPB@422676,3Y9PI@5794,3Z41W@5863,COG0477@1,KOG1330@2759	NA|NA|NA	G	Encoded by
TRINITY_GG_2_c170_g2_i1.p1	5865.XP_001611060.1	3.9e-18	98.2	Piroplasmida													Apicomplexa	3KAPB@422676,3Y9PI@5794,3Z41W@5863,COG0477@1,KOG1330@2759	NA|NA|NA	G	Encoded by
TRINITY_GG_2_c170_g3_i2.p1	5865.XP_001611060.1	1.7e-26	126.3	Piroplasmida													Apicomplexa	3KAPB@422676,3Y9PI@5794,3Z41W@5863,COG0477@1,KOG1330@2759	NA|NA|NA	G	Encoded by
TRINITY_GG_2_c173_g1_i96.p3	68886.XP_009690197.1	3.4e-35	154.8	Piroplasmida			3.1.1.97	ko:K17868			R11166	RC00460,RC00461	ko00000,ko01000,ko03012				Apicomplexa	3KBC6@422676,3YASM@5794,3Z5TW@5863,KOG0280@1,KOG0280@2759	NA|NA|NA	E	WD40 repeats
TRINITY_GG_2_c173_g1_i96.p4	5872.XP_004828721.1	2.9e-15	88.6	Piroplasmida			3.1.1.97	ko:K17868			R11166	RC00460,RC00461	ko00000,ko01000,ko03012				Apicomplexa	3KBC6@422676,3YASM@5794,3Z5TW@5863,KOG0280@1,KOG0280@2759	NA|NA|NA	E	WD40 repeats
TRINITY_GG_2_c173_g1_i96.p1	5865.XP_001610245.1	3.1e-241	841.6	Piroplasmida													Apicomplexa	3KBN8@422676,3YA5I@5794,3Z4QE@5863,COG5409@1,KOG1162@2759	NA|NA|NA	U	SPX domain
TRINITY_GG_2_c174_g2_i4.p2	5865.XP_001612266.1	3.3e-107	394.8	Piroplasmida													Apicomplexa	2CP17@1,2QZAF@2759,3KB9W@422676,3YCAC@5794,3Z5PM@5863	NA|NA|NA
TRINITY_GG_2_c174_g2_i4.p1	5865.XP_001612265.1	2.1e-117	429.5	Piroplasmida													Apicomplexa	2C70Z@1,2T4JM@2759,3KCGT@422676,3YDAG@5794,3Z56H@5863	NA|NA|NA
TRINITY_GG_2_c176_g1_i84.p1	5865.XP_001610865.1	1.5e-203	715.7	Piroplasmida				ko:K07562	ko03008,ko03013,map03008,map03013				ko00000,ko00001,ko03009				Apicomplexa	3KBP8@422676,3Y9IM@5794,3Z4C1@5863,COG1499@1,KOG2613@2759	NA|NA|NA	J	Acts as an adapter for the XPO1 CRM1-mediated export of the 60S ribosomal subunit
TRINITY_GG_2_c176_g1_i84.p2	5865.XP_001610867.1	6.9e-113	414.1	Piroplasmida				ko:K13093					ko00000,ko03041				Apicomplexa	3KAJT@422676,3YA7B@5794,3Z3Q2@5863,KOG1548@1,KOG1548@2759	NA|NA|NA	A	RNA recognition motif
TRINITY_GG_2_c180_g1_i99.p1	5865.XP_001610048.1	1.7e-85	322.8	Piroplasmida			2.7.11.26	ko:K03083	ko01521,ko04012,ko04062,ko04110,ko04150,ko04151,ko04310,ko04340,ko04341,ko04360,ko04390,ko04510,ko04550,ko04657,ko04660,ko04662,ko04711,ko04722,ko04728,ko04910,ko04916,ko04917,ko04919,ko04931,ko04932,ko04934,ko05010,ko05160,ko05162,ko05164,ko05165,ko05166,ko05167,ko05169,ko05200,ko05210,ko05213,ko05215,ko05217,ko05224,ko05225,ko05226,map01521,map04012,map04062,map04110,map04150,map04151,map04310,…	M00677			ko00000,ko00001,ko00002,ko01000,ko01001,ko03036				Apicomplexa	3KCD4@422676,3YI28@5794,3Z5X0@5863,COG0515@1,KOG0658@2759	NA|NA|NA	G	Protein tyrosine kinase
TRINITY_GG_2_c182_g1_i9.p1	5865.XP_001610771.1	1.3e-28	132.5	Piroplasmida													Apicomplexa	3KB18@422676,3YANE@5794,3Z4QP@5863,KOG3313@1,KOG3313@2759	NA|NA|NA	O	Binds specifically to cytosolic chaperonin (c-CPN) and transfers target proteins to it. Binds to nascent polypeptide chain and promotes folding in an environment in which there are many competing pathways for nonnative proteins
TRINITY_GG_2_c182_g3_i6.p2	5865.XP_001610769.1	4.3e-68	264.6	Piroplasmida				ko:K02137	ko00190,ko01100,ko04714,ko05010,ko05012,ko05016,map00190,map01100,map04714,map05010,map05012,map05016	M00158			ko00000,ko00001,ko00002	3.A.2.1			Apicomplexa	3KAZY@422676,3YC36@5794,3Z4A7@5863,COG0712@1,KOG1662@2759	NA|NA|NA	C	ATP synthase
TRINITY_GG_2_c182_g3_i6.p1	5865.XP_001610768.1	5.7e-44	186.0	Piroplasmida		GO:0003674,GO:0005488,GO:0005575,GO:0005622,GO:0005623,GO:0005634,GO:0005654,GO:0005737,GO:0006355,GO:0007346,GO:0008150,GO:0008284,GO:0009889,GO:0009890,GO:0009892,GO:0010389,GO:0010468,GO:0010556,GO:0010558,GO:0010564,GO:0010605,GO:0010629,GO:0010971,GO:0019219,GO:0019222,GO:0031323,GO:0031324,GO:0031326,GO:0031327,GO:0031974,GO:0031981,GO:0042127,GO:0043226,GO:0043227,GO:0043229,GO:0043231,GO:…											Apicomplexa	3KCCM@422676,3YAUZ@5794,3Z5RP@5863,KOG1194@1,KOG4167@2759	NA|NA|NA	K	SANT SWI3, ADA2, N-CoR and TFIIIB'' DNA-binding domains
TRINITY_GG_2_c183_g2_i84.p2	5865.XP_001611118.1	1.7e-19	102.8	Piroplasmida													Apicomplexa	2CKZI@1,2TN5A@2759,3KCQC@422676,3YDZZ@5794,3Z5N1@5863	NA|NA|NA
TRINITY_GG_2_c183_g2_i84.p1	5865.XP_001611119.1	6.1e-166	590.9	Piroplasmida													Apicomplexa	2EP4F@1,2SSDI@2759,3KBFN@422676,3YBQN@5794,3Z3KN@5863	NA|NA|NA
TRINITY_GG_2_c183_g3_i10.p9	5865.XP_001611115.1	2.4e-10	71.6	Piroplasmida													Apicomplexa	2CNPZ@1,2QXE2@2759,3KCBM@422676,3YER6@5794,3Z3T5@5863	NA|NA|NA	S	Rtr1/RPAP2 family
TRINITY_GG_2_c183_g3_i10.p3	5865.XP_001611115.1	5.7e-51	208.4	Piroplasmida													Apicomplexa	2CNPZ@1,2QXE2@2759,3KCBM@422676,3YER6@5794,3Z3T5@5863	NA|NA|NA	S	Rtr1/RPAP2 family
TRINITY_GG_2_c183_g3_i10.p2	5865.XP_001611117.1	4.5e-38	165.6	Piroplasmida													Apicomplexa	28R1Y@1,2QXQZ@2759,3KCVN@422676,3YEZ0@5794,3Z6EY@5863	NA|NA|NA
TRINITY_GG_2_c183_g3_i10.p5	5865.XP_001611116.1	4.1e-51	207.6	Piroplasmida				ko:K09500					ko00000,ko03036,ko03110				Apicomplexa	3KABN@422676,3Y9IX@5794,3Z4QI@5863,KOG0362@1,KOG0362@2759	NA|NA|NA	O	assists the folding of proteins upon ATP hydrolysis
TRINITY_GG_2_c183_g3_i10.p1	5865.XP_001611116.1	4e-181	641.0	Piroplasmida				ko:K09500					ko00000,ko03036,ko03110				Apicomplexa	3KABN@422676,3Y9IX@5794,3Z4QI@5863,KOG0362@1,KOG0362@2759	NA|NA|NA	O	assists the folding of proteins upon ATP hydrolysis
TRINITY_GG_2_c184_g1_i10.p1	5865.XP_001609496.1	5.7e-103	381.3	Piroplasmida													Apicomplexa	2CKZG@1,2QWVW@2759,3KB60@422676,3YEBA@5794,3Z59M@5863	NA|NA|NA
TRINITY_GG_2_c184_g1_i10.p2	5865.XP_001609497.1	1.6e-81	309.3	Piroplasmida				ko:K03246	ko03013,map03013				ko00000,ko00001,ko03012				Apicomplexa	3KBKP@422676,3Y9XC@5794,3Z4RM@5863,KOG0643@1,KOG0643@2759	NA|NA|NA	JT	component of the eukaryotic translation initiation factor 3 (eIF-3) complex, which is involved in protein synthesis of a specialized repertoire of mRNAs and, together with other initiation factors, stimulates binding of mRNA and methionyl-tRNAi to the 40S ribosome. The eIF-3 complex specifically targets and initiates translation of a subset of mRNAs involved in cell proliferation
TRINITY_GG_2_c187_g1_i100.p1	5865.XP_001609555.1	5.2e-105	388.3	Piroplasmida				ko:K14832					ko00000,ko03009				Apicomplexa	3KBR3@422676,3YB54@5794,3Z5DB@5863,COG5593@1,KOG2038@2759	NA|NA|NA	JK	Encoded by
TRINITY_GG_2_c188_g2_i94.p2	5865.XP_001610283.1	1.4e-45	190.7	Piroplasmida													Apicomplexa	2ETG4@1,2SVTN@2759,3KBCR@422676,3YBVF@5794,3Z4UC@5863	NA|NA|NA
TRINITY_GG_2_c188_g2_i94.p4	5865.XP_001610281.1	1.8e-35	156.4	Piroplasmida				ko:K12861	ko03040,map03040	M00353,M00355			ko00000,ko00001,ko00002,ko03041,ko03400				Apicomplexa	3KBAP@422676,3YCR8@5794,3Z5M6@5863,KOG3096@1,KOG3096@2759	NA|NA|NA	A	Breast carcinoma amplified sequence 2 (BCAS2)
TRINITY_GG_2_c188_g2_i94.p1	5872.XP_004829338.1	2.1e-180	639.0	Piroplasmida		GO:0000165,GO:0000187,GO:0001817,GO:0001932,GO:0001934,GO:0002218,GO:0002221,GO:0002224,GO:0002237,GO:0002253,GO:0002376,GO:0002682,GO:0002684,GO:0002757,GO:0002758,GO:0002764,GO:0003674,GO:0003824,GO:0004672,GO:0004674,GO:0004683,GO:0005488,GO:0005515,GO:0005516,GO:0005575,GO:0005622,GO:0005623,GO:0005634,GO:0005654,GO:0005737,GO:0005813,GO:0005815,GO:0005829,GO:0005856,GO:0006082,GO:0006464,GO:…											Apicomplexa	3KBYH@422676,3Y9VH@5794,3Z4IU@5863,KOG0032@1,KOG0032@2759	NA|NA|NA	T	Calcium-dependent protein kinase
TRINITY_GG_2_c188_g2_i94.p3	5872.XP_004829340.1	1.6e-39	170.2	Piroplasmida				ko:K20724					ko00000,ko03036,ko04131				Apicomplexa	2E75G@1,2SDSW@2759,3KB6Y@422676,3YB4E@5794,3Z5EB@5863	NA|NA|NA	S	Uncharacterised protein family (UPF0121)
TRINITY_GG_2_c189_g1_i7.p1	5865.XP_001610926.1	0.0	1305.4	Piroplasmida			3.6.4.12	ko:K02209	ko03030,ko04110,ko04111,ko04113,map03030,map04110,map04111,map04113	M00285			ko00000,ko00001,ko00002,ko01000,ko03032,ko03036				Apicomplexa	3KA9I@422676,3Y9PZ@5794,3Z3QW@5863,COG1241@1,KOG0481@2759	NA|NA|NA	L	Belongs to the MCM family
TRINITY_GG_2_c18_g1_i9.p2	5865.XP_001610976.1	1.5e-31	142.1	Piroplasmida													Apicomplexa	3KB71@422676,3YABK@5794,3Z3MK@5863,KOG3113@1,KOG3113@2759	NA|NA|NA	S	Rtf2 RING-finger
TRINITY_GG_2_c18_g1_i9.p1	5865.XP_001610977.1	3.5e-79	302.0	Piroplasmida													Apicomplexa	29JQD@1,2RSYW@2759,3KBWE@422676,3YI2H@5794,3Z4MM@5863	NA|NA|NA	S	Encoded by
TRINITY_GG_2_c190_g1_i13.p2	5865.XP_001609553.1	7.4e-123	446.8	Piroplasmida		GO:0005575,GO:0005576,GO:0005622,GO:0005623,GO:0005737,GO:0044424,GO:0044464	5.3.1.9	ko:K01810	ko00010,ko00030,ko00500,ko00520,ko01100,ko01110,ko01120,ko01130,ko01200,map00010,map00030,map00500,map00520,map01100,map01110,map01120,map01130,map01200	M00001,M00004,M00114	R02739,R02740,R03321	RC00376,RC00563	ko00000,ko00001,ko00002,ko01000,ko04147				Apicomplexa	3KACY@422676,3Y9MQ@5794,3Z44P@5863,COG0166@1,KOG2446@2759	NA|NA|NA	G	Belongs to the GPI family
TRINITY_GG_2_c190_g1_i13.p1	5865.XP_001609552.1	1.1e-138	500.4	Piroplasmida													Apicomplexa	29HFA@1,2RQMX@2759,3KAZX@422676,3YD32@5794,3Z5A6@5863	NA|NA|NA	S	Putative serine esterase (DUF676)
TRINITY_GG_2_c190_g1_i13.p3	5865.XP_001609553.1	1.9e-59	235.7	Piroplasmida		GO:0005575,GO:0005576,GO:0005622,GO:0005623,GO:0005737,GO:0044424,GO:0044464	5.3.1.9	ko:K01810	ko00010,ko00030,ko00500,ko00520,ko01100,ko01110,ko01120,ko01130,ko01200,map00010,map00030,map00500,map00520,map01100,map01110,map01120,map01130,map01200	M00001,M00004,M00114	R02739,R02740,R03321	RC00376,RC00563	ko00000,ko00001,ko00002,ko01000,ko04147				Apicomplexa	3KACY@422676,3Y9MQ@5794,3Z44P@5863,COG0166@1,KOG2446@2759	NA|NA|NA	G	Belongs to the GPI family
TRINITY_GG_2_c19_g1_i98.p2	5865.XP_001610269.1	2.8e-48	198.4	Piroplasmida		GO:0000166,GO:0003674,GO:0003824,GO:0004017,GO:0005488,GO:0005524,GO:0005575,GO:0005622,GO:0005623,GO:0005634,GO:0005654,GO:0005737,GO:0005829,GO:0006139,GO:0006725,GO:0006753,GO:0006793,GO:0006796,GO:0006807,GO:0008144,GO:0008150,GO:0008152,GO:0009058,GO:0009117,GO:0009123,GO:0009165,GO:0009987,GO:0015030,GO:0015949,GO:0016301,GO:0016310,GO:0016604,GO:0016740,GO:0016772,GO:0016776,GO:0017076,GO:…	2.7.4.3	ko:K18532	ko00230,ko01100,ko01110,ko01130,ko03008,map00230,map01100,map01110,map01130,map03008	M00049	R00127,R01547	RC00002	ko00000,ko00001,ko00002,ko01000,ko03009				Apicomplexa	3KB83@422676,3YAP0@5794,3Z5HD@5863,COG1936@1,KOG3347@2759	NA|NA|NA	F	Broad-specificity nucleoside monophosphate (NMP) kinase that catalyzes the reversible transfer of the terminal phosphate group between nucleoside triphosphates and monophosphates. Has also ATPase activity
TRINITY_GG_2_c19_g1_i98.p5	5865.XP_001610267.1	2e-29	135.2	Piroplasmida													Apicomplexa	2CNRP@1,2QXR5@2759,3KCVW@422676,3YEZ5@5794,3Z6FV@5863	NA|NA|NA
TRINITY_GG_2_c19_g1_i98.p4	5865.XP_001610270.1	6.6e-52	210.3	Piroplasmida													Apicomplexa	3KA42@422676,3YBBS@5794,3Z5AF@5863,COG0144@1,KOG1122@2759	NA|NA|NA	A	Belongs to the class I-like SAM-binding methyltransferase superfamily. RsmB NOP family
TRINITY_GG_2_c19_g1_i98.p1	5874.XP_952518.1	8.3e-94	350.5	Piroplasmida				ko:K03124	ko03022,ko05169,ko05203,map03022,map05169,map05203				ko00000,ko00001,ko03021				Apicomplexa	3KAQQ@422676,3YA64@5794,3Z4W9@5863,COG1405@1,KOG1597@2759	NA|NA|NA	J	Transcription initiation factor
TRINITY_GG_2_c19_g1_i98.p3	5865.XP_001610270.1	1.5e-72	278.9	Piroplasmida													Apicomplexa	3KA42@422676,3YBBS@5794,3Z5AF@5863,COG0144@1,KOG1122@2759	NA|NA|NA	A	Belongs to the class I-like SAM-binding methyltransferase superfamily. RsmB NOP family
TRINITY_GG_2_c201_g1_i99.p2	5865.XP_001610150.1	2.8e-152	545.0	Piroplasmida				ko:K12844	ko03040,map03040	M00354			ko00000,ko00001,ko00002,ko03041				Apicomplexa	3KA95@422676,3YA2E@5794,3Z4SV@5863,COG1498@1,KOG2574@2759	NA|NA|NA	A	U4 U6 snRNP-associated protein
TRINITY_GG_2_c201_g1_i99.p3	5865.XP_001610152.1	2.8e-84	318.2	Piroplasmida			5.2.1.8	ko:K12737					ko00000,ko01000,ko03041,ko03110				Apicomplexa	3KAQV@422676,3YA6A@5794,3Z469@5863,COG0652@1,KOG0885@2759	NA|NA|NA	O	Peptidyl-prolyl cis-trans isomerase
TRINITY_GG_2_c201_g1_i99.p1	5865.XP_001610153.1	2.6e-120	439.5	Piroplasmida				ko:K21768					ko00000,ko04812				Apicomplexa	3KBH4@422676,3YAVF@5794,3Z57H@5863,KOG3207@1,KOG3207@2759	NA|NA|NA	O	CAP_GLY
TRINITY_GG_2_c201_g1_i99.p5	5872.XP_004829218.1	6.8e-32	144.1	Piroplasmida			5.2.1.8	ko:K12737					ko00000,ko01000,ko03041,ko03110				Apicomplexa	3KAQV@422676,3YA6A@5794,3Z469@5863,COG0652@1,KOG0885@2759	NA|NA|NA	O	Peptidyl-prolyl cis-trans isomerase
TRINITY_GG_2_c201_g2_i1.p2	5865.XP_001610149.1	2.2e-61	243.0	Piroplasmida													Apicomplexa	2EZ8F@1,2T0KR@2759,3KCE5@422676,3YC8G@5794,3Z5CD@5863	NA|NA|NA
TRINITY_GG_2_c201_g2_i1.p1	5865.XP_001610149.1	1.8e-143	516.5	Piroplasmida													Apicomplexa	2EZ8F@1,2T0KR@2759,3KCE5@422676,3YC8G@5794,3Z5CD@5863	NA|NA|NA
TRINITY_GG_2_c205_g1_i91.p1	5865.XP_001610862.1	6.3e-177	627.9	Piroplasmida													Apicomplexa	3KAER@422676,3Y9X3@5794,3Z4SJ@5863,COG5096@1,KOG1061@2759	NA|NA|NA	U	non-SMC mitotic condensation complex subunit 1
TRINITY_GG_2_c206_g1_i89.p1	5865.XP_001612139.1	1.1e-109	403.7	Piroplasmida													Apicomplexa	2EK5D@1,2SQ4M@2759,3KAKB@422676,3YBI2@5794,3Z4G8@5863	NA|NA|NA	S	Colon cancer-associated protein Mic1-like
TRINITY_GG_2_c206_g1_i89.p2	5865.XP_001612138.1	1.2e-36	161.0	Piroplasmida													Apicomplexa	2CFHF@1,2TN84@2759,3KCS4@422676,3YE2H@5794,3Z5FK@5863	NA|NA|NA
TRINITY_GG_2_c206_g1_i89.p3	5865.XP_001612138.1	1.6e-16	92.8	Piroplasmida													Apicomplexa	2CFHF@1,2TN84@2759,3KCS4@422676,3YE2H@5794,3Z5FK@5863	NA|NA|NA
TRINITY_GG_2_c208_g1_i86.p3	5865.XP_001612156.1	2.5e-103	383.3	Piroplasmida													Apicomplexa	2CFHE@1,2QXBI@2759,3KC6B@422676,3YD8U@5794,3Z5BP@5863	NA|NA|NA	S	PIG-X / PBN1
TRINITY_GG_2_c208_g1_i86.p2	5865.XP_001612152.1	0.0	1723.0	Piroplasmida													Apicomplexa	3KA9T@422676,3Y9YQ@5794,3Z6TP@5863,KOG0379@1,KOG0379@2759,KOG1845@1,KOG1845@2759	NA|NA|NA	D	Histidine kinase-like ATPases
TRINITY_GG_2_c208_g1_i86.p5	5872.XP_004828656.1	3.4e-63	248.1	Piroplasmida													Apicomplexa	2CY87@1,2S2PA@2759,3KAXE@422676,3YAAF@5794,3Z5RB@5863	NA|NA|NA	S	Encoded by
TRINITY_GG_2_c208_g1_i86.p1	5865.XP_001612154.1	3.5e-263	915.2	Piroplasmida		GO:0000070,GO:0000217,GO:0000228,GO:0000278,GO:0000280,GO:0000793,GO:0000794,GO:0000798,GO:0000819,GO:0003674,GO:0003676,GO:0003677,GO:0003680,GO:0003690,GO:0003824,GO:0005488,GO:0005515,GO:0005575,GO:0005622,GO:0005623,GO:0005634,GO:0005694,GO:0006139,GO:0006259,GO:0006281,GO:0006302,GO:0006725,GO:0006807,GO:0006950,GO:0006974,GO:0006996,GO:0007049,GO:0007059,GO:0007062,GO:0007064,GO:0008150,GO:…		ko:K06675	ko04111,map04111				ko00000,ko00001,ko03036				Apicomplexa	3KADE@422676,3Y9ME@5794,3Z488@5863,COG1196@1,KOG0996@2759	NA|NA|NA	B	Structural maintenance of chromosomes protein
TRINITY_GG_2_c208_g1_i86.p4	5872.XP_004828664.1	2e-33	149.4	Piroplasmida													Apicomplexa	3KCEY@422676,3YC03@5794,3Z5JZ@5863,KOG3122@1,KOG3122@2759	NA|NA|NA	K	RNA polymerase III RPC4
TRINITY_GG_2_c209_g1_i107.p4	5865.XP_001612130.1	9.2e-148	529.6	Piroplasmida		GO:0000295,GO:0003674,GO:0005215,GO:0005346,GO:0005347,GO:0005471,GO:0005575,GO:0005622,GO:0005623,GO:0005737,GO:0005739,GO:0005740,GO:0005743,GO:0006810,GO:0006811,GO:0006820,GO:0006839,GO:0006855,GO:0006862,GO:0006996,GO:0007005,GO:0007006,GO:0008150,GO:0008509,GO:0008514,GO:0009987,GO:0015075,GO:0015215,GO:0015216,GO:0015217,GO:0015238,GO:0015291,GO:0015297,GO:0015301,GO:0015605,GO:0015711,GO:…		ko:K05863	ko04020,ko04022,ko04217,ko04218,ko05012,ko05016,ko05166,map04020,map04022,map04217,map04218,map05012,map05016,map05166				ko00000,ko00001,ko02000,ko03029	2.A.29.1			Apicomplexa	3KAHR@422676,3YB84@5794,3Z42P@5863,KOG0749@1,KOG0749@2759	NA|NA|NA	C	Belongs to the mitochondrial carrier (TC 2.A.29) family
TRINITY_GG_2_c209_g1_i107.p1	5865.XP_001612127.1	0.0	1184.1	Piroplasmida			3.6.4.12	ko:K10843	ko03022,ko03420,map03022,map03420	M00290			ko00000,ko00001,ko00002,ko01000,ko03021,ko03400				Apicomplexa	3KAG0@422676,3Y9TE@5794,3Z3Y2@5863,COG1061@1,KOG1123@2759	NA|NA|NA	L	DNA repair helicase
TRINITY_GG_2_c209_g1_i107.p2	5865.XP_001612128.1	2.1e-199	702.2	Piroplasmida		GO:0000266,GO:0001664,GO:0002029,GO:0002031,GO:0003373,GO:0003374,GO:0003674,GO:0003824,GO:0003924,GO:0005102,GO:0005488,GO:0005515,GO:0005575,GO:0005622,GO:0005623,GO:0005737,GO:0005739,GO:0005740,GO:0005794,GO:0005886,GO:0006810,GO:0006897,GO:0006898,GO:0006996,GO:0007005,GO:0008017,GO:0008021,GO:0008022,GO:0008092,GO:0008150,GO:0008152,GO:0008277,GO:0009966,GO:0009968,GO:0009987,GO:0010033,GO:…	3.6.5.5	ko:K17065	ko04139,ko04214,ko04217,ko04621,ko04668,map04139,map04214,map04217,map04621,map04668				ko00000,ko00001,ko01000,ko03029,ko04131,ko04147				Apicomplexa	3KA97@422676,3Y9RS@5794,3Z3VD@5863,COG0699@1,KOG0446@2759	NA|NA|NA	U	Belongs to the TRAFAC class dynamin-like GTPase superfamily. Dynamin Fzo YdjA family
TRINITY_GG_2_c209_g1_i107.p3	5865.XP_001612131.1	5.8e-50	205.3	Piroplasmida		GO:0000323,GO:0001775,GO:0002252,GO:0002263,GO:0002274,GO:0002275,GO:0002283,GO:0002366,GO:0002376,GO:0002443,GO:0002444,GO:0002446,GO:0003674,GO:0003824,GO:0004175,GO:0004197,GO:0005488,GO:0005515,GO:0005575,GO:0005576,GO:0005622,GO:0005623,GO:0005634,GO:0005654,GO:0005737,GO:0005764,GO:0005766,GO:0005773,GO:0005775,GO:0005783,GO:0005788,GO:0005793,GO:0005798,GO:0005813,GO:0005815,GO:0005856,GO:…											Apicomplexa	3KBVD@422676,3YA1N@5794,3Z4A9@5863,COG4870@1,KOG1543@2759	NA|NA|NA	O	Belongs to the peptidase C1 family
TRINITY_GG_2_c209_g1_i107.p6	5865.XP_001612129.1	1.8e-31	142.1	Piroplasmida				ko:K08770	ko03320,map03320				ko00000,ko00001,ko04121				Apicomplexa	3KCGU@422676,3YDU0@5794,3Z5MP@5863,COG5272@1,KOG0001@2759	NA|NA|NA	O	Ubiquitin homologues
TRINITY_GG_2_c20_g2_i1.p1	9612.ENSCAFP00000038026	1.2e-76	292.4	Carnivora	HBA	GO:0000302,GO:0001540,GO:0001701,GO:0002262,GO:0002376,GO:0002520,GO:0003008,GO:0003013,GO:0003674,GO:0005488,GO:0005575,GO:0005576,GO:0005615,GO:0005622,GO:0005623,GO:0005737,GO:0005829,GO:0005833,GO:0005840,GO:0006810,GO:0006811,GO:0006820,GO:0006897,GO:0006898,GO:0006950,GO:0006979,GO:0007275,GO:0008015,GO:0008150,GO:0008152,GO:0008217,GO:0009056,GO:0009636,GO:0009790,GO:0009792,GO:0009987,GO:…		ko:K13822	ko05143,ko05144,map05143,map05144				ko00000,ko00001,ko04147				Mammalia	3A1RG@33154,3BQKH@33208,3D6Q8@33213,3EV9S@33554,3JGIH@40674,48E3W@7711,49AT1@7742,KOG3378@1,KOG3378@2759	NA|NA|NA	C	hemoglobin subunit
TRINITY_GG_2_c211_g1_i6.p4	5865.XP_001610817.1	1.1e-106	392.9	Piroplasmida		GO:0001775,GO:0001932,GO:0001934,GO:0002009,GO:0002252,GO:0002263,GO:0002274,GO:0002275,GO:0002283,GO:0002366,GO:0002376,GO:0002443,GO:0002444,GO:0002446,GO:0003158,GO:0003159,GO:0003674,GO:0003682,GO:0003824,GO:0004672,GO:0004674,GO:0005102,GO:0005488,GO:0005515,GO:0005575,GO:0005576,GO:0005622,GO:0005623,GO:0005634,GO:0005654,GO:0005737,GO:0005829,GO:0005956,GO:0006464,GO:0006468,GO:0006793,GO:…		ko:K03115	ko03008,ko04064,ko04137,ko04139,ko04310,ko04520,ko04712,ko05162,ko05168,ko05169,map03008,map04064,map04137,map04139,map04310,map04520,map04712,map05162,map05168,map05169				ko00000,ko00001,ko03009				Apicomplexa	3KC5U@422676,3YA4K@5794,3Z3XU@5863,COG5041@1,KOG3092@2759	NA|NA|NA	H	Plays a complex role in regulating the basal catalytic activity of the alpha subunit
TRINITY_GG_2_c211_g1_i6.p11	5865.XP_001610815.1	2.4e-35	156.4	Piroplasmida													Apicomplexa	2BXFE@1,2TN2Q@2759,3KDM1@422676,3YD0T@5794,3Z6CG@5863	NA|NA|NA
TRINITY_GG_2_c211_g1_i6.p1	5865.XP_001610814.1	3e-140	506.1	Piroplasmida													Apicomplexa	2BXFE@1,2T6N6@2759,3KBN9@422676,3YCAV@5794,3Z3VN@5863	NA|NA|NA
TRINITY_GG_2_c211_g1_i6.p10	5865.XP_001610816.1	3.9e-08	66.2	Piroplasmida													Apicomplexa	2FKPC@1,2TN5J@2759,3KCSV@422676,3YD1S@5794,3Z6EX@5863	NA|NA|NA
TRINITY_GG_2_c211_g2_i2.p1	5865.XP_001610818.1	1.7e-183	649.4	Piroplasmida			2.7.11.1	ko:K07178	ko03008,map03008				ko00000,ko00001,ko01000,ko01001,ko03009				Apicomplexa	3KBYZ@422676,3YA97@5794,3Z421@5863,COG1718@1,KOG2270@2759	NA|NA|NA	DT	RIO-like kinase
TRINITY_GG_2_c213_g1_i87.p1	5865.XP_001610047.1	2.5e-116	426.0	Piroplasmida													Apicomplexa	3KBYG@422676,3YB1V@5794,3Z4A8@5863,COG5147@1,KOG0048@2759	NA|NA|NA	K	Myb-like DNA-binding domain
TRINITY_GG_2_c214_g1_i4.p1	5865.XP_001610293.1	1e-169	603.6	Piroplasmida		GO:0000070,GO:0000226,GO:0000278,GO:0000280,GO:0000775,GO:0000776,GO:0000819,GO:0003674,GO:0003774,GO:0003777,GO:0003824,GO:0005488,GO:0005515,GO:0005575,GO:0005622,GO:0005623,GO:0005694,GO:0005856,GO:0005871,GO:0005874,GO:0005875,GO:0006928,GO:0006996,GO:0007010,GO:0007017,GO:0007018,GO:0007019,GO:0007049,GO:0007059,GO:0007080,GO:0007163,GO:0008017,GO:0008092,GO:0008150,GO:0008608,GO:0009987,GO:…		ko:K10393					ko00000,ko03036,ko04812				Apicomplexa	3KA52@422676,3Y9QG@5794,3Z420@5863,COG5059@1,KOG0246@2759	NA|NA|NA	Z	Belongs to the TRAFAC class myosin-kinesin ATPase superfamily. Kinesin family
TRINITY_GG_2_c217_g2_i4.p1	5874.XP_953953.1	2.2e-121	443.7	Piroplasmida				ko:K17544					ko00000,ko01001				Apicomplexa	3KE54@422676,3YBYD@5794,3Z403@5863,KOG1093@1,KOG1093@2759	NA|NA|NA	S	Protein kinase domain
TRINITY_GG_2_c218_g1_i97.p1	5865.XP_001611031.1	5.4e-41	174.5	Piroplasmida													Apicomplexa	2FKW6@1,2TNCK@2759,3KCXK@422676,3YE75@5794,3Z6EQ@5863	NA|NA|NA
TRINITY_GG_2_c219_g1_i85.p1	5872.XP_004828609.1	4.9e-234	817.8	Piroplasmida		GO:0000166,GO:0000502,GO:0000731,GO:0002020,GO:0002082,GO:0003674,GO:0003824,GO:0005102,GO:0005488,GO:0005515,GO:0005524,GO:0005575,GO:0005622,GO:0005623,GO:0005634,GO:0005654,GO:0005694,GO:0005737,GO:0005783,GO:0005789,GO:0005811,GO:0005829,GO:0006139,GO:0006140,GO:0006163,GO:0006259,GO:0006281,GO:0006301,GO:0006302,GO:0006464,GO:0006486,GO:0006487,GO:0006508,GO:0006511,GO:0006515,GO:0006725,GO:…											Apicomplexa	3KA83@422676,3Y9NU@5794,3Z3MB@5863,COG0464@1,KOG0730@2759	NA|NA|NA	L	AAA family
TRINITY_GG_2_c219_g1_i85.p2	5865.XP_001612207.1	3.2e-142	511.5	Piroplasmida		GO:0003674,GO:0003824,GO:0004379,GO:0005575,GO:0005622,GO:0005623,GO:0005737,GO:0005829,GO:0005886,GO:0006464,GO:0006497,GO:0006498,GO:0006499,GO:0006807,GO:0006810,GO:0006839,GO:0006996,GO:0007005,GO:0007006,GO:0008150,GO:0008152,GO:0008277,GO:0009058,GO:0009059,GO:0009966,GO:0009967,GO:0009987,GO:0010638,GO:0010646,GO:0010647,GO:0010821,GO:0010822,GO:0010941,GO:0010942,GO:0016020,GO:0016043,GO:…	2.3.1.97	ko:K00671					ko00000,ko01000				Apicomplexa	3KAFF@422676,3Y9R6@5794,3Z4SU@5863,COG5092@1,KOG2779@2759	NA|NA|NA	H	Adds a myristoyl group to the N-terminal glycine residue of certain cellular proteins
TRINITY_GG_2_c219_g2_i2.p3	5865.XP_001612210.1	9.9e-128	463.4	Piroplasmida													Apicomplexa	3KC36@422676,3Y9P2@5794,3Z3ZI@5863,COG5277@1,KOG0676@2759	NA|NA|NA	Z	Belongs to the actin family
TRINITY_GG_2_c219_g2_i2.p1	5865.XP_001612211.1	1.2e-235	824.3	Piroplasmida													Apicomplexa	3KB5W@422676,3YBPR@5794,3Z409@5863,COG5253@1,KOG0230@2759	NA|NA|NA	T	Translation initiation factor IF-2, N-terminal region
TRINITY_GG_2_c219_g2_i2.p2	5865.XP_001612209.1	6.9e-177	626.7	Piroplasmida		GO:0003674,GO:0003824,GO:0005488,GO:0005515,GO:0005575,GO:0005622,GO:0005623,GO:0005737,GO:0005829,GO:0006412,GO:0006464,GO:0006518,GO:0006576,GO:0006595,GO:0006807,GO:0008150,GO:0008152,GO:0008216,GO:0008284,GO:0008612,GO:0009058,GO:0009059,GO:0009308,GO:0009987,GO:0010467,GO:0016740,GO:0016765,GO:0018193,GO:0018205,GO:0019538,GO:0034038,GO:0034641,GO:0034645,GO:0036211,GO:0042127,GO:0042802,GO:…	2.5.1.46	ko:K00809					ko00000,ko01000				Apicomplexa	3KA8R@422676,3Y9KN@5794,3Z4RN@5863,COG1899@1,KOG2924@2759	NA|NA|NA	O	Deoxyhypusine synthase
TRINITY_GG_2_c222_g1_i3.p9	5865.XP_001612269.1	1.9e-36	158.3	Piroplasmida		GO:0001932,GO:0003674,GO:0005488,GO:0005515,GO:0005575,GO:0005622,GO:0005623,GO:0005634,GO:0005737,GO:0005829,GO:0006323,GO:0006325,GO:0006333,GO:0006334,GO:0006335,GO:0006336,GO:0006337,GO:0006338,GO:0006342,GO:0006348,GO:0006355,GO:0006357,GO:0006464,GO:0006473,GO:0006475,GO:0006807,GO:0006950,GO:0006996,GO:0008150,GO:0008152,GO:0009889,GO:0009890,GO:0009891,GO:0009892,GO:0009893,GO:0009987,GO:…		ko:K10753					ko00000,ko03036				Apicomplexa	3KB12@422676,3YACW@5794,3Z5D1@5863,COG5137@1,KOG3265@2759	NA|NA|NA	K	Chromatin assembly protein
TRINITY_GG_2_c222_g1_i3.p1	5865.XP_001612268.1	0.0	2734.5	Piroplasmida			2.7.11.1	ko:K06640	ko03460,ko04110,ko04115,ko04214,ko04218,ko05165,ko05166,map03460,map04110,map04115,map04214,map04218,map05165,map05166	M00691			ko00000,ko00001,ko00002,ko01000,ko01001,ko03400				Apicomplexa	3KC81@422676,3Y9JN@5794,3Z41R@5863,COG5032@1,KOG0890@2759	NA|NA|NA	BDLT	FATC
TRINITY_GG_2_c222_g1_i3.p4	5865.XP_001612267.1	3.2e-42	178.3	Piroplasmida				ko:K13108					ko00000,ko03041				Apicomplexa	3KAZE@422676,3YAN8@5794,3Z5N6@5863,KOG1882@1,KOG1882@2759	NA|NA|NA	T	Forkhead associated domain
TRINITY_GG_2_c222_g1_i3.p3	5865.XP_001612269.1	2.6e-39	168.7	Piroplasmida		GO:0001932,GO:0003674,GO:0005488,GO:0005515,GO:0005575,GO:0005622,GO:0005623,GO:0005634,GO:0005737,GO:0005829,GO:0006323,GO:0006325,GO:0006333,GO:0006334,GO:0006335,GO:0006336,GO:0006337,GO:0006338,GO:0006342,GO:0006348,GO:0006355,GO:0006357,GO:0006464,GO:0006473,GO:0006475,GO:0006807,GO:0006950,GO:0006996,GO:0008150,GO:0008152,GO:0009889,GO:0009890,GO:0009891,GO:0009892,GO:0009893,GO:0009987,GO:…		ko:K10753					ko00000,ko03036				Apicomplexa	3KB12@422676,3YACW@5794,3Z5D1@5863,COG5137@1,KOG3265@2759	NA|NA|NA	K	Chromatin assembly protein
TRINITY_GG_2_c223_g1_i105.p7	5865.XP_001609143.1	1.8e-40	172.6	Piroplasmida													Apicomplexa	3KC1Y@422676,3Y9Q4@5794,3Z4WH@5863,COG5021@1,COG5184@1,KOG0941@2759,KOG1426@2759	NA|NA|NA	O	Regulator of chromosome condensation RCC1 domain containing protein
TRINITY_GG_2_c223_g1_i105.p8	5865.XP_001609143.1	2.2e-22	112.1	Piroplasmida													Apicomplexa	3KC1Y@422676,3Y9Q4@5794,3Z4WH@5863,COG5021@1,COG5184@1,KOG0941@2759,KOG1426@2759	NA|NA|NA	O	Regulator of chromosome condensation RCC1 domain containing protein
TRINITY_GG_2_c223_g1_i105.p4	5865.XP_001609144.1	8.3e-108	397.1	Piroplasmida				ko:K15283					ko00000,ko02000	2.A.7.9			Apicomplexa	3KAID@422676,3YB07@5794,3Z4D1@5863,KOG1441@1,KOG1441@2759	NA|NA|NA	EG	phosphate translocator
TRINITY_GG_2_c223_g1_i105.p6	5865.XP_001609149.1	8.1e-105	386.3	Piroplasmida													Apicomplexa	2AJYC@1,2RZ89@2759,3KAEU@422676,3YB9F@5794,3Z4K3@5863	NA|NA|NA	S	Uncharacterized conserved protein (DUF2183)
TRINITY_GG_2_c223_g1_i105.p12	5865.XP_001609149.1	1.2e-38	165.6	Piroplasmida													Apicomplexa	2AJYC@1,2RZ89@2759,3KAEU@422676,3YB9F@5794,3Z4K3@5863	NA|NA|NA	S	Uncharacterized conserved protein (DUF2183)
TRINITY_GG_2_c223_g1_i105.p3	5865.XP_001609145.1	5.1e-97	361.3	Piroplasmida				ko:K15283					ko00000,ko02000	2.A.7.9			Apicomplexa	3KAID@422676,3YB07@5794,3Z4D1@5863,KOG1441@1,KOG1441@2759	NA|NA|NA	EG	phosphate translocator
TRINITY_GG_2_c223_g1_i105.p1	5865.XP_001609148.1	0.0	1226.8	Piroplasmida													Apicomplexa	3KATI@422676,3Y9N6@5794,3Z417@5863,COG0666@1,KOG4177@2759	NA|NA|NA	M	Ankyrin repeat
TRINITY_GG_2_c223_g1_i105.p2	5865.XP_001609143.1	1.1e-120	440.3	Piroplasmida													Apicomplexa	3KC1Y@422676,3Y9Q4@5794,3Z4WH@5863,COG5021@1,COG5184@1,KOG0941@2759,KOG1426@2759	NA|NA|NA	O	Regulator of chromosome condensation RCC1 domain containing protein
TRINITY_GG_2_c225_g1_i9.p1	5872.XP_004828624.1	5e-95	354.8	Piroplasmida													Apicomplexa	2CCUM@1,2T20G@2759,3KAZU@422676,3YC5X@5794,3Z4R3@5863	NA|NA|NA
TRINITY_GG_2_c226_g2_i2.p1	5865.XP_001610156.1	1.9e-51	208.8	Piroplasmida		GO:0003674,GO:0003756,GO:0003824,GO:0005575,GO:0005576,GO:0005615,GO:0005622,GO:0005623,GO:0005737,GO:0005783,GO:0005788,GO:0005789,GO:0005793,GO:0005829,GO:0006457,GO:0006464,GO:0006807,GO:0006810,GO:0006897,GO:0006909,GO:0006950,GO:0006986,GO:0007154,GO:0007165,GO:0008150,GO:0008152,GO:0009987,GO:0010033,GO:0012505,GO:0015036,GO:0015037,GO:0016020,GO:0016192,GO:0016491,GO:0016667,GO:0016853,GO:…											Apicomplexa	3KARS@422676,3YAM6@5794,3Z5JX@5863,COG0526@1,KOG0191@2759	NA|NA|NA	O	cell redox homeostasis
TRINITY_GG_2_c227_g2_i7.p2	5865.XP_001611060.1	5.7e-12	77.8	Piroplasmida													Apicomplexa	3KAPB@422676,3Y9PI@5794,3Z41W@5863,COG0477@1,KOG1330@2759	NA|NA|NA	G	Encoded by
TRINITY_GG_2_c227_g2_i7.p1	5865.XP_001611060.1	4e-33	148.7	Piroplasmida													Apicomplexa	3KAPB@422676,3Y9PI@5794,3Z41W@5863,COG0477@1,KOG1330@2759	NA|NA|NA	G	Encoded by
TRINITY_GG_2_c228_g1_i4.p1	5865.XP_001610933.1	5e-55	222.2	Piroplasmida		GO:0002090,GO:0002092,GO:0003674,GO:0005048,GO:0005102,GO:0005488,GO:0005515,GO:0005575,GO:0005622,GO:0005623,GO:0005737,GO:0005886,GO:0005905,GO:0008150,GO:0009893,GO:0009987,GO:0010604,GO:0012505,GO:0012506,GO:0016020,GO:0016043,GO:0019222,GO:0022607,GO:0030100,GO:0030117,GO:0030118,GO:0030119,GO:0030120,GO:0030122,GO:0030125,GO:0030128,GO:0030131,GO:0030132,GO:0030135,GO:0030136,GO:0030139,GO:…											Apicomplexa	3KC2Z@422676,3YI6I@5794,3Z4YT@5863,KOG0938@1,KOG0938@2759	NA|NA|NA	U	Belongs to the adaptor complexes medium subunit family
TRINITY_GG_2_c228_g1_i4.p2	5865.XP_001610934.1	3.7e-88	332.0	Piroplasmida													Apicomplexa	2SGUZ@2759,3KC7H@422676,3YD94@5794,3Z3TK@5863,COG0584@1	NA|NA|NA	C	Glycerophosphoryl diester phosphodiesterase family
TRINITY_GG_2_c228_g1_i4.p3	5865.XP_001610932.1	1.7e-70	273.1	Piroplasmida													Apicomplexa	3KBIU@422676,3YCB9@5794,3Z3UN@5863,KOG2730@1,KOG2730@2759	NA|NA|NA	S	RNA cap guanine-N2 methyltransferase
TRINITY_GG_2_c228_g1_i4.p4	5865.XP_001610932.1	1.2e-21	109.4	Piroplasmida													Apicomplexa	3KBIU@422676,3YCB9@5794,3Z3UN@5863,KOG2730@1,KOG2730@2759	NA|NA|NA	S	RNA cap guanine-N2 methyltransferase
TRINITY_GG_2_c228_g2_i9.p1	5865.XP_001610935.1	0.0	1673.7	Piroplasmida													Apicomplexa	2BYX5@1,2SHEV@2759,3KA62@422676,3YAFM@5794,3Z44F@5863	NA|NA|NA	S	Dynamin family
TRINITY_GG_2_c228_g2_i9.p4	5865.XP_001610936.1	9.2e-29	132.9	Piroplasmida													Apicomplexa	3KF5P@422676,3YCPE@5794,3Z5J0@5863,KOG1610@1,KOG1610@2759	NA|NA|NA	Q	Enoyl-(Acyl carrier protein) reductase
TRINITY_GG_2_c228_g2_i9.p3	5872.XP_004833146.1	2.2e-18	98.6	Piroplasmida													Apicomplexa	3KF5P@422676,3YCPE@5794,3Z5J0@5863,KOG1610@1,KOG1610@2759	NA|NA|NA	Q	Enoyl-(Acyl carrier protein) reductase
TRINITY_GG_2_c22_g2_i4.p2	5865.XP_001610834.1	4.7e-92	344.0	Piroplasmida				ko:K00417	ko00190,ko01100,ko04260,ko04714,ko04932,ko05010,ko05012,ko05016,map00190,map01100,map04260,map04714,map04932,map05010,map05012,map05016	M00152			ko00000,ko00001,ko00002				Apicomplexa	2DTH1@1,2S6HZ@2759,3KAQ4@422676,3YBF0@5794,3Z4W7@5863	NA|NA|NA	E	Ubiquinol-cytochrome C reductase complex
TRINITY_GG_2_c22_g2_i4.p1	5865.XP_001610833.1	2.4e-244	851.3	Piroplasmida		GO:0003674,GO:0003824,GO:0003921,GO:0003922,GO:0005488,GO:0005515,GO:0005575,GO:0005622,GO:0005623,GO:0005737,GO:0005829,GO:0006139,GO:0006163,GO:0006164,GO:0006177,GO:0006725,GO:0006753,GO:0006793,GO:0006796,GO:0006807,GO:0008150,GO:0008152,GO:0009058,GO:0009116,GO:0009117,GO:0009119,GO:0009123,GO:0009124,GO:0009126,GO:0009127,GO:0009150,GO:0009152,GO:0009156,GO:0009161,GO:0009163,GO:0009165,GO:…	6.3.5.2	ko:K01951	ko00230,ko00983,ko01100,map00230,map00983,map01100	M00050	R01230,R01231,R08244	RC00010,RC00204	ko00000,ko00001,ko00002,ko01000,ko01002				Apicomplexa	3KA96@422676,3Y9T1@5794,3Z4WF@5863,COG0519@1,KOG1622@2759	NA|NA|NA	F	GMP synthase
TRINITY_GG_2_c231_g1_i9.p4	5865.XP_001612134.1	8.6e-40	169.9	Piroplasmida													Apicomplexa	2QQ1B@2759,3KB6S@422676,3YBV3@5794,3Z5S9@5863,COG1187@1	NA|NA|NA	J	pseudouridylate synthase
TRINITY_GG_2_c231_g1_i9.p3	5875.XP_764704.1	1.7e-39	170.2	Piroplasmida													Apicomplexa	28QRT@1,2QXEP@2759,3KCD1@422676,3YERN@5794,3Z4EC@5863	NA|NA|NA
TRINITY_GG_2_c231_g1_i9.p2	5865.XP_001612133.1	8.2e-102	377.5	Piroplasmida													Apicomplexa	2E7SK@1,2SEBE@2759,3KB9K@422676,3YAY0@5794,3Z44G@5863	NA|NA|NA
TRINITY_GG_2_c231_g1_i9.p1	5865.XP_001612136.1	0.0	1410.6	Eukaryota	REV3	GO:0000002,GO:0000228,GO:0000731,GO:0003674,GO:0003676,GO:0003677,GO:0003824,GO:0003887,GO:0005488,GO:0005575,GO:0005622,GO:0005623,GO:0005634,GO:0005657,GO:0005694,GO:0005737,GO:0005739,GO:0006139,GO:0006259,GO:0006281,GO:0006301,GO:0006725,GO:0006807,GO:0006950,GO:0006974,GO:0006996,GO:0007005,GO:0008150,GO:0008152,GO:0009058,GO:0009059,GO:0009987,GO:0016035,GO:0016043,GO:0016740,GO:0016772,GO:…	2.7.7.7	ko:K02350	ko01100,ko01524,ko03460,map01100,map01524,map03460	M00293			ko00000,ko00001,ko00002,ko01000,ko03400				Eukaryota	COG0417@1,KOG0968@2759	NA|NA|NA	L	DNA polymerase activity
TRINITY_GG_2_c231_g2_i4.p1	5865.XP_001612132.1	1.1e-146	526.9	Piroplasmida		GO:0000049,GO:0000075,GO:0000077,GO:0000302,GO:0001101,GO:0001300,GO:0001932,GO:0001933,GO:0003674,GO:0003676,GO:0003723,GO:0003725,GO:0003824,GO:0004672,GO:0004674,GO:0004694,GO:0005488,GO:0005515,GO:0005575,GO:0005622,GO:0005623,GO:0005737,GO:0005829,GO:0005840,GO:0005844,GO:0006417,GO:0006446,GO:0006464,GO:0006468,GO:0006469,GO:0006793,GO:0006796,GO:0006807,GO:0006950,GO:0006974,GO:0006979,GO:…	2.7.11.1	ko:K20872					ko00000,ko01000,ko01001,ko01009,ko03036				Apicomplexa	3KA8H@422676,3YA9M@5794,3Z52K@5863,KOG1826@1,KOG1826@2759	NA|NA|NA	V	Protein kinase domain containing protein
TRINITY_GG_2_c233_g1_i8.p3	5872.XP_004829317.1	1.4e-81	309.3	Piroplasmida													Apicomplexa	2EJMF@1,2SPS3@2759,3KAV0@422676,3YBHF@5794,3Z3PA@5863	NA|NA|NA	S	Ribosomal L27 protein
TRINITY_GG_2_c233_g1_i8.p1	5865.XP_001610202.1	5.2e-104	384.8	Piroplasmida													Apicomplexa	2CY1K@1,2S1BG@2759,3KFIA@422676,3YAKF@5794,3Z4J2@5863	NA|NA|NA	S	Hydrolase
TRINITY_GG_2_c234_g1_i98.p1	5872.XP_004829318.1	1.2e-42	181.8	Piroplasmida				ko:K19513					ko00000,ko03029,ko04131				Apicomplexa	3KAWQ@422676,3YBM6@5794,3Z3YH@5863,KOG2219@1,KOG2219@2759	NA|NA|NA	S	Uncharacterised conserved protein
TRINITY_GG_2_c234_g1_i98.p2	5872.XP_004829318.1	2e-51	209.1	Piroplasmida				ko:K19513					ko00000,ko03029,ko04131				Apicomplexa	3KAWQ@422676,3YBM6@5794,3Z3YH@5863,KOG2219@1,KOG2219@2759	NA|NA|NA	S	Uncharacterised conserved protein
TRINITY_GG_2_c235_g2_i3.p1	5865.XP_001612239.1	6.5e-54	219.9	Aconoidasida													Apicomplexa	2C3K2@1,2RWJR@2759,3KCU7@422676,3YD1A@5794	NA|NA|NA
TRINITY_GG_2_c237_g3_i2.p1	5865.XP_001610207.1	1.4e-265	922.9	Piroplasmida		GO:0000186,GO:0001817,GO:0001819,GO:0001932,GO:0001934,GO:0002682,GO:0003674,GO:0003676,GO:0003723,GO:0003725,GO:0003824,GO:0004672,GO:0004674,GO:0004694,GO:0005488,GO:0005515,GO:0005575,GO:0005622,GO:0005623,GO:0005634,GO:0005737,GO:0005829,GO:0005840,GO:0006355,GO:0006417,GO:0006446,GO:0006464,GO:0006468,GO:0006793,GO:0006796,GO:0006807,GO:0006950,GO:0007154,GO:0008150,GO:0008152,GO:0008285,GO:…	2.7.11.1	ko:K16196	ko04138,ko04140,ko04141,ko05160,ko05162,ko05164,ko05168,ko05169,map04138,map04140,map04141,map05160,map05162,map05164,map05168,map05169				ko00000,ko00001,ko01000,ko01001				Apicomplexa	3KBKM@422676,3YAEK@5794,3Z4DT@5863,COG0124@1,KOG1035@2759	NA|NA|NA	J	Protein tyrosine kinase
TRINITY_GG_2_c239_g1_i7.p1	5865.XP_001609329.1	2.4e-109	401.7	Apicomplexa				ko:K06942					ko00000,ko03009				Apicomplexa	3Y9V2@5794,COG0012@1,KOG1491@2759	NA|NA|NA	J	GTP binding protein
TRINITY_GG_2_c239_g1_i7.p2	5865.XP_001609329.1	2e-75	288.5	Apicomplexa				ko:K06942					ko00000,ko03009				Apicomplexa	3Y9V2@5794,COG0012@1,KOG1491@2759	NA|NA|NA	J	GTP binding protein
TRINITY_GG_2_c23_g1_i81.p2	5865.XP_001610784.1	2.9e-17	94.7	Piroplasmida													Apicomplexa	2FKUY@1,2TNBB@2759,3KCFU@422676,3YE5U@5794,3Z5TU@5863	NA|NA|NA
TRINITY_GG_2_c23_g1_i81.p1	5865.XP_001610784.1	3e-12	79.0	Piroplasmida													Apicomplexa	2FKUY@1,2TNBB@2759,3KCFU@422676,3YE5U@5794,3Z5TU@5863	NA|NA|NA
TRINITY_GG_2_c240_g1_i2.p1	5865.XP_001612299.1	0.0	1499.6	Piroplasmida		GO:0003674,GO:0003676,GO:0003723,GO:0003729,GO:0003824,GO:0003994,GO:0005488,GO:0005575,GO:0005622,GO:0005623,GO:0005737,GO:0005739,GO:0005783,GO:0005794,GO:0005829,GO:0006082,GO:0006101,GO:0006873,GO:0006875,GO:0006879,GO:0008150,GO:0008152,GO:0009987,GO:0010035,GO:0010038,GO:0010039,GO:0010040,GO:0012505,GO:0016829,GO:0016835,GO:0016836,GO:0016999,GO:0017144,GO:0019725,GO:0019752,GO:0030003,GO:…	4.2.1.3	ko:K01681	ko00020,ko00630,ko00720,ko01100,ko01110,ko01120,ko01130,ko01200,ko01210,ko01230,map00020,map00630,map00720,map01100,map01110,map01120,map01130,map01200,map01210,map01230	M00009,M00010,M00012,M00173,M00740	R01324,R01325,R01900	RC00497,RC00498,RC00618	br01601,ko00000,ko00001,ko00002,ko01000				Apicomplexa	3KAAR@422676,3Y9V9@5794,3Z56F@5863,COG1048@1,KOG0452@2759	NA|NA|NA	C	Catalyzes the isomerization of citrate to isocitrate via cis-aconitate
TRINITY_GG_2_c243_g1_i4.p1	5865.XP_001610088.1	0.0	1320.1	Piroplasmida													Apicomplexa	3KAE7@422676,3Y9UB@5794,3Z4CB@5863,KOG1326@1,KOG1326@2759	NA|NA|NA	U	Protein kinase C conserved region 2 (CalB)
TRINITY_GG_2_c249_g1_i101.p1	5865.XP_001610874.1	0.0	1110.9	Piroplasmida			2.7.1.67	ko:K19801	ko00562,ko01100,ko04070,map00562,map01100,map04070	M00130	R03361	RC00002,RC00078	ko00000,ko00001,ko00002,ko01000				Apicomplexa	3KA4Z@422676,3Y9W1@5794,3Z3TG@5863,COG5032@1,KOG0903@2759	NA|NA|NA	G	Belongs to the PI3 PI4-kinase family
TRINITY_GG_2_c249_g1_i101.p4	5865.XP_001610878.1	2.2e-112	412.9	Piroplasmida		GO:0000165,GO:0000981,GO:0001775,GO:0002376,GO:0002520,GO:0002521,GO:0002682,GO:0002694,GO:0003674,GO:0003676,GO:0003700,GO:0003723,GO:0003729,GO:0003730,GO:0005488,GO:0005575,GO:0005622,GO:0005623,GO:0005634,GO:0005737,GO:0005829,GO:0006139,GO:0006355,GO:0006357,GO:0006401,GO:0006402,GO:0006417,GO:0006464,GO:0006468,GO:0006725,GO:0006793,GO:0006796,GO:0006807,GO:0006950,GO:0007154,GO:0007165,GO:…											Apicomplexa	3KBNX@422676,3YACC@5794,3Z3TJ@5863,KOG1595@1,KOG1595@2759	NA|NA|NA	K	zinc finger
TRINITY_GG_2_c249_g1_i101.p2	5865.XP_001610875.1	3.1e-120	439.1	Piroplasmida		GO:0005575,GO:0005622,GO:0005623,GO:0005737,GO:0044424,GO:0044464	6.1.1.22	ko:K01893	ko00970,map00970	M00359,M00360	R03648	RC00055,RC00523	ko00000,ko00001,ko00002,ko01000,ko01007,ko03016				Apicomplexa	3KC5Q@422676,3Y9HM@5794,3Z3M7@5863,COG0017@1,KOG0554@2759	NA|NA|NA	J	tRNA synthetases class II (D, K and N)
TRINITY_GG_2_c249_g1_i101.p3	5865.XP_001610877.1	7.4e-175	620.5	Piroplasmida			5.2.1.8	ko:K12736					ko00000,ko01000,ko03041,ko03110				Apicomplexa	3KAG1@422676,3Y9P5@5794,3Z3W6@5863,KOG0882@1,KOG0882@2759	NA|NA|NA	O	Cyclophilin peptidyl-prolyl cis-trans isomerase protein
TRINITY_GG_2_c249_g1_i101.p5	5865.XP_001610876.1	2.2e-63	249.6	Piroplasmida													Apicomplexa	2F0P6@1,2T1TM@2759,3KCEH@422676,3YCRD@5794,3Z5YC@5863	NA|NA|NA
TRINITY_GG_2_c24_g1_i9.p2	5865.XP_001610134.1	3.5e-52	211.8	Piroplasmida		GO:0003674,GO:0003824,GO:0004385,GO:0005575,GO:0005622,GO:0005623,GO:0005737,GO:0005829,GO:0006139,GO:0006163,GO:0006164,GO:0006725,GO:0006753,GO:0006793,GO:0006796,GO:0006807,GO:0008150,GO:0008152,GO:0009058,GO:0009116,GO:0009117,GO:0009119,GO:0009123,GO:0009126,GO:0009132,GO:0009133,GO:0009135,GO:0009136,GO:0009150,GO:0009152,GO:0009161,GO:0009163,GO:0009165,GO:0009167,GO:0009179,GO:0009180,GO:…	2.7.4.8	ko:K00942	ko00230,ko01100,map00230,map01100	M00050	R00332,R02090	RC00002	ko00000,ko00001,ko00002,ko01000				Apicomplexa	3KCA2@422676,3YAI4@5794,3Z5T5@5863,COG0194@1,KOG0707@2759	NA|NA|NA	F	Guanylate kinase
TRINITY_GG_2_c24_g1_i9.p1	5865.XP_001610135.1	0.0	1848.9	Piroplasmida			2.7.1.90	ko:K00895	ko00010,ko00030,ko00051,ko01100,ko01110,ko01120,ko01130,map00010,map00030,map00051,map01100,map01110,map01120,map01130		R00764,R02073	RC00017	ko00000,ko00001,ko01000				Apicomplexa	3KAFC@422676,3Y9GE@5794,3Z3MX@5863,COG0205@1,KOG2440@2759	NA|NA|NA	G	Catalyzes the phosphorylation of D-fructose 6-phosphate to fructose 1,6-bisphosphate by ATP, the first committing step of glycolysis
TRINITY_GG_2_c24_g1_i9.p3	5865.XP_001610132.1	3.8e-58	231.5	Piroplasmida													Apicomplexa	2CNPX@1,2QXDT@2759,3KBFW@422676,3YD9I@5794,3Z5H4@5863	NA|NA|NA
TRINITY_GG_2_c24_g1_i9.p6	68886.XP_009690606.1	5.7e-25	120.2	Piroplasmida													Apicomplexa	2EWZT@1,2SYR0@2759,3KCK0@422676,3YCQ7@5794,3Z651@5863	NA|NA|NA
TRINITY_GG_2_c251_g2_i1.p1	5865.XP_001609343.1	1.2e-143	517.7	Piroplasmida													Apicomplexa	28QII@1,2QX7C@2759,3KBX0@422676,3YEK4@5794,3Z3U0@5863	NA|NA|NA	S	Vps51/Vps67
TRINITY_GG_2_c251_g2_i1.p2	5865.XP_001609342.1	1e-120	440.3	Piroplasmida													Apicomplexa	3KBX3@422676,3YCEA@5794,3Z51W@5863,COG0144@1,KOG2198@2759	NA|NA|NA	J	Belongs to the class I-like SAM-binding methyltransferase superfamily. RsmB NOP family
TRINITY_GG_2_c253_g1_i9.p4	5865.XP_001610856.1	3.6e-40	171.4	Piroplasmida													Apicomplexa	28QRV@1,2QXER@2759,3KCD6@422676,3YERQ@5794,3Z5JP@5863	NA|NA|NA
TRINITY_GG_2_c253_g1_i9.p2	5874.XP_953940.1	8.7e-102	378.3	Piroplasmida		GO:0000213,GO:0000379,GO:0000394,GO:0003674,GO:0003824,GO:0004518,GO:0004519,GO:0004521,GO:0004540,GO:0004549,GO:0006139,GO:0006388,GO:0006396,GO:0006399,GO:0006725,GO:0006807,GO:0008033,GO:0008150,GO:0008152,GO:0008380,GO:0009987,GO:0010467,GO:0016070,GO:0016787,GO:0016788,GO:0016892,GO:0016894,GO:0034470,GO:0034641,GO:0034660,GO:0043170,GO:0044237,GO:0044238,GO:0046483,GO:0071704,GO:0090304,GO:…		ko:K15180					ko00000,ko03021				Apicomplexa	2E5BH@1,2SC5C@2759,3KC2T@422676,3YC6V@5794,3Z4CT@5863	NA|NA|NA	S	Encoded by
TRINITY_GG_2_c253_g1_i9.p3	5865.XP_001610857.1	3.1e-182	645.2	Piroplasmida													Apicomplexa	3KDDU@422676,3YAG4@5794,3Z3U7@5863,COG0369@1,KOG1159@2759	NA|NA|NA	C	domain containing protein
TRINITY_GG_2_c253_g1_i9.p1	5865.XP_001610858.1	8.1e-228	797.3	Piroplasmida													Apicomplexa	3KBCY@422676,3YAXX@5794,3Z4I4@5863,COG5236@1,KOG2231@2759	NA|NA|NA	O	zinc finger
TRINITY_GG_2_c254_g1_i3.p1	5865.XP_001609257.1	7.7e-113	414.1	Piroplasmida		GO:0000154,GO:0001510,GO:0003674,GO:0003824,GO:0005575,GO:0005622,GO:0005623,GO:0005737,GO:0006139,GO:0006364,GO:0006396,GO:0006725,GO:0006807,GO:0008150,GO:0008152,GO:0008168,GO:0008170,GO:0008173,GO:0008649,GO:0008757,GO:0009451,GO:0009987,GO:0010467,GO:0016070,GO:0016072,GO:0016434,GO:0016740,GO:0016741,GO:0022613,GO:0031167,GO:0032259,GO:0034470,GO:0034641,GO:0034660,GO:0042254,GO:0043170,GO:…	2.1.1.199	ko:K03438					ko00000,ko01000,ko03009				Apicomplexa	3KAV9@422676,3YBWV@5794,3Z3UQ@5863,COG0275@1,KOG2782@2759	NA|NA|NA	M	S-adenosyl-methyltransferase
TRINITY_GG_2_c254_g1_i3.p2	5865.XP_001609258.1	4.4e-32	144.1	Piroplasmida		GO:0000413,GO:0001817,GO:0001818,GO:0001932,GO:0001933,GO:0001934,GO:0003674,GO:0003755,GO:0003774,GO:0003824,GO:0005488,GO:0005515,GO:0005575,GO:0005622,GO:0005623,GO:0005634,GO:0005654,GO:0005737,GO:0005829,GO:0006355,GO:0006357,GO:0006464,GO:0006807,GO:0007088,GO:0007275,GO:0007346,GO:0007399,GO:0008013,GO:0008150,GO:0008152,GO:0009405,GO:0009889,GO:0009891,GO:0009892,GO:0009893,GO:0009894,GO:…	5.2.1.8	ko:K09578	ko04622,map04622				ko00000,ko00001,ko01000,ko03021,ko03110				Apicomplexa	3KCJ8@422676,3YHSX@5794,3Z5SY@5863,COG0760@1,KOG3259@2759	NA|NA|NA	O	Peptidyl-prolyl cis-trans isomerase
TRINITY_GG_2_c255_g1_i94.p1	68886.XP_009689461.1	2e-105	390.2	Piroplasmida			3.6.4.12	ko:K10737					ko00000,ko01000,ko03032				Apicomplexa	3KAR0@422676,3YB8W@5794,3Z58D@5863,COG1241@1,KOG0480@2759	NA|NA|NA	L	Belongs to the MCM family
TRINITY_GG_2_c255_g2_i60.p1	5865.XP_001610929.1	1.2e-168	599.7	Piroplasmida			3.1.4.17	ko:K01120	ko00230,map00230		R00191,R01234	RC00296	ko00000,ko00001,ko01000				Apicomplexa	3KF3Z@422676,3YA4W@5794,3Z4F6@5863,KOG3688@1,KOG3688@2759	NA|NA|NA	T	Metal dependent phosphohydrolases with conserved 'HD' motif.
TRINITY_GG_2_c257_g1_i1.p1	5865.XP_001612172.1	5.8e-118	430.3	Piroplasmida				ko:K02866	ko03010,map03010	M00177,M00179			br01610,ko00000,ko00001,ko00002,ko03011				Apicomplexa	3KA4D@422676,3Y9SP@5794,3Z4WA@5863,COG0197@1,KOG0857@2759	NA|NA|NA	J	ribosomal protein l10
TRINITY_GG_2_c257_g2_i2.p2	5865.XP_001612173.1	1.6e-56	225.7	Piroplasmida				ko:K01527	ko04214,map04214				ko00000,ko00001				Apicomplexa	3KBBE@422676,3YAMS@5794,3Z5DW@5863,KOG2240@1,KOG2240@2759	NA|NA|NA	K	Nascent polypeptide-associated complex subunit beta
TRINITY_GG_2_c260_g1_i59.p1	5865.XP_001610973.1	1.6e-88	333.2	Piroplasmida													Apicomplexa	2D5W7@1,2SZWY@2759,3KC08@422676,3YCAM@5794,3Z3KV@5863	NA|NA|NA	S	Protein of unknown function (DUF773)
TRINITY_GG_2_c261_g2_i53.p1	5865.XP_001609434.1	9.3e-298	1030.0	Piroplasmida													Apicomplexa	2E78Q@1,2SDVR@2759,3KBFP@422676,3YAQ4@5794,3Z3TA@5863	NA|NA|NA
TRINITY_GG_2_c263_g1_i8.p2	5865.XP_001610233.1	4.7e-105	388.7	Piroplasmida													Apicomplexa	2E0E4@1,2S7UT@2759,3KBV0@422676,3YBAJ@5794,3Z4DQ@5863	NA|NA|NA	S	Mac perforin domain
TRINITY_GG_2_c263_g1_i8.p1	5865.XP_001610235.1	4.6e-132	478.4	Piroplasmida			6.1.1.20	ko:K01889	ko00970,map00970	M00359,M00360	R03660	RC00055,RC00523	ko00000,ko00001,ko00002,ko01000,ko01007,ko03016				Apicomplexa	3KAQX@422676,3YBH4@5794,3Z4GU@5863,COG0016@1,KOG2783@2759	NA|NA|NA	J	synthetase
TRINITY_GG_2_c265_g1_i10.p1	68886.XP_009690054.1	2.3e-23	115.2	Piroplasmida													Apicomplexa	3KAXM@422676,3YBRX@5794,3Z5TR@5863,KOG3399@1,KOG3399@2759	NA|NA|NA	S	Belongs to the yippee family
TRINITY_GG_2_c265_g2_i8.p3	5865.XP_001612226.1	1.6e-44	185.7	Piroplasmida													Apicomplexa	2E03D@1,2S7J3@2759,3KBSG@422676,3YAQV@5794,3Z4Z3@5863	NA|NA|NA	S	Encoded by
TRINITY_GG_2_c265_g2_i8.p2	5865.XP_001612225.1	5.7e-150	537.3	Piroplasmida				ko:K02148	ko00190,ko01100,ko04145,ko04150,ko04721,ko04966,ko05110,ko05120,ko05323,map00190,map01100,map04145,map04150,map04721,map04966,map05110,map05120,map05323	M00160			ko00000,ko00001,ko00002	3.A.2.2			Apicomplexa	3KBVB@422676,3Y9ZP@5794,3Z41P@5863,COG5127@1,KOG2909@2759	NA|NA|NA	C	Subunit of the peripheral V1 complex of vacuolar ATPase. Subunit C is necessary for the assembly of the catalytic sector of the enzyme and is likely to have a specific function in its catalytic activity. V-ATPase is responsible for acidifying a variety of intracellular compartments in eukaryotic cells
TRINITY_GG_2_c265_g2_i8.p1	5865.XP_001612226.1	2.1e-175	622.9	Piroplasmida													Apicomplexa	2E03D@1,2S7J3@2759,3KBSG@422676,3YAQV@5794,3Z4Z3@5863	NA|NA|NA	S	Encoded by
TRINITY_GG_2_c266_g1_i8.p7	5865.XP_001611127.1	3.9e-94	350.9	Piroplasmida			5.2.1.8	ko:K09567	ko03040,map03040	M00354			ko00000,ko00001,ko00002,ko01000,ko03041,ko03110				Apicomplexa	3KAKH@422676,3YA5B@5794,3Z526@5863,COG0652@1,KOG0879@2759	NA|NA|NA	O	PPIases accelerate the folding of proteins. It catalyzes the cis-trans isomerization of proline imidic peptide bonds in oligopeptides
TRINITY_GG_2_c266_g1_i8.p3	5722.XP_001325622.1	3.8e-25	122.9	Eukaryota			2.7.11.1	ko:K08857					ko00000,ko01000,ko01001,ko03036,ko03400				Eukaryota	KOG0589@1,KOG0589@2759	NA|NA|NA	T	protein serine/threonine kinase activity
TRINITY_GG_2_c266_g1_i8.p2	5865.XP_001611125.1	1.2e-79	304.3	Eukaryota													Eukaryota	KOG0615@1,KOG0615@2759	NA|NA|NA	T	cellular response to bisphenol A
TRINITY_GG_2_c266_g1_i8.p5	5865.XP_001611126.1	5.7e-81	308.1	Piroplasmida				ko:K12493	ko04144,map04144				ko00000,ko00001,ko04131				Apicomplexa	3KAZA@422676,3YATM@5794,3Z6TE@5863,COG5347@1,KOG0706@2759	NA|NA|NA	T	Putative GTP-ase activating proteins for the small GTPase, ARF
TRINITY_GG_2_c266_g1_i8.p1	5865.XP_001611123.1	0.0	1772.3	Piroplasmida		GO:0000146,GO:0000166,GO:0000278,GO:0000281,GO:0000302,GO:0000910,GO:0001891,GO:0001931,GO:0003674,GO:0003774,GO:0003779,GO:0003824,GO:0005488,GO:0005515,GO:0005524,GO:0005575,GO:0005622,GO:0005623,GO:0005737,GO:0005826,GO:0005829,GO:0005856,GO:0005886,GO:0005938,GO:0006928,GO:0006935,GO:0006950,GO:0006970,GO:0006971,GO:0006979,GO:0006996,GO:0007010,GO:0007015,GO:0007033,GO:0007049,GO:0007154,GO:…											Apicomplexa	3KBPW@422676,3Y9UM@5794,3Z4J1@5863,COG5022@1,COG5184@1,KOG0160@2759,KOG1426@2759	NA|NA|NA	Z	Belongs to the TRAFAC class myosin-kinesin ATPase superfamily. Myosin family
TRINITY_GG_2_c266_g1_i8.p4	5865.XP_001611128.1	7.6e-113	414.1	Piroplasmida			5.4.99.12	ko:K06173					ko00000,ko01000,ko03016				Apicomplexa	3KAWM@422676,3YADG@5794,3Z4SN@5863,COG0101@1,KOG2553@2759	NA|NA|NA	J	tRNA pseudouridine synthase
TRINITY_GG_2_c267_g1_i84.p1	5865.XP_001610777.1	0.0	1797.7	Piroplasmida				ko:K14951					ko00000,ko01000	3.A.3.10			Apicomplexa	3KAAU@422676,3YB73@5794,3Z55S@5863,COG0474@1,KOG0208@2759	NA|NA|NA	P	P-type ATPase
TRINITY_GG_2_c27_g1_i5.p1	5865.XP_001610195.1	3.4e-67	261.2	Piroplasmida													Apicomplexa	2EUAY@1,2SWHC@2759,3KA9P@422676,3YCEC@5794,3Z4C0@5863	NA|NA|NA
TRINITY_GG_2_c280_g1_i9.p3	5865.XP_001611096.1	6.4e-61	240.4	Piroplasmida			4.1.1.23	ko:K01591	ko00240,ko01100,map00240,map01100	M00051	R00965	RC00409	ko00000,ko00001,ko00002,ko01000				Apicomplexa	2S17W@2759,3KAVH@422676,3YBPU@5794,3Z42U@5863,COG0284@1	NA|NA|NA	F	Orotidine 5'-phosphate decarboxylase
TRINITY_GG_2_c280_g1_i9.p4	5865.XP_001611096.1	4.8e-34	151.0	Piroplasmida			4.1.1.23	ko:K01591	ko00240,ko01100,map00240,map01100	M00051	R00965	RC00409	ko00000,ko00001,ko00002,ko01000				Apicomplexa	2S17W@2759,3KAVH@422676,3YBPU@5794,3Z42U@5863,COG0284@1	NA|NA|NA	F	Orotidine 5'-phosphate decarboxylase
TRINITY_GG_2_c280_g1_i9.p1	5865.XP_001611094.1	1.3e-93	352.1	Piroplasmida													Apicomplexa	2FKQI@1,2TN6S@2759,3KDNU@422676,3YD2B@5794,3Z6QJ@5863	NA|NA|NA
TRINITY_GG_2_c280_g1_i9.p2	5865.XP_001611095.1	6.6e-198	698.0	Piroplasmida													Apicomplexa	2C8TZ@1,2QXH8@2759,3KCHT@422676,3YETF@5794,3Z4M9@5863	NA|NA|NA
TRINITY_GG_2_c280_g2_i3.p1	5865.XP_001612188.1	4.2e-53	214.5	Piroplasmida				ko:K02901	ko03010,map03010	M00177			br01610,ko00000,ko00001,ko00002,ko03011				Apicomplexa	3KAWY@422676,3YAFI@5794,3Z5KG@5863,COG2163@1,KOG3418@2759	NA|NA|NA	J	ribosomal protein
TRINITY_GG_2_c280_g4_i1.p2	9612.ENSCAFP00000009258	1.5e-79	302.0	Carnivora	HBB	GO:0000302,GO:0001505,GO:0001775,GO:0001932,GO:0002252,GO:0002262,GO:0002263,GO:0002274,GO:0002275,GO:0002283,GO:0002366,GO:0002376,GO:0002443,GO:0002444,GO:0002446,GO:0002520,GO:0003008,GO:0003014,GO:0003674,GO:0005344,GO:0005488,GO:0005515,GO:0005575,GO:0005576,GO:0005615,GO:0005622,GO:0005623,GO:0005737,GO:0005829,GO:0005833,GO:0006417,GO:0006446,GO:0006518,GO:0006575,GO:0006749,GO:0006790,GO:…		ko:K13823,ko:K16151	ko05143,ko05144,map05143,map05144				ko00000,ko00001,ko04131				Mammalia	3AGZM@33154,3BZFB@33208,3D6DT@33213,3EF3X@33554,3JGFD@40674,48E7F@7711,49AVP@7742,KOG3378@1,KOG3378@2759	NA|NA|NA	C	hemoglobin subunit
TRINITY_GG_2_c284_g1_i2.p1	5865.XP_001612221.1	6.5e-79	301.2	Piroplasmida			6.1.1.15	ko:K01881	ko00970,map00970	M00359,M00360	R03661	RC00055,RC00523	ko00000,ko00001,ko00002,ko01000,ko01007,ko03016				Apicomplexa	3KB1I@422676,3YD36@5794,3Z3W9@5863,COG0442@1,KOG2324@2759	NA|NA|NA	J	synthetase
TRINITY_GG_2_c28_g2_i1.p1	5865.XP_001612305.1	2.2e-149	536.2	Piroplasmida													Apicomplexa	2CYTW@1,2S6EW@2759,3KBJE@422676,3YACU@5794,3Z56G@5863	NA|NA|NA
TRINITY_GG_2_c295_g1_i1.p1	5865.XP_001610036.1	0.0	1265.4	Piroplasmida			3.6.4.12	ko:K02212	ko03030,ko04110,ko04111,ko04113,map03030,map04110,map04111,map04113	M00285			ko00000,ko00001,ko00002,ko01000,ko03032				Apicomplexa	3KABC@422676,3Y9H5@5794,3Z3U9@5863,COG1241@1,KOG0478@2759	NA|NA|NA	L	Belongs to the MCM family
TRINITY_GG_2_c2_g2_i1.p1	5865.XP_001609645.1	1.4e-11	77.0	Piroplasmida													Apicomplexa	2EQA0@1,2STBJ@2759,3KC0E@422676,3YBUR@5794,3Z5BF@5863	NA|NA|NA
TRINITY_GG_2_c2_g3_i1.p1	5874.XP_954957.1	6.4e-18	99.0	Piroplasmida													Apicomplexa	2BWDP@1,2TN29@2759,3KDDI@422676,3YDXM@5794,3Z3NS@5863	NA|NA|NA	S	Sexual stage antigen s48/45 domain
TRINITY_GG_2_c307_g1_i1.p1	5865.XP_001609435.1	1.9e-116	427.2	Piroplasmida													Apicomplexa	2E02V@1,2S7IM@2759,3KBJ6@422676,3YCHQ@5794,3Z3YC@5863	NA|NA|NA
TRINITY_GG_2_c307_g1_i1.p2	68886.XP_009691510.1	1e-09	69.7	Piroplasmida													Apicomplexa	28R4Z@1,2QXU0@2759,3KCZX@422676,3YF1D@5794,3Z62Y@5863	NA|NA|NA
TRINITY_GG_2_c30_g1_i8.p2	5865.XP_001609388.1	3.6e-92	344.4	Piroplasmida		GO:0003674,GO:0003676,GO:0003723,GO:0005488,GO:0005575,GO:0005622,GO:0005623,GO:0005634,GO:0005654,GO:0005730,GO:0006139,GO:0006364,GO:0006396,GO:0006725,GO:0006807,GO:0008150,GO:0008152,GO:0009987,GO:0010467,GO:0016070,GO:0016072,GO:0022613,GO:0030515,GO:0030684,GO:0030686,GO:0031974,GO:0031981,GO:0032040,GO:0032991,GO:0034457,GO:0034470,GO:0034641,GO:0034660,GO:0042254,GO:0043170,GO:0043226,GO:…		ko:K14560	ko03008,map03008				ko00000,ko00001,ko03009				Apicomplexa	3KAIJ@422676,3YAH7@5794,3Z4JZ@5863,COG0522@1,KOG4655@2759	NA|NA|NA	J	40s ribosomal protein
TRINITY_GG_2_c310_g1_i2.p1	5865.XP_001612122.1	1.9e-42	179.9	Piroplasmida													Apicomplexa	2CNPB@1,2QXB6@2759,3KBD3@422676,3YEP3@5794,3Z4KN@5863	NA|NA|NA
TRINITY_GG_2_c311_g1_i1.p1	5865.XP_001611060.1	1.5e-13	82.8	Piroplasmida													Apicomplexa	3KAPB@422676,3Y9PI@5794,3Z41W@5863,COG0477@1,KOG1330@2759	NA|NA|NA	G	Encoded by
TRINITY_GG_2_c318_g1_i1.p2	5865.XP_001611060.1	1.1e-10	72.8	Piroplasmida													Apicomplexa	3KAPB@422676,3Y9PI@5794,3Z41W@5863,COG0477@1,KOG1330@2759	NA|NA|NA	G	Encoded by
TRINITY_GG_2_c33_g1_i98.p7	5865.XP_001611060.1	1.6e-106	393.3	Piroplasmida													Apicomplexa	3KAPB@422676,3Y9PI@5794,3Z41W@5863,COG0477@1,KOG1330@2759	NA|NA|NA	G	Encoded by
TRINITY_GG_2_c33_g1_i98.p12	5872.XP_004833702.1	4.6e-57	228.0	Piroplasmida		GO:0001501,GO:0001527,GO:0001654,GO:0001932,GO:0001934,GO:0002682,GO:0002683,GO:0002761,GO:0002762,GO:0003674,GO:0005102,GO:0005178,GO:0005179,GO:0005198,GO:0005201,GO:0005488,GO:0005509,GO:0005515,GO:0005539,GO:0005575,GO:0005576,GO:0005604,GO:0005615,GO:0005622,GO:0005623,GO:0005737,GO:0005783,GO:0005788,GO:0005975,GO:0005996,GO:0006006,GO:0006355,GO:0006357,GO:0006464,GO:0006807,GO:0007154,GO:…											Apicomplexa	2CQGS@1,2R4S2@2759,3KAY5@422676,3YB1D@5794,3Z5RK@5863	NA|NA|NA	T	Epidermal growth factor-like domain.
TRINITY_GG_2_c33_g1_i98.p14	5865.XP_001611052.1	2.1e-42	179.1	Piroplasmida													Apicomplexa	2C5X8@1,2S75C@2759,3KCE6@422676,3YARS@5794,3Z63V@5863	NA|NA|NA	S	Acetyltransferase (GNAT) domain
TRINITY_GG_2_c33_g1_i98.p5	5865.XP_001611061.1	6.2e-208	730.7	Piroplasmida			3.6.4.13	ko:K17675					ko00000,ko01000,ko03029				Apicomplexa	3KAEP@422676,3YBH1@5794,3Z3RC@5863,KOG0953@1,KOG0953@2759	NA|NA|NA	A	ATP-dependent RNA helicase
TRINITY_GG_2_c33_g1_i98.p4	5865.XP_001611055.1	3.6e-142	512.3	Piroplasmida				ko:K11324					ko00000,ko03036				Apicomplexa	3KC5H@422676,3YAPA@5794,3Z3P9@5863,KOG2656@1,KOG2656@2759	NA|NA|NA	BK	SANT/Myb-like domain of DAMP1
TRINITY_GG_2_c33_g1_i98.p8	5865.XP_001611062.1	1e-67	264.2	Piroplasmida													Apicomplexa	2E489@1,2SB69@2759,3KC9Y@422676,3YAT9@5794,3Z5DY@5863	NA|NA|NA
TRINITY_GG_2_c33_g1_i98.p15	5865.XP_001611054.1	1.6e-36	159.5	Piroplasmida			3.1.26.5	ko:K03538	ko03008,ko03013,map03008,map03013				ko00000,ko00001,ko01000,ko03009,ko03016,ko03029				Apicomplexa	3KBB3@422676,3YAZ0@5794,3Z5JI@5863,KOG4046@1,KOG4046@2759	NA|NA|NA	A	Domain of unknown function UPF0086
TRINITY_GG_2_c33_g1_i98.p2	5865.XP_001611063.1	0.0	1335.5	Piroplasmida													Apicomplexa	28JAF@1,2QRPA@2759,3KF5S@422676,3YI2J@5794,3Z4FG@5863	NA|NA|NA	S	structural constituent of cell wall
TRINITY_GG_2_c33_g1_i98.p10	5865.XP_001611059.1	3.2e-57	229.2	Piroplasmida													Apicomplexa	2E0AP@1,2S7RQ@2759,3KCR6@422676,3YCCY@5794,3Z6N2@5863	NA|NA|NA
TRINITY_GG_2_c33_g1_i98.p6	5865.XP_001611058.1	6.5e-167	594.0	Piroplasmida		GO:0000245,GO:0000375,GO:0000377,GO:0000389,GO:0000398,GO:0003674,GO:0003712,GO:0003714,GO:0005488,GO:0005515,GO:0005575,GO:0005622,GO:0005623,GO:0005634,GO:0005654,GO:0005681,GO:0005737,GO:0005840,GO:0006139,GO:0006376,GO:0006396,GO:0006397,GO:0006725,GO:0006807,GO:0008150,GO:0008152,GO:0008380,GO:0009889,GO:0009890,GO:0009892,GO:0009987,GO:0010467,GO:0010556,GO:0010558,GO:0010605,GO:0016043,GO:…		ko:K13095					ko00000,ko03041				Apicomplexa	3KA5V@422676,3Y9NQ@5794,3Z58A@5863,COG5176@1,KOG0119@2759	NA|NA|NA	A	Splicing factor 1 helix-hairpin domain
TRINITY_GG_2_c33_g1_i98.p9	5865.XP_001611056.1	8.3e-99	367.5	Piroplasmida			2.7.8.1	ko:K00993	ko00440,ko00564,ko00565,ko01100,ko01110,map00440,map00564,map00565,map01100,map01110	M00092	R02057,R04920,R06364,R07384	RC00002,RC00017,RC02894	ko00000,ko00001,ko00002,ko01000				Apicomplexa	3KC8Y@422676,3YEHX@5794,3Z503@5863,COG5050@1,KOG2877@2759	NA|NA|NA	I	Belongs to the CDP-alcohol phosphatidyltransferase class-I family
TRINITY_GG_2_c33_g1_i98.p1	5865.XP_001611053.1	0.0	2679.8	Piroplasmida													Apicomplexa	3KBYK@422676,3Y9HU@5794,3Z404@5863,COG5184@1,KOG1426@2759	NA|NA|NA	O	ankyrin repeats
TRINITY_GG_2_c33_g1_i98.p3	5865.XP_001611057.1	8.6e-237	827.4	Piroplasmida													Apicomplexa	3KF5R@422676,3YI2I@5794,3Z6TD@5863,COG0124@1,KOG1035@2759	NA|NA|NA	J	Protein tyrosine kinase
TRINITY_GG_2_c33_g2_i2.p1	5865.XP_001611064.1	9.3e-122	443.7	Piroplasmida													Apicomplexa	3KBQX@422676,3YBJ2@5794,3Z59A@5863,COG0513@1,KOG0331@2759	NA|NA|NA	A	Helicase conserved C-terminal domain
TRINITY_GG_2_c33_g2_i2.p2	68886.XP_009689950.1	3.7e-19	102.8	Piroplasmida													Apicomplexa	3KBQX@422676,3YBJ2@5794,3Z59A@5863,COG0513@1,KOG0331@2759	NA|NA|NA	A	Helicase conserved C-terminal domain
TRINITY_GG_2_c34_g1_i53.p7	5872.XP_004832114.1	4e-56	225.3	Piroplasmida													Apicomplexa	2CDRN@1,2T2A7@2759,3KFJ1@422676,3YCGE@5794,3Z5N2@5863	NA|NA|NA
TRINITY_GG_2_c34_g1_i53.p2	5865.XP_001609338.1	0.0	1787.7	Piroplasmida		GO:0002039,GO:0003674,GO:0003824,GO:0004175,GO:0004197,GO:0004843,GO:0005488,GO:0005515,GO:0005575,GO:0005622,GO:0005623,GO:0005634,GO:0005654,GO:0005737,GO:0005829,GO:0006139,GO:0006259,GO:0006281,GO:0006283,GO:0006289,GO:0006325,GO:0006355,GO:0006464,GO:0006508,GO:0006725,GO:0006807,GO:0006950,GO:0006974,GO:0006996,GO:0008022,GO:0008134,GO:0008150,GO:0008152,GO:0008233,GO:0008234,GO:0009889,GO:…	3.4.19.12	ko:K11838	ko04068,ko05168,ko05169,ko05203,map04068,map05168,map05169,map05203				ko00000,ko00001,ko01000,ko01002,ko04121				Apicomplexa	3KAEC@422676,3Y9UR@5794,3Z58G@5863,COG5077@1,KOG1863@2759	NA|NA|NA	L	Belongs to the peptidase C19 family
TRINITY_GG_2_c34_g1_i53.p1	5865.XP_001609337.1	0.0	1177.2	Piroplasmida													Apicomplexa	2CNNG@1,2QX6R@2759,3KBVN@422676,3YD74@5794,3Z3Y1@5863	NA|NA|NA
TRINITY_GG_2_c34_g1_i53.p4	5865.XP_001609336.1	6.9e-208	731.1	Piroplasmida		GO:0002200,GO:0002376,GO:0002377,GO:0002440,GO:0002520,GO:0002566,GO:0003674,GO:0003676,GO:0003677,GO:0003690,GO:0003824,GO:0004518,GO:0004519,GO:0005488,GO:0005575,GO:0005622,GO:0005623,GO:0005634,GO:0005654,GO:0005737,GO:0005829,GO:0005856,GO:0005886,GO:0006139,GO:0006259,GO:0006281,GO:0006298,GO:0006725,GO:0006807,GO:0006950,GO:0006974,GO:0007275,GO:0008150,GO:0008152,GO:0009987,GO:0015630,GO:…		ko:K10858	ko03430,ko03460,map03430,map03460	M00295			ko00000,ko00001,ko00002,ko03400				Apicomplexa	3KDFB@422676,3YAV3@5794,3Z4GD@5863,COG0323@1,KOG1978@2759	NA|NA|NA	L	DNA mismatch repair protein
TRINITY_GG_2_c34_g1_i53.p6	5865.XP_001609334.1	4.1e-235	820.8	Piroplasmida		GO:0005575,GO:0005622,GO:0005623,GO:0005737,GO:0044424,GO:0044464	6.1.1.12	ko:K22503	ko00970,map00970	M00359	R05577	RC00055,RC00523	ko00000,ko00001,ko01000,ko01007,ko03016				Apicomplexa	3KA8G@422676,3Y9JT@5794,3Z3MU@5863,COG0017@1,KOG0556@2759	NA|NA|NA	J	aspartyl-tRNA synthetase
TRINITY_GG_2_c34_g1_i53.p9	5865.XP_001609339.1	1.3e-10	73.6	Piroplasmida													Apicomplexa	2BY97@1,2TN75@2759,3KCRJ@422676,3YE1I@5794,3Z6CQ@5863	NA|NA|NA
TRINITY_GG_2_c34_g1_i53.p3	5865.XP_001609341.1	8.2e-186	658.3	Piroplasmida													Apicomplexa	2CGR6@1,2T3UR@2759,3KC22@422676,3YD7N@5794,3Z5GZ@5863	NA|NA|NA
TRINITY_GG_2_c34_g1_i53.p5	5865.XP_001609335.1	0.0	1382.1	Piroplasmida		GO:0000166,GO:0000502,GO:0000731,GO:0002020,GO:0002082,GO:0003674,GO:0003824,GO:0005102,GO:0005488,GO:0005515,GO:0005524,GO:0005575,GO:0005622,GO:0005623,GO:0005634,GO:0005654,GO:0005694,GO:0005737,GO:0005783,GO:0005789,GO:0005811,GO:0005829,GO:0006139,GO:0006140,GO:0006163,GO:0006259,GO:0006281,GO:0006301,GO:0006302,GO:0006464,GO:0006486,GO:0006487,GO:0006508,GO:0006511,GO:0006515,GO:0006725,GO:…		ko:K13525	ko04141,ko05134,map04141,map05134	M00400,M00403			ko00000,ko00001,ko00002,ko03019,ko04131,ko04147	3.A.16.1			Apicomplexa	3KF4H@422676,3YBA2@5794,3Z4QM@5863,COG0464@1,KOG0730@2759	NA|NA|NA	O	Cell division cycle
TRINITY_GG_2_c35_g1_i49.p5	5865.XP_001611049.1	1.6e-36	159.1	Piroplasmida			1.18.1.2	ko:K02641	ko00195,ko01100,map00195,map01100				ko00000,ko00001,ko00194,ko01000				Apicomplexa	3KBB4@422676,3YBWM@5794,3Z5JJ@5863,COG0369@1,KOG1158@2759	NA|NA|NA	C	Oxidoreductase NAD-binding domain
TRINITY_GG_2_c35_g1_i49.p1	5865.XP_001611045.1	4.7e-220	771.5	Piroplasmida				ko:K20792					ko00000,ko03036				Apicomplexa	3KE87@422676,3YAM7@5794,3Z3P6@5863,KOG1156@1,KOG1156@2759	NA|NA|NA	B	NMDA receptor-regulated protein 1
TRINITY_GG_2_c35_g1_i49.p7	68886.XP_009689963.1	2.2e-35	154.8	Piroplasmida				ko:K20792					ko00000,ko03036				Apicomplexa	3KE87@422676,3YAM7@5794,3Z3P6@5863,KOG1156@1,KOG1156@2759,KOG2808@1,KOG2808@2759	NA|NA|NA	B	NMDA receptor-regulated protein 1
TRINITY_GG_2_c35_g1_i49.p6	5865.XP_001611060.1	1.4e-18	99.4	Piroplasmida													Apicomplexa	3KAPB@422676,3Y9PI@5794,3Z41W@5863,COG0477@1,KOG1330@2759	NA|NA|NA	G	Encoded by
TRINITY_GG_2_c35_g1_i49.p2	5865.XP_001611060.1	1e-50	207.2	Piroplasmida													Apicomplexa	3KAPB@422676,3Y9PI@5794,3Z41W@5863,COG0477@1,KOG1330@2759	NA|NA|NA	G	Encoded by
TRINITY_GG_2_c35_g1_i49.p3	68886.XP_009689965.1	7.7e-18	97.4	Piroplasmida													Apicomplexa	3KCHN@422676,3YB3V@5794,3Z65T@5863,KOG4055@1,KOG4055@2759	NA|NA|NA	S	Protein of unknown function (DUF1168)
TRINITY_GG_2_c362_g1_i1.p2	5865.XP_001610059.1	4.3e-37	162.2	Piroplasmida		GO:0000228,GO:0000726,GO:0000781,GO:0000784,GO:0000785,GO:0000790,GO:0000792,GO:0001301,GO:0001302,GO:0001304,GO:0001308,GO:0001672,GO:0003674,GO:0003676,GO:0003677,GO:0003682,GO:0003690,GO:0005198,GO:0005488,GO:0005515,GO:0005575,GO:0005622,GO:0005623,GO:0005634,GO:0005654,GO:0005677,GO:0005694,GO:0005720,GO:0005724,GO:0006139,GO:0006259,GO:0006281,GO:0006302,GO:0006303,GO:0006325,GO:0006342,GO:…											Apicomplexa	2EMNE@1,2SR9K@2759,3KB5D@422676,3YBPQ@5794,3Z4H5@5863	NA|NA|NA
TRINITY_GG_2_c362_g1_i1.p1	5865.XP_001610060.1	2.9e-68	266.2	Piroplasmida													Apicomplexa	2D63M@1,2T0KK@2759,3KBHA@422676,3YCAY@5794,3Z4HF@5863	NA|NA|NA
TRINITY_GG_2_c366_g1_i1.p1	5865.XP_001610070.1	1.5e-205	723.0	Piroplasmida		GO:0003674,GO:0003676,GO:0003677,GO:0003678,GO:0003824,GO:0004003,GO:0004386,GO:0005488,GO:0005575,GO:0005622,GO:0005623,GO:0005657,GO:0005694,GO:0005737,GO:0006139,GO:0006259,GO:0006281,GO:0006310,GO:0006725,GO:0006807,GO:0006950,GO:0006974,GO:0006996,GO:0008026,GO:0008094,GO:0008150,GO:0008152,GO:0008270,GO:0009295,GO:0009378,GO:0009987,GO:0016043,GO:0016462,GO:0016787,GO:0016817,GO:0016818,GO:…	3.6.4.12	ko:K10901	ko03440,ko03460,map03440,map03460	M00295,M00414			ko00000,ko00001,ko00002,ko01000,ko03032,ko03400				Apicomplexa	3KFG1@422676,3Y9V6@5794,3Z4UA@5863,COG0514@1,KOG0351@2759	NA|NA|NA	L	Belongs to the helicase family. RecQ subfamily
TRINITY_GG_2_c368_g1_i1.p1	5865.XP_001610883.1	0.0	1130.2	Piroplasmida		GO:0000151,GO:0000209,GO:0003674,GO:0003824,GO:0004842,GO:0005575,GO:0005622,GO:0005623,GO:0005634,GO:0005737,GO:0006464,GO:0006508,GO:0006511,GO:0006807,GO:0006950,GO:0008150,GO:0008152,GO:0009056,GO:0009057,GO:0009987,GO:0010033,GO:0010243,GO:0010498,GO:0016567,GO:0016740,GO:0019538,GO:0019787,GO:0019941,GO:0030163,GO:0030433,GO:0032446,GO:0032991,GO:0033554,GO:0034450,GO:0034976,GO:0036211,GO:…											Apicomplexa	3KADK@422676,3Y9WC@5794,3Z4Q8@5863,COG5113@1,KOG2042@2759	NA|NA|NA	O	Ubiquitin elongating factor core
TRINITY_GG_2_c371_g1_i1.p1	5865.XP_001612259.1	0.0	2870.5	Piroplasmida													Apicomplexa	2C4RK@1,2S2WF@2759,3KAME@422676,3YA77@5794,3Z4UG@5863	NA|NA|NA
TRINITY_GG_2_c377_g1_i1.p1	5865.XP_001609404.1	2.1e-41	177.2	Piroplasmida													Apicomplexa	3KCM4@422676,3YI1U@5794,3Z697@5863,KOG4248@1,KOG4248@2759	NA|NA|NA	O	Ubiquitin homologues
TRINITY_GG_2_c378_g1_i1.p1	5865.XP_001609444.1	0.0	1535.0	Piroplasmida													Apicomplexa	2E0V2@1,2S88I@2759,3KBAJ@422676,3YAPR@5794,3Z4N1@5863	NA|NA|NA
TRINITY_GG_2_c379_g1_i1.p2	5875.XP_766292.1	5e-09	67.8	Piroplasmida													Apicomplexa	28QUE@1,2QXHB@2759,3KCHZ@422676,3YETI@5794,3Z5Y8@5863	NA|NA|NA
TRINITY_GG_2_c379_g1_i1.p1	5865.XP_001611024.1	5.6e-72	278.9	Piroplasmida													Apicomplexa	2FKNY@1,2TN55@2759,3KC0Y@422676,3YDZU@5794,3Z4PS@5863	NA|NA|NA
TRINITY_GG_2_c37_g1_i50.p1	5865.XP_001610952.1	6.8e-39	167.5	Piroplasmida													Apicomplexa	2DB67@1,2TNCF@2759,3KDGQ@422676,3YE70@5794,3Z6Q1@5863	NA|NA|NA
TRINITY_GG_2_c380_g1_i1.p1	5865.XP_001610799.1	3.7e-88	333.6	Piroplasmida													Apicomplexa	28QHZ@1,2QX6U@2759,3KBVU@422676,3YEJQ@5794,3Z4HA@5863	NA|NA|NA
TRINITY_GG_2_c381_g1_i1.p1	5865.XP_001610763.1	1.6e-270	939.5	Eukaryota	TRS85	GO:0000003,GO:0000045,GO:0000407,GO:0005575,GO:0005622,GO:0005623,GO:0005737,GO:0005794,GO:0005829,GO:0006810,GO:0006888,GO:0006914,GO:0006996,GO:0007033,GO:0007049,GO:0008104,GO:0008150,GO:0008152,GO:0009056,GO:0009987,GO:0012505,GO:0016043,GO:0016050,GO:0016192,GO:0016236,GO:0016237,GO:0022414,GO:0022607,GO:0030008,GO:0030242,GO:0031410,GO:0031982,GO:0032258,GO:0032991,GO:0033036,GO:0033365,GO:…		ko:K05750,ko:K20305	ko04810,map04810				ko00000,ko00001,ko04131				Eukaryota	KOG1938@1,KOG1938@2759	NA|NA|NA	F	autophagy of peroxisome
TRINITY_GG_2_c384_g1_i1.p1	5865.XP_001612137.1	2.7e-230	805.1	Piroplasmida			2.7.1.40	ko:K00873	ko00010,ko00230,ko00620,ko01100,ko01110,ko01120,ko01130,ko01200,ko01230,ko04922,ko04930,ko05165,ko05203,ko05230,map00010,map00230,map00620,map01100,map01110,map01120,map01130,map01200,map01230,map04922,map04930,map05165,map05203,map05230	M00001,M00002,M00049,M00050	R00200,R00430,R01138,R01858,R02320	RC00002,RC00015	ko00000,ko00001,ko00002,ko01000,ko04131,ko04147				Apicomplexa	3KA6K@422676,3YB8S@5794,3Z4S5@5863,COG0469@1,KOG2323@2759	NA|NA|NA	G	Pyruvate kinase
TRINITY_GG_2_c397_g1_i1.p1	9612.ENSCAFP00000021115	1.9e-68	265.0	Carnivora	ALAS2	GO:0000003,GO:0001101,GO:0001666,GO:0001889,GO:0002262,GO:0002376,GO:0002520,GO:0003674,GO:0003824,GO:0003870,GO:0005488,GO:0005575,GO:0005622,GO:0005623,GO:0005737,GO:0005739,GO:0005740,GO:0005743,GO:0005759,GO:0006725,GO:0006778,GO:0006779,GO:0006783,GO:0006807,GO:0006810,GO:0006873,GO:0006875,GO:0006879,GO:0006950,GO:0007275,GO:0007565,GO:0007589,GO:0007595,GO:0008144,GO:0008150,GO:0008152,GO:…	2.3.1.37	ko:K00643	ko00260,ko00860,ko01100,ko01110,map00260,map00860,map01100,map01110		R00830	RC00004,RC02815	ko00000,ko00001,ko01000,ko01007				Mammalia	38GR7@33154,3BC00@33208,3CT2G@33213,3EGD2@33554,3J300@40674,47YTD@7711,48XA4@7742,COG0156@1,KOG1360@2759	NA|NA|NA	H	5'-aminolevulinate synthase
TRINITY_GG_2_c39_g1_i78.p1	5865.XP_001610177.1	0.0	1156.7	Piroplasmida													Apicomplexa	28QT0@1,2QXFX@2759,3KCF6@422676,3YESI@5794,3Z5CR@5863	NA|NA|NA
TRINITY_GG_2_c39_g1_i78.p3	5865.XP_001610176.1	1.1e-31	143.7	Piroplasmida			2.3.2.8	ko:K21419			R03862	RC00055,RC00064	ko00000,ko01000				Apicomplexa	29HC4@1,2RQIP@2759,3KAUQ@422676,3YBZH@5794,3Z5CH@5863	NA|NA|NA	H	transferase
TRINITY_GG_2_c39_g1_i78.p2	5865.XP_001610178.1	1.6e-70	274.2	Piroplasmida													Apicomplexa	2BWDP@1,2T3D0@2759,3KBQ1@422676,3YD61@5794,3Z583@5863	NA|NA|NA	S	Encoded by
TRINITY_GG_2_c3_g2_i3.p5	5865.XP_001609112.1	3.8e-54	218.4	Piroplasmida		GO:0000429,GO:0000430,GO:0000433,GO:0000814,GO:0003674,GO:0005198,GO:0005488,GO:0005515,GO:0005575,GO:0005622,GO:0005623,GO:0005737,GO:0005768,GO:0006355,GO:0006357,GO:0006508,GO:0006511,GO:0006605,GO:0006623,GO:0006807,GO:0006810,GO:0006811,GO:0006820,GO:0006862,GO:0006886,GO:0007034,GO:0007154,GO:0007584,GO:0008104,GO:0008150,GO:0008152,GO:0009056,GO:0009057,GO:0009605,GO:0009889,GO:0009890,GO:…		ko:K12189	ko04144,map04144	M00410			ko00000,ko00001,ko00002,ko04131,ko04147				Apicomplexa	28QPZ@1,2QXCU@2759,3KC92@422676,3YEQ6@5794,3Z4AU@5863	NA|NA|NA	U	ESCRT-II complex subunit
TRINITY_GG_2_c3_g2_i3.p2	5865.XP_001609114.1	1e-145	523.9	Piroplasmida			2.7.7.72	ko:K00974	ko03013,map03013		R09382,R09383,R09384,R09386	RC00078	ko00000,ko00001,ko01000,ko03016				Apicomplexa	3KAPY@422676,3YA2T@5794,3Z45W@5863,COG0617@1,KOG2159@2759	NA|NA|NA	J	Belongs to the tRNA nucleotidyltransferase poly(A) polymerase family
TRINITY_GG_2_c3_g2_i3.p3	5872.XP_004832075.1	1.9e-36	159.8	Piroplasmida			2.3.1.225	ko:K20027					ko00000,ko01000,ko04131				Apicomplexa	3KAXK@422676,3YAJA@5794,3Z521@5863,COG5273@1,KOG1311@2759	NA|NA|NA	I	Belongs to the DHHC palmitoyltransferase family
TRINITY_GG_2_c3_g2_i3.p4	5865.XP_001609113.1	5.8e-29	134.8	Piroplasmida													Apicomplexa	3KBHB@422676,3YAN0@5794,3Z59I@5863,KOG3054@1,KOG3054@2759	NA|NA|NA	S	DDRGK
TRINITY_GG_2_c3_g2_i3.p1	5865.XP_001609118.1	7.3e-297	1026.2	Piroplasmida	PKG	GO:0001669,GO:0001704,GO:0001707,GO:0003674,GO:0003824,GO:0004672,GO:0004674,GO:0004690,GO:0004691,GO:0005488,GO:0005515,GO:0005575,GO:0005622,GO:0005623,GO:0005634,GO:0005737,GO:0005929,GO:0005952,GO:0006464,GO:0006468,GO:0006793,GO:0006796,GO:0006807,GO:0006950,GO:0007275,GO:0007369,GO:0007498,GO:0008150,GO:0008152,GO:0009266,GO:0009408,GO:0009628,GO:0009653,GO:0009790,GO:0009888,GO:0009987,GO:…	2.7.11.12	ko:K07376	ko04022,ko04270,ko04540,ko04611,ko04713,ko04714,ko04730,ko04740,ko04923,ko04970,map04022,map04270,map04540,map04611,map04713,map04714,map04730,map04740,map04923,map04970	M00694			ko00000,ko00001,ko00002,ko01000,ko01001				Apicomplexa	3KAA5@422676,3Y9SX@5794,3Z4DC@5863,COG0664@1,KOG0614@2759,KOG1113@2759	NA|NA|NA	T	CGMP-dependent protein kinase
TRINITY_GG_2_c3_g2_i3.p7	5865.XP_001609118.1	3.5e-71	274.2	Piroplasmida	PKG	GO:0001669,GO:0001704,GO:0001707,GO:0003674,GO:0003824,GO:0004672,GO:0004674,GO:0004690,GO:0004691,GO:0005488,GO:0005515,GO:0005575,GO:0005622,GO:0005623,GO:0005634,GO:0005737,GO:0005929,GO:0005952,GO:0006464,GO:0006468,GO:0006793,GO:0006796,GO:0006807,GO:0006950,GO:0007275,GO:0007369,GO:0007498,GO:0008150,GO:0008152,GO:0009266,GO:0009408,GO:0009628,GO:0009653,GO:0009790,GO:0009888,GO:0009987,GO:…	2.7.11.12	ko:K07376	ko04022,ko04270,ko04540,ko04611,ko04713,ko04714,ko04730,ko04740,ko04923,ko04970,map04022,map04270,map04540,map04611,map04713,map04714,map04730,map04740,map04923,map04970	M00694			ko00000,ko00001,ko00002,ko01000,ko01001				Apicomplexa	3KAA5@422676,3Y9SX@5794,3Z4DC@5863,COG0664@1,KOG0614@2759,KOG1113@2759	NA|NA|NA	T	CGMP-dependent protein kinase
TRINITY_GG_2_c40_g1_i99.p2	5865.XP_001611039.1	2.8e-96	358.6	Piroplasmida													Apicomplexa	2ETSM@1,2SW25@2759,3KCD2@422676,3YCR6@5794,3Z5H5@5863	NA|NA|NA	S	Encoded by
TRINITY_GG_2_c40_g1_i99.p5	5865.XP_001611040.1	2.1e-33	148.3	Piroplasmida													Apicomplexa	2ETSM@1,2SW25@2759,3KCD2@422676,3YCR6@5794,3Z5H5@5863	NA|NA|NA	S	Encoded by
TRINITY_GG_2_c40_g1_i99.p1	5865.XP_001611036.1	0.0	1437.2	Piroplasmida			3.6.4.13	ko:K12813	ko03040,map03040				ko00000,ko00001,ko01000,ko03041				Apicomplexa	3KBT6@422676,3Y9TK@5794,3Z3SS@5863,COG1643@1,KOG0923@2759	NA|NA|NA	A	helicase
TRINITY_GG_2_c40_g1_i99.p3	5865.XP_001611038.1	8.2e-74	283.9	Piroplasmida													Apicomplexa	3KCAY@422676,3YAKY@5794,3Z5PA@5863,KOG3990@1,KOG3990@2759	NA|NA|NA	S	FAM76 protein
TRINITY_GG_2_c41_g1_i12.p1	5872.XP_004833389.1	2.1e-45	188.7	Aconoidasida				ko:K12618	ko03008,ko03018,map03008,map03018				ko00000,ko00001,ko01000,ko03009,ko03016,ko03019,ko03036				Apicomplexa	3KADB@422676,3YHWU@5794,COG5049@1,KOG2044@2759	NA|NA|NA	AL	XRN 5'-3' exonuclease N-terminus
TRINITY_GG_2_c41_g1_i12.p2	5865.XP_001610853.1	1.6e-50	205.7	Piroplasmida				ko:K12618	ko03008,ko03018,map03008,map03018				ko00000,ko00001,ko01000,ko03009,ko03016,ko03019,ko03036				Apicomplexa	3KF5M@422676,3YI2G@5794,3Z4RT@5863,COG5049@1,KOG2045@2759	NA|NA|NA	DL	XRN 5'-3' exonuclease N-terminus
TRINITY_GG_2_c42_g1_i78.p4	5865.XP_001610941.1	2.4e-93	349.0	Piroplasmida													Apicomplexa	3KCFC@422676,3YBQ5@5794,3Z62N@5863,COG0081@1,KOG1569@2759	NA|NA|NA	J	Ribosomal protein L1
TRINITY_GG_2_c42_g1_i78.p1	5865.XP_001610940.1	2.4e-120	440.7	Piroplasmida			2.3.2.27	ko:K10601	ko04120,ko04141,map04120,map04141	M00403			ko00000,ko00001,ko00002,ko01000,ko04121				Apicomplexa	3KBV2@422676,3Y9R5@5794,3Z584@5863,COG5243@1,KOG0802@2759	NA|NA|NA	O	Zinc finger, C3HC4 type (RING finger)
TRINITY_GG_2_c42_g1_i78.p2	5865.XP_001610938.1	5.8e-235	821.2	Piroplasmida				ko:K14544	ko03008,map03008				ko00000,ko00001,ko03009				Apicomplexa	3KDN7@422676,3YASK@5794,3Z6IQ@5863,KOG2054@1,KOG2054@2759	NA|NA|NA	J	Nrap protein domain 3
TRINITY_GG_2_c44_g2_i1.p1	5865.XP_001612293.1	0.0	1466.1	Apicomplexa													Apicomplexa	2CYPB@1,2S5EY@2759,3YHT0@5794	NA|NA|NA	U	Pfam:GCC2_GCC3
TRINITY_GG_2_c45_g2_i9.p1	5865.XP_001610029.1	5.2e-54	216.9	Piroplasmida				ko:K02958	ko03010,map03010	M00177			br01610,ko00000,ko00001,ko00002,ko03011				Apicomplexa	3KC42@422676,3YAF4@5794,3Z5E4@5863,COG0185@1,KOG0898@2759	NA|NA|NA	J	Belongs to the universal ribosomal protein uS19 family
TRINITY_GG_2_c46_g1_i65.p2	5865.XP_001609355.1	9e-196	690.3	Piroplasmida				ko:K02603	ko04110,ko04111,ko04113,map04110,map04111,map04113	M00284			ko00000,ko00001,ko00002,ko03032,ko03036				Apicomplexa	3KAJ8@422676,3YAEQ@5794,3Z4VT@5863,COG1474@1,KOG1514@2759	NA|NA|NA	L	Origin recognition complex
TRINITY_GG_2_c46_g1_i65.p8	5872.XP_004832160.1	2.6e-09	68.2	Piroplasmida				ko:K03104	ko03060,map03060				ko00000,ko00001,ko02044	3.A.5.9			Apicomplexa	28Q8C@1,2QWX4@2759,3KCY4@422676,3YECG@5794,3Z6D5@5863	NA|NA|NA	S	Signal recognition particle 14kD protein
TRINITY_GG_2_c46_g1_i65.p1	5865.XP_001609358.1	4.9e-173	615.1	Piroplasmida													Apicomplexa	3KA5X@422676,3Y9GG@5794,3Z4G4@5863,COG1293@1,KOG2030@2759	NA|NA|NA	K	Domain of unknown function (DUF3441)
TRINITY_GG_2_c46_g1_i65.p4	5865.XP_001609357.1	1.5e-23	115.9	Piroplasmida													Apicomplexa	2FKME@1,2TN3M@2759,3KC9A@422676,3YD13@5794,3Z45N@5863	NA|NA|NA
TRINITY_GG_2_c48_g3_i5.p2	5865.XP_001609398.1	6.2e-173	614.0	Piroplasmida		GO:0001666,GO:0003674,GO:0003756,GO:0003824,GO:0004656,GO:0005102,GO:0005178,GO:0005488,GO:0005515,GO:0005575,GO:0005576,GO:0005622,GO:0005623,GO:0005737,GO:0005783,GO:0005788,GO:0005793,GO:0005886,GO:0006082,GO:0006457,GO:0006464,GO:0006520,GO:0006575,GO:0006807,GO:0006950,GO:0007154,GO:0007165,GO:0007166,GO:0008150,GO:0008152,GO:0009628,GO:0009897,GO:0009966,GO:0009986,GO:0009987,GO:0010033,GO:…	5.3.4.1	ko:K01829,ko:K09580	ko04141,map04141				ko00000,ko00001,ko01000,ko03110,ko04131,ko04147				Apicomplexa	3KBXR@422676,3Y9N9@5794,3Z4TQ@5863,COG0526@1,KOG0190@2759	NA|NA|NA	O	Protein disulfide isomerase
TRINITY_GG_2_c48_g3_i5.p4	5865.XP_001609401.1	1.4e-60	239.6	Piroplasmida													Apicomplexa	2C9S5@1,2QX2G@2759,3KBJK@422676,3YEGT@5794,3Z49F@5863	NA|NA|NA
TRINITY_GG_2_c48_g3_i5.p3	5865.XP_001609399.1	6.4e-89	334.0	Piroplasmida			1.14.11.2	ko:K00472	ko00330,ko01100,map00330,map01100		R01252	RC00478	ko00000,ko00001,ko01000				Apicomplexa	3KBBG@422676,3YBKU@5794,3Z59U@5863,KOG1591@1,KOG1591@2759	NA|NA|NA	E	Prolyl 4-hydroxylase alpha subunit homologues.
TRINITY_GG_2_c48_g3_i5.p1	5865.XP_001609402.1	9.1e-230	803.5	Piroplasmida			6.1.1.4	ko:K01869	ko00970,map00970	M00359,M00360	R03657	RC00055,RC00523	ko00000,ko00001,ko00002,ko01000,ko01007,ko03016,ko03029				Apicomplexa	3KAHC@422676,3YBDN@5794,3Z5BW@5863,COG0495@1,KOG0435@2759	NA|NA|NA	J	leucyl-tRNA synthetase
TRINITY_GG_2_c48_g3_i5.p6	5865.XP_001609401.1	1.3e-19	102.8	Piroplasmida													Apicomplexa	2C9S5@1,2QX2G@2759,3KBJK@422676,3YEGT@5794,3Z49F@5863	NA|NA|NA
TRINITY_GG_2_c49_g1_i80.p5	5872.XP_004833817.1	3.6e-151	541.2	Piroplasmida		GO:0000819,GO:0005575,GO:0005622,GO:0005623,GO:0005634,GO:0005657,GO:0005663,GO:0005694,GO:0006139,GO:0006259,GO:0006260,GO:0006261,GO:0006271,GO:0006272,GO:0006281,GO:0006725,GO:0006807,GO:0006950,GO:0006974,GO:0006996,GO:0007049,GO:0007059,GO:0007062,GO:0008150,GO:0008152,GO:0009058,GO:0009059,GO:0009987,GO:0016043,GO:0016070,GO:0022402,GO:0022616,GO:0031389,GO:0031390,GO:0031391,GO:0032991,GO:…		ko:K10756	ko03030,ko03420,ko03430,map03030,map03420,map03430	M00289,M00295			ko00000,ko00001,ko00002,ko03032,ko03036,ko03400				Apicomplexa	3KBRZ@422676,3YA06@5794,3Z465@5863,COG0470@1,KOG2035@2759	NA|NA|NA	L	Replication factor C
TRINITY_GG_2_c49_g1_i80.p1	5865.XP_001609474.1	0.0	1899.0	Piroplasmida				ko:K12604	ko03018,map03018				ko00000,ko00001,ko03019				Apicomplexa	3KA76@422676,3Y9P4@5794,3Z4H2@5863,COG5103@1,KOG1831@2759	NA|NA|NA	K	CCR4-NOT transcription complex subunit 1 TTP binding domain
TRINITY_GG_2_c49_g1_i80.p4	5865.XP_001609473.1	1.4e-63	250.4	Piroplasmida		GO:0000375,GO:0000377,GO:0000398,GO:0005575,GO:0005622,GO:0005623,GO:0005634,GO:0005654,GO:0005681,GO:0005684,GO:0005685,GO:0005737,GO:0005829,GO:0006139,GO:0006396,GO:0006397,GO:0006725,GO:0006807,GO:0006928,GO:0006996,GO:0007010,GO:0008150,GO:0008152,GO:0008360,GO:0008380,GO:0009987,GO:0010467,GO:0010564,GO:0016043,GO:0016070,GO:0016071,GO:0016363,GO:0016477,GO:0016604,GO:0016607,GO:0022603,GO:…											Apicomplexa	3KBI4@422676,3YBQK@5794,3Z5QY@5863,KOG0155@1,KOG0155@2759	NA|NA|NA	A	Domain with 2 conserved Trp (W) residues
TRINITY_GG_2_c49_g1_i80.p2	5865.XP_001609477.1	2.3e-77	297.0	Piroplasmida													Apicomplexa	2C9SC@1,2QX9I@2759,3KC1Q@422676,3YEMT@5794,3Z3XG@5863	NA|NA|NA
TRINITY_GG_2_c49_g1_i80.p8	5865.XP_001609480.1	5.4e-47	194.5	Piroplasmida													Apicomplexa	3KB26@422676,3YAPF@5794,3Z3PJ@5863,COG0398@1,KOG3140@2759	NA|NA|NA	S	SNARE associated Golgi protein
TRINITY_GG_2_c49_g1_i80.p3	5865.XP_001609475.1	7.2e-170	604.0	Aconoidasida													Apicomplexa	3KBWZ@422676,3YCE0@5794,KOG1940@1,KOG1940@2759	NA|NA|NA	S	CHY zinc finger
TRINITY_GG_2_c49_g1_i80.p6	5865.XP_001609478.1	1.1e-49	203.8	Piroplasmida													Apicomplexa	2FKT7@1,2TN9J@2759,3KC6F@422676,3YE3V@5794,3Z3VY@5863	NA|NA|NA	S	chaperone
TRINITY_GG_2_c4_g2_i8.p2	5865.XP_001609259.1	4.6e-46	191.8	Piroplasmida				ko:K17606	ko04136,ko04138,ko04140,map04136,map04138,map04140				ko00000,ko00001,ko01009				Apicomplexa	3KBS7@422676,3YB0C@5794,3Z4RY@5863,KOG2830@1,KOG2830@2759	NA|NA|NA	T	TAP42-like family
TRINITY_GG_2_c4_g4_i1.p1	5865.XP_001610969.1	3.4e-181	641.3	Piroplasmida		GO:0000003,GO:0000075,GO:0000077,GO:0000082,GO:0000086,GO:0000226,GO:0000278,GO:0000302,GO:0000307,GO:0003674,GO:0003824,GO:0004672,GO:0004674,GO:0004693,GO:0005488,GO:0005515,GO:0005575,GO:0005622,GO:0005623,GO:0005634,GO:0005654,GO:0005737,GO:0005768,GO:0005813,GO:0005815,GO:0005829,GO:0005856,GO:0006139,GO:0006259,GO:0006260,GO:0006325,GO:0006464,GO:0006468,GO:0006725,GO:0006793,GO:0006796,GO:…	2.7.11.24	ko:K19603	ko04657,map04657				ko00000,ko00001,ko01000,ko01001				Apicomplexa	3KA4X@422676,3Y9GZ@5794,3Z4TT@5863,KOG0660@1,KOG0660@2759	NA|NA|NA	T	Mitogen-activated protein kinase
TRINITY_GG_2_c4_g4_i1.p2	5865.XP_001610970.1	1.7e-166	592.4	Piroplasmida			6.2.1.4,6.2.1.5	ko:K01900	ko00020,ko00640,ko01100,ko01110,ko01120,ko01130,ko01200,map00020,map00640,map01100,map01110,map01120,map01130,map01200	M00009,M00011	R00432,R00727	RC00004,RC00014	ko00000,ko00001,ko00002,ko01000,ko04147				Apicomplexa	3KC4H@422676,3Y9Y3@5794,3Z55Y@5863,COG0045@1,KOG2799@2759	NA|NA|NA	C	beta subunit
TRINITY_GG_2_c50_g3_i1.p1	5865.XP_001610762.1	5e-286	990.3	Piroplasmida		GO:0006508,GO:0006511,GO:0006807,GO:0006950,GO:0008150,GO:0008152,GO:0009056,GO:0009057,GO:0009987,GO:0010033,GO:0010243,GO:0010498,GO:0019538,GO:0019941,GO:0030163,GO:0030433,GO:0033554,GO:0034976,GO:0036503,GO:0042221,GO:0043161,GO:0043170,GO:0043632,GO:0044237,GO:0044238,GO:0044248,GO:0044257,GO:0044260,GO:0044265,GO:0044267,GO:0050896,GO:0051603,GO:0051716,GO:0071704,GO:1901564,GO:1901565,GO:…		ko:K09487	ko04141,ko04151,ko04626,ko04657,ko04915,ko04918,ko05200,ko05215,ko05418,map04141,map04151,map04626,map04657,map04915,map04918,map05200,map05215,map05418				ko00000,ko00001,ko03110				Apicomplexa	3KBZ0@422676,3Y9QB@5794,3Z4NT@5863,COG0326@1,KOG0020@2759	NA|NA|NA	O	Histidine kinase-like ATPases
TRINITY_GG_2_c54_g1_i442.p2	5865.XP_001609542.1	1.3e-118	434.5	Piroplasmida													Apicomplexa	2CFHI@1,2QXCJ@2759,3KC8J@422676,3YD98@5794,3Z5A9@5863	NA|NA|NA
TRINITY_GG_2_c54_g1_i442.p9	5865.XP_001609551.1	2.5e-40	172.2	Piroplasmida			2.4.99.18	ko:K07151	ko00510,ko00513,ko01100,ko04141,map00510,map00513,map01100,map04141	M00072	R04216,R05976	RC00005,RC00482	ko00000,ko00001,ko00002,ko01000,ko01003		GT66		Apicomplexa	3KC0R@422676,3Y9GH@5794,3Z6GE@5863,COG1287@1,KOG2292@2759	NA|NA|NA	O	Oligosaccharyl transferase STT3 subunit
TRINITY_GG_2_c54_g1_i442.p1	5865.XP_001609547.1	2.3e-200	706.4	Piroplasmida													Apicomplexa	2CFHK@1,2QXIQ@2759,3KCK7@422676,3YEUI@5794,3Z3XK@5863	NA|NA|NA
TRINITY_GG_2_c54_g1_i442.p3	5865.XP_001609546.1	7.6e-174	617.1	Piroplasmida		GO:0000323,GO:0001968,GO:0002250,GO:0002376,GO:0002478,GO:0002495,GO:0002504,GO:0003674,GO:0003824,GO:0004175,GO:0004197,GO:0004252,GO:0005488,GO:0005515,GO:0005518,GO:0005575,GO:0005576,GO:0005615,GO:0005622,GO:0005623,GO:0005634,GO:0005737,GO:0005764,GO:0005768,GO:0005773,GO:0005775,GO:0006508,GO:0006807,GO:0006915,GO:0006925,GO:0006955,GO:0008150,GO:0008152,GO:0008219,GO:0008233,GO:0008234,GO:…	3.4.14.1	ko:K01275	ko04142,ko04210,map04142,map04210				ko00000,ko00001,ko01000,ko01002,ko03110,ko04147				Apicomplexa	3KC0G@422676,3YFF9@5794,3Z49Z@5863,COG4870@1,KOG1543@2759	NA|NA|NA	O	Belongs to the peptidase C1 family
TRINITY_GG_2_c54_g1_i442.p6	5865.XP_001609551.1	1e-68	267.3	Piroplasmida			2.4.99.18	ko:K07151	ko00510,ko00513,ko01100,ko04141,map00510,map00513,map01100,map04141	M00072	R04216,R05976	RC00005,RC00482	ko00000,ko00001,ko00002,ko01000,ko01003		GT66		Apicomplexa	3KC0R@422676,3Y9GH@5794,3Z6GE@5863,COG1287@1,KOG2292@2759	NA|NA|NA	O	Oligosaccharyl transferase STT3 subunit
TRINITY_GG_2_c54_g1_i442.p14	5865.XP_001609549.1	2.9e-49	201.1	Piroplasmida			5.2.1.8	ko:K12734					ko00000,ko01000,ko03041,ko03110				Apicomplexa	3KBPN@422676,3Y9YV@5794,3Z4IS@5863,COG0652@1,KOG0884@2759	NA|NA|NA	O	PPIases accelerate the folding of proteins. It catalyzes the cis-trans isomerization of proline imidic peptide bonds in oligopeptides
TRINITY_GG_2_c54_g1_i442.p5	5872.XP_004832351.1	4.2e-151	541.2	Piroplasmida		GO:0000166,GO:0000502,GO:0000731,GO:0002020,GO:0002082,GO:0003674,GO:0003824,GO:0005102,GO:0005488,GO:0005515,GO:0005524,GO:0005575,GO:0005622,GO:0005623,GO:0005634,GO:0005654,GO:0005694,GO:0005737,GO:0005783,GO:0005789,GO:0005811,GO:0005829,GO:0006139,GO:0006140,GO:0006163,GO:0006259,GO:0006281,GO:0006301,GO:0006302,GO:0006464,GO:0006486,GO:0006487,GO:0006508,GO:0006511,GO:0006515,GO:0006725,GO:…		ko:K12196	ko04144,ko04217,map04144,map04217	M00412			ko00000,ko00001,ko00002,ko04131				Apicomplexa	3KA7T@422676,3Y9IH@5794,3Z5DI@5863,KOG0739@1,KOG0739@2759	NA|NA|NA	O	Belongs to the AAA ATPase family
TRINITY_GG_2_c54_g1_i442.p4	5865.XP_001609550.1	9.2e-64	251.1	Piroplasmida													Apicomplexa	3KBHQ@422676,3YAFK@5794,3Z5MZ@5863,KOG0771@1,KOG0771@2759	NA|NA|NA	S	WD40 repeats
TRINITY_GG_2_c54_g1_i442.p17	5865.XP_001609544.1	3.1e-15	87.8	Piroplasmida													Apicomplexa	28Q7N@1,2QWWE@2759,3KCMP@422676,3YEBV@5794,3Z6BG@5863	NA|NA|NA
TRINITY_GG_2_c54_g1_i442.p10	68886.XP_009691539.1	7.4e-28	130.2	Piroplasmida													Apicomplexa	2FJUM@1,2TMA9@2759,3KFAD@422676,3YI8W@5794,3Z6NP@5863	NA|NA|NA	S	PHAX RNA-binding domain
TRINITY_GG_2_c54_g1_i442.p8	5865.XP_001609543.1	1.2e-85	323.2	Eukaryota		GO:0003674,GO:0005215,GO:0005575,GO:0005622,GO:0005623,GO:0005737,GO:0005739,GO:0005740,GO:0005743,GO:0006810,GO:0006839,GO:0008150,GO:0016020,GO:0016021,GO:0019866,GO:0022857,GO:0031090,GO:0031224,GO:0031966,GO:0031967,GO:0031975,GO:0043226,GO:0043227,GO:0043229,GO:0043231,GO:0044422,GO:0044424,GO:0044425,GO:0044429,GO:0044444,GO:0044446,GO:0044464,GO:0051179,GO:0051234,GO:0055085		ko:K15117					ko00000,ko02000	2.A.29.15			Eukaryota	KOG0755@1,KOG0755@2759	NA|NA|NA	U	isopropylmalate transmembrane transporter activity
TRINITY_GG_2_c55_g2_i6.p4	5865.XP_001610168.1	3.7e-30	137.9	Piroplasmida		GO:0000209,GO:0003674,GO:0003824,GO:0004842,GO:0005575,GO:0005623,GO:0005886,GO:0006464,GO:0006508,GO:0006511,GO:0006807,GO:0007275,GO:0008150,GO:0008152,GO:0009056,GO:0009057,GO:0009987,GO:0010498,GO:0016020,GO:0016567,GO:0016740,GO:0019538,GO:0019787,GO:0019941,GO:0022622,GO:0030163,GO:0032446,GO:0032501,GO:0032502,GO:0036211,GO:0043161,GO:0043170,GO:0043412,GO:0043632,GO:0044237,GO:0044238,GO:…	2.3.2.27	ko:K16271					ko00000,ko01000,ko04121				Apicomplexa	3KCQH@422676,3YCF8@5794,3Z6CU@5863,KOG0800@1,KOG0800@2759	NA|NA|NA	O	RING-like zinc finger
TRINITY_GG_2_c55_g2_i6.p1	5865.XP_001610169.1	1.3e-299	1036.6	Piroplasmida													Apicomplexa	2D474@1,2SU54@2759,3KBRE@422676,3YBYA@5794,3Z555@5863	NA|NA|NA	S	Thrombospondin type 1 domain
TRINITY_GG_2_c55_g2_i6.p2	5865.XP_001610168.1	4e-07	62.4	Piroplasmida		GO:0000209,GO:0003674,GO:0003824,GO:0004842,GO:0005575,GO:0005623,GO:0005886,GO:0006464,GO:0006508,GO:0006511,GO:0006807,GO:0007275,GO:0008150,GO:0008152,GO:0009056,GO:0009057,GO:0009987,GO:0010498,GO:0016020,GO:0016567,GO:0016740,GO:0019538,GO:0019787,GO:0019941,GO:0022622,GO:0030163,GO:0032446,GO:0032501,GO:0032502,GO:0036211,GO:0043161,GO:0043170,GO:0043412,GO:0043632,GO:0044237,GO:0044238,GO:…	2.3.2.27	ko:K16271					ko00000,ko01000,ko04121				Apicomplexa	3KCQH@422676,3YCF8@5794,3Z6CU@5863,KOG0800@1,KOG0800@2759	NA|NA|NA	O	RING-like zinc finger
TRINITY_GG_2_c56_g1_i2.p1	5865.XP_001610838.1	2.2e-20	105.5	Piroplasmida				ko:K12840	ko03040,map03040				ko00000,ko00001,ko03041				Apicomplexa	3KCHS@422676,3YBTZ@5794,3Z5GU@5863,KOG1996@1,KOG1996@2759	NA|NA|NA	A	glycine rich nucleic binding domain
TRINITY_GG_2_c56_g1_i2.p2	5865.XP_001610838.1	5.1e-07	60.8	Piroplasmida				ko:K12840	ko03040,map03040				ko00000,ko00001,ko03041				Apicomplexa	3KCHS@422676,3YBTZ@5794,3Z5GU@5863,KOG1996@1,KOG1996@2759	NA|NA|NA	A	glycine rich nucleic binding domain
TRINITY_GG_2_c57_g2_i8.p3	5865.XP_001612200.1	2.1e-55	222.6	Piroplasmida				ko:K17279					ko00000,ko04147				Apicomplexa	3KF6A@422676,3YI32@5794,3Z5GF@5863,COG5052@1,KOG1726@2759	NA|NA|NA	V	TB2/DP1, HVA22 family
TRINITY_GG_2_c57_g2_i8.p2	5865.XP_001612198.1	6.3e-23	114.8	Piroplasmida													Apicomplexa	3KBG4@422676,3YAWK@5794,3Z5CY@5863,KOG1729@1,KOG1729@2759	NA|NA|NA	S	FYVE, RhoGEF and PH
TRINITY_GG_2_c57_g2_i8.p4	5874.XP_952639.1	1.7e-21	109.4	Piroplasmida		GO:0003674,GO:0003676,GO:0003677,GO:0003697,GO:0003723,GO:0005488,GO:0005575,GO:0005622,GO:0005623,GO:0005634,GO:0043226,GO:0043227,GO:0043229,GO:0043231,GO:0044424,GO:0044464,GO:0097159,GO:1901363		ko:K12881	ko03013,ko03015,ko03040,ko05168,map03013,map03015,map03040,map05168	M00406,M00430			ko00000,ko00001,ko00002,ko03019,ko03041				Apicomplexa	3KBAY@422676,3YB4R@5794,3Z5II@5863,KOG0533@1,KOG0533@2759	NA|NA|NA	A	RNA recognition motif. (a.k.a. RRM, RBD, or RNP domain)
TRINITY_GG_2_c57_g3_i2.p3	5865.XP_001612201.1	1.1e-65	255.8	Piroplasmida		GO:0003674,GO:0003735,GO:0005198,GO:0005575,GO:0005622,GO:0005623,GO:0005737,GO:0005829,GO:0005840,GO:0015935,GO:0022626,GO:0022627,GO:0032991,GO:0043226,GO:0043228,GO:0043229,GO:0043232,GO:0044391,GO:0044422,GO:0044424,GO:0044444,GO:0044445,GO:0044446,GO:0044464,GO:1990904		ko:K02957	ko03010,map03010	M00177			br01610,ko00000,ko00001,ko00002,ko03011				Apicomplexa	3KAN0@422676,3YA4J@5794,3Z5FD@5863,COG0096@1,KOG1754@2759	NA|NA|NA	J	ribosomal protein
TRINITY_GG_2_c57_g3_i2.p1	5865.XP_001612202.1	6.8e-62	244.6	Piroplasmida													Apicomplexa	2EMBS@1,2SR1E@2759,3KB3P@422676,3YANK@5794,3Z5AB@5863	NA|NA|NA	S	Nuf2 family
TRINITY_GG_2_c59_g1_i2.p2	5865.XP_001610091.1	1.5e-87	329.3	Piroplasmida													Apicomplexa	2E9UM@1,2SG56@2759,3KBSK@422676,3YAXK@5794,3Z5HN@5863	NA|NA|NA	S	Ras family
TRINITY_GG_2_c59_g1_i2.p1	5865.XP_001610092.1	5.2e-118	431.0	Piroplasmida													Apicomplexa	3KF5C@422676,3YAKG@5794,3Z473@5863,COG5414@1,KOG4011@2759	NA|NA|NA	K	TAFII55 protein conserved region
TRINITY_GG_2_c59_g2_i11.p1	5865.XP_001610095.1	0.0	1203.0	Piroplasmida		GO:0003674,GO:0003824,GO:0004812,GO:0004825,GO:0005488,GO:0005575,GO:0005622,GO:0005623,GO:0005737,GO:0006082,GO:0006139,GO:0006399,GO:0006412,GO:0006418,GO:0006431,GO:0006518,GO:0006520,GO:0006725,GO:0006807,GO:0008150,GO:0008152,GO:0008270,GO:0009058,GO:0009059,GO:0009987,GO:0010467,GO:0016070,GO:0016874,GO:0016875,GO:0019538,GO:0019752,GO:0034641,GO:0034645,GO:0034660,GO:0043038,GO:0043039,GO:…	6.1.1.5	ko:K01870	ko00970,map00970	M00359,M00360	R03656	RC00055,RC00523	ko00000,ko00001,ko00002,ko01000,ko01007,ko03016				Apicomplexa	3KAUC@422676,3YBIW@5794,3Z562@5863,COG0060@1,KOG0433@2759	NA|NA|NA	J	isoleucyl-trna synthetase
TRINITY_GG_2_c59_g2_i11.p2	5865.XP_001610097.1	1.9e-103	383.3	Piroplasmida													Apicomplexa	2DB59@1,2TN87@2759,3KCMT@422676,3YI6R@5794,3Z5FV@5863	NA|NA|NA
TRINITY_GG_2_c59_g2_i11.p3	5865.XP_001610094.1	1.7e-27	131.0	Piroplasmida													Apicomplexa	2FKWY@1,2TNDC@2759,3KCGA@422676,3YE7Y@5794,3Z60D@5863	NA|NA|NA
TRINITY_GG_2_c59_g2_i11.p4	5865.XP_001610093.1	5.8e-97	360.5	Piroplasmida													Apicomplexa	2EK65@1,2SQ57@2759,3KB9T@422676,3YBJG@5794,3Z4PX@5863	NA|NA|NA
TRINITY_GG_2_c5_g2_i4.p1	5865.XP_001610734.1	1.3e-35	157.1	Piroplasmida				ko:K12190	ko04144,map04144	M00410			ko00000,ko00001,ko00002,ko04131,ko04147				Apicomplexa	2E235@1,2S9BZ@2759,3KBVI@422676,3YAKP@5794,3Z579@5863	NA|NA|NA	S	Encoded by
TRINITY_GG_2_c61_g2_i3.p1	5872.XP_004830330.1	1.1e-145	525.0	Apicomplexa													Apicomplexa	3YC79@5794,KOG1075@1,KOG1075@2759	NA|NA|NA	S	Encoded by
TRINITY_GG_2_c61_g5_i4.p3	5865.XP_001610066.1	8.7e-15	87.4	Piroplasmida													Apicomplexa	2C0KE@1,2SSMP@2759,3KBG1@422676,3YBV5@5794,3Z682@5863	NA|NA|NA
TRINITY_GG_2_c61_g5_i4.p1	5865.XP_001610067.1	7.6e-128	464.2	Piroplasmida													Apicomplexa	2F1WE@1,2T2U9@2759,3KAX1@422676,3YE74@5794,3Z441@5863	NA|NA|NA	S	AP2 domain
TRINITY_GG_2_c62_g1_i6.p2	5865.XP_001609418.1	1.4e-160	573.5	Piroplasmida													Apicomplexa	3KBBN@422676,3YAKJ@5794,3Z3RZ@5863,KOG3566@1,KOG3566@2759	NA|NA|NA	S	Gaa1-like, GPI transamidase component
TRINITY_GG_2_c62_g1_i6.p1	5865.XP_001609420.1	0.0	1172.5	Piroplasmida				ko:K10848	ko03420,ko03460,map03420,map03460				ko00000,ko00001,ko01000,ko03032,ko03400				Apicomplexa	3KAWJ@422676,3YAW0@5794,3Z3Q3@5863,COG1948@1,KOG0442@2759	NA|NA|NA	L	DNA repair
TRINITY_GG_2_c64_g1_i96.p1	5865.XP_001609453.1	1.1e-77	296.6	Piroplasmida			2.1.1.214	ko:K15430					ko00000,ko01000,ko03016				Apicomplexa	3KBUC@422676,3Y9Z2@5794,3Z3YY@5863,COG1041@1,KOG2671@2759	NA|NA|NA	L	Putative RNA methylase family UPF0020
TRINITY_GG_2_c64_g1_i96.p2	5865.XP_001609453.1	6.7e-47	193.7	Piroplasmida			2.1.1.214	ko:K15430					ko00000,ko01000,ko03016				Apicomplexa	3KBUC@422676,3Y9Z2@5794,3Z3YY@5863,COG1041@1,KOG2671@2759	NA|NA|NA	L	Putative RNA methylase family UPF0020
TRINITY_GG_2_c67_g2_i82.p3	5865.XP_001609406.1	6.6e-36	157.1	Piroplasmida				ko:K17790					ko00000,ko02000,ko03029	3.A.8.1			Apicomplexa	3KAX9@422676,3YBR0@5794,3Z5V2@5863,COG5596@1,KOG3225@2759	NA|NA|NA	U	Mitochondrial import inner membrane translocase subunit
TRINITY_GG_2_c67_g2_i82.p2	5865.XP_001609405.1	3.2e-81	308.5	Piroplasmida													Apicomplexa	3KAXW@422676,3YBIH@5794,3Z5KE@5863,COG0500@1,KOG4300@2759	NA|NA|NA	Q	ubiE/COQ5 methyltransferase family
TRINITY_GG_2_c67_g2_i82.p1	5865.XP_001609407.1	2.3e-162	578.9	Piroplasmida				ko:K10950	ko04141,ko05110,map04141,map05110				ko00000,ko00001,ko01000				Apicomplexa	3KAZW@422676,3YA7R@5794,3Z4VA@5863,COG5061@1,KOG2608@2759	NA|NA|NA	OU	Endoplasmic Reticulum Oxidoreductin 1 (ERO1)
TRINITY_GG_2_c68_g1_i98.p2	5865.XP_001608792.1	5.2e-105	388.3	Piroplasmida													Apicomplexa	2FKQG@1,2TN6Q@2759,3KBK0@422676,3YE14@5794,3Z56A@5863	NA|NA|NA	S	Encoded by
TRINITY_GG_2_c68_g1_i98.p3	5865.XP_001609563.1	2.5e-143	515.4	Piroplasmida		GO:0000243,GO:0000375,GO:0000377,GO:0000398,GO:0003674,GO:0003676,GO:0003723,GO:0003727,GO:0005488,GO:0005515,GO:0005575,GO:0005622,GO:0005623,GO:0005634,GO:0005654,GO:0005681,GO:0005684,GO:0006139,GO:0006396,GO:0006397,GO:0006403,GO:0006405,GO:0006406,GO:0006611,GO:0006725,GO:0006807,GO:0006810,GO:0006886,GO:0006913,GO:0008104,GO:0008150,GO:0008152,GO:0008187,GO:0008380,GO:0009892,GO:0009893,GO:…											Apicomplexa	3KA58@422676,3Y9MP@5794,3Z5CV@5863,KOG0120@1,KOG0120@2759	NA|NA|NA	A	RNA recognition motif
TRINITY_GG_2_c68_g1_i98.p1	5865.XP_001609564.1	1.2e-152	546.6	Eukaryota	TOP3B	GO:0000793,GO:0003674,GO:0003676,GO:0003677,GO:0003723,GO:0003729,GO:0003824,GO:0003916,GO:0003917,GO:0005488,GO:0005575,GO:0005622,GO:0005623,GO:0005634,GO:0005694,GO:0006139,GO:0006259,GO:0006265,GO:0006725,GO:0006807,GO:0006996,GO:0007059,GO:0008150,GO:0008152,GO:0009987,GO:0016043,GO:0016853,GO:0034641,GO:0043170,GO:0043226,GO:0043227,GO:0043228,GO:0043229,GO:0043231,GO:0043232,GO:0044087,GO:…	5.99.1.2	ko:K03165,ko:K08466	ko03440,ko03460,map03440,map03460	M00414			ko00000,ko00001,ko00002,ko01000,ko03032,ko03400,ko04030				Eukaryota	COG0550@1,KOG1957@2759	NA|NA|NA	L	DNA topoisomerase type I activity
TRINITY_GG_2_c68_g1_i98.p6	5865.XP_001609564.1	3.9e-29	134.4	Eukaryota	TOP3B	GO:0000793,GO:0003674,GO:0003676,GO:0003677,GO:0003723,GO:0003729,GO:0003824,GO:0003916,GO:0003917,GO:0005488,GO:0005575,GO:0005622,GO:0005623,GO:0005634,GO:0005694,GO:0006139,GO:0006259,GO:0006265,GO:0006725,GO:0006807,GO:0006996,GO:0007059,GO:0008150,GO:0008152,GO:0009987,GO:0016043,GO:0016853,GO:0034641,GO:0043170,GO:0043226,GO:0043227,GO:0043228,GO:0043229,GO:0043231,GO:0043232,GO:0044087,GO:…	5.99.1.2	ko:K03165,ko:K08466	ko03440,ko03460,map03440,map03460	M00414			ko00000,ko00001,ko00002,ko01000,ko03032,ko03400,ko04030				Eukaryota	COG0550@1,KOG1957@2759	NA|NA|NA	L	DNA topoisomerase type I activity
TRINITY_GG_2_c68_g1_i98.p4	5865.XP_001609564.1	2.2e-84	318.5	Eukaryota	TOP3B	GO:0000793,GO:0003674,GO:0003676,GO:0003677,GO:0003723,GO:0003729,GO:0003824,GO:0003916,GO:0003917,GO:0005488,GO:0005575,GO:0005622,GO:0005623,GO:0005634,GO:0005694,GO:0006139,GO:0006259,GO:0006265,GO:0006725,GO:0006807,GO:0006996,GO:0007059,GO:0008150,GO:0008152,GO:0009987,GO:0016043,GO:0016853,GO:0034641,GO:0043170,GO:0043226,GO:0043227,GO:0043228,GO:0043229,GO:0043231,GO:0043232,GO:0044087,GO:…	5.99.1.2	ko:K03165,ko:K08466	ko03440,ko03460,map03440,map03460	M00414			ko00000,ko00001,ko00002,ko01000,ko03032,ko03400,ko04030				Eukaryota	COG0550@1,KOG1957@2759	NA|NA|NA	L	DNA topoisomerase type I activity
TRINITY_GG_2_c69_g1_i99.p1	5865.XP_001612237.1	8.4e-156	557.0	Piroplasmida				ko:K05661	ko02010,map02010				ko00000,ko00001,ko02000	3.A.1.210			Apicomplexa	3KAFN@422676,3YBCC@5794,3Z4Q7@5863,COG5265@1,KOG0056@2759	NA|NA|NA	Q	ABC transporter
TRINITY_GG_2_c69_g1_i99.p3	5865.XP_001612237.1	3e-16	91.3	Piroplasmida				ko:K05661	ko02010,map02010				ko00000,ko00001,ko02000	3.A.1.210			Apicomplexa	3KAFN@422676,3YBCC@5794,3Z4Q7@5863,COG5265@1,KOG0056@2759	NA|NA|NA	Q	ABC transporter
TRINITY_GG_2_c6_g2_i2.p1	5865.XP_001609147.1	3e-173	615.1	Piroplasmida			1.6.99.3	ko:K03885	ko00190,map00190				ko00000,ko00001,ko01000				Apicomplexa	3KBKH@422676,3YA0W@5794,3Z3V9@5863,COG1252@1,KOG2495@2759	NA|NA|NA	C	NADH dehydrogenase
TRINITY_GG_2_c70_g1_i9.p1	5865.XP_001611060.1	2.9e-50	206.5	Piroplasmida													Apicomplexa	3KAPB@422676,3Y9PI@5794,3Z41W@5863,COG0477@1,KOG1330@2759	NA|NA|NA	G	Encoded by
TRINITY_GG_2_c71_g1_i61.p6	5865.XP_001610083.1	3.1e-41	174.9	Piroplasmida			2.4.1.141	ko:K07432	ko00510,ko00513,ko01100,map00510,map00513,map01100	M00055	R05970		ko00000,ko00001,ko00002,ko01000,ko01003		GT1		Apicomplexa	3KBF6@422676,3YAZR@5794,3Z619@5863,COG5017@1,KOG3349@2759	NA|NA|NA	S	Glycosyltransferase family 28 C-terminal domain
TRINITY_GG_2_c71_g1_i61.p3	5865.XP_001610084.1	4.7e-104	384.4	Piroplasmida													Apicomplexa	3KFGG@422676,3YADE@5794,3Z4UR@5863,COG5200@1,KOG0796@2759	NA|NA|NA	A	LUC7 N_terminus
TRINITY_GG_2_c71_g1_i61.p2	5865.XP_001610085.1	0.0	1497.6	Piroplasmida			3.6.4.13	ko:K12598	ko03018,map03018	M00393			ko00000,ko00001,ko00002,ko01000,ko03009,ko03016,ko03019,ko03041				Apicomplexa	3KABP@422676,3Y9KZ@5794,3Z440@5863,COG4581@1,KOG0948@2759	NA|NA|NA	A	helicase
TRINITY_GG_2_c71_g1_i61.p4	5872.XP_004829097.1	2.2e-57	228.8	Piroplasmida				ko:K10842	ko03022,ko03420,map03022,map03420	M00290			ko00000,ko00001,ko00002,ko03021,ko03400				Apicomplexa	2D17P@1,2SH0V@2759,3KF8P@422676,3YI7T@5794,3Z4T0@5863	NA|NA|NA	H	CDK-activating kinase assembly factor MAT1
TRINITY_GG_2_c71_g1_i61.p1	5865.XP_001610086.1	1.2e-211	743.8	Piroplasmida													Apicomplexa	2CAWW@1,2TN3J@2759,3KC5M@422676,3YDYI@5794,3Z45E@5863	NA|NA|NA
TRINITY_GG_2_c71_g2_i1.p1	5865.XP_001610080.1	3.1e-204	719.2	Piroplasmida													Apicomplexa	3KB0V@422676,3YAYV@5794,3Z5A4@5863,KOG2037@1,KOG2037@2759	NA|NA|NA	U	Guanylate-binding protein, N-terminal domain
TRINITY_GG_2_c71_g3_i1.p1	5872.XP_004829087.1	4.5e-110	405.2	Piroplasmida		GO:0001775,GO:0002376,GO:0002377,GO:0002440,GO:0002520,GO:0002521,GO:0003674,GO:0005488,GO:0005515,GO:0005575,GO:0005622,GO:0005623,GO:0005634,GO:0005730,GO:0005737,GO:0005783,GO:0005789,GO:0006508,GO:0006511,GO:0006807,GO:0006950,GO:0006986,GO:0007154,GO:0007165,GO:0007275,GO:0008150,GO:0008152,GO:0009056,GO:0009057,GO:0009966,GO:0009968,GO:0009987,GO:0010033,GO:0010243,GO:0010498,GO:0010646,GO:…											Apicomplexa	3KAQC@422676,3YBD1@5794,3Z3YZ@5863,COG2214@1,KOG0691@2759	NA|NA|NA	O	X-domain of DnaJ-containing
TRINITY_GG_2_c72_g1_i8.p1	5865.XP_001609327.1	1.6e-54	219.5	Piroplasmida													Apicomplexa	2EXI9@1,2SZ6T@2759,3KF8R@422676,3YI7Y@5794,3Z3SW@5863	NA|NA|NA	S	Protein of unknown function (DUF410)
TRINITY_GG_2_c72_g2_i5.p1	5865.XP_001609323.1	1.6e-134	487.6	Piroplasmida													Apicomplexa	2EURM@1,2SWVF@2759,3KES5@422676,3YCD8@5794,3Z6SM@5863	NA|NA|NA
TRINITY_GG_2_c72_g2_i5.p2	5865.XP_001609322.1	2.5e-185	656.4	Piroplasmida													Apicomplexa	28IQ2@1,2QR16@2759,3KB4B@422676,3YEAG@5794,3Z3SK@5863	NA|NA|NA
TRINITY_GG_2_c73_g1_i2.p1	5865.XP_001609488.1	2.5e-49	202.2	Piroplasmida													Apicomplexa	2RSY5@2759,3KC9W@422676,3YHYI@5794,3Z6FX@5863,COG0561@1	NA|NA|NA	G	Haloacid dehalogenase-like hydrolase family member protein
TRINITY_GG_2_c74_g1_i67.p15	5865.XP_001609363.1	2e-46	191.8	Piroplasmida													Apicomplexa	2C0RR@1,2SUD5@2759,3KCPG@422676,3YBYZ@5794,3Z5X5@5863	NA|NA|NA
TRINITY_GG_2_c74_g1_i67.p8	5872.XP_004832179.1	6.3e-50	204.5	Piroplasmida													Apicomplexa	2ESGE@1,2SV1M@2759,3KBGA@422676,3YBZN@5794,3Z5I6@5863	NA|NA|NA
TRINITY_GG_2_c74_g1_i67.p7	5865.XP_001609362.1	6.7e-77	294.3	Piroplasmida													Apicomplexa	2E14R@1,2S8H2@2759,3KBVZ@422676,3YBTM@5794,3Z40Q@5863	NA|NA|NA
TRINITY_GG_2_c74_g1_i67.p6	5865.XP_001609366.1	1.9e-106	392.5	Piroplasmida													Apicomplexa	2EKFN@1,2SQCJ@2759,3KAU8@422676,3YBK4@5794,3Z47U@5863	NA|NA|NA	S	SHNi-TPR
TRINITY_GG_2_c74_g1_i67.p4	5872.XP_004832195.1	3.4e-49	202.6	Piroplasmida													Apicomplexa	2D54D@1,2SXB3@2759,3KBHW@422676,3YCEI@5794,3Z4W2@5863	NA|NA|NA
TRINITY_GG_2_c74_g1_i67.p9	5865.XP_001609367.1	1.8e-72	279.3	Piroplasmida				ko:K15198					ko00000,ko03021				Apicomplexa	3KBA6@422676,3YAKR@5794,3Z3R4@5863,COG5118@1,KOG2009@2759	NA|NA|NA	K	Myb DNA-binding like
TRINITY_GG_2_c74_g1_i67.p3	5865.XP_001609360.1	2.9e-215	755.0	Piroplasmida		GO:0003674,GO:0003824,GO:0004177,GO:0005488,GO:0005506,GO:0005575,GO:0005622,GO:0005623,GO:0005737,GO:0005829,GO:0006464,GO:0006508,GO:0006807,GO:0008150,GO:0008152,GO:0008198,GO:0008233,GO:0008235,GO:0008237,GO:0008238,GO:0009987,GO:0016787,GO:0019538,GO:0036211,GO:0043167,GO:0043169,GO:0043170,GO:0043412,GO:0044237,GO:0044238,GO:0044260,GO:0044267,GO:0044424,GO:0044444,GO:0044464,GO:0046872,GO:…	3.4.11.18	ko:K01265					ko00000,ko01000,ko01002				Apicomplexa	3KBRA@422676,3Y9HJ@5794,3Z3XA@5863,COG0024@1,KOG2738@2759	NA|NA|NA	O	Belongs to the peptidase M24A family. Methionine aminopeptidase type 1 subfamily
TRINITY_GG_2_c74_g1_i67.p12	5865.XP_001609365.1	1.6e-55	222.2	Piroplasmida		GO:0005575,GO:0005622,GO:0005623,GO:0005634,GO:0007346,GO:0008150,GO:0009987,GO:0010389,GO:0010468,GO:0010564,GO:0010971,GO:0016043,GO:0019222,GO:0022607,GO:0043226,GO:0043227,GO:0043229,GO:0043231,GO:0043933,GO:0044085,GO:0044424,GO:0044464,GO:0045595,GO:0045787,GO:0045931,GO:0048518,GO:0048522,GO:0050789,GO:0050793,GO:0050794,GO:0051259,GO:0051260,GO:0051726,GO:0060255,GO:0065003,GO:0065007,GO:…											Apicomplexa	3KAUF@422676,3YAUP@5794,3Z3X6@5863,KOG2370@1,KOG2370@2759	NA|NA|NA	T	Cactus-binding C-terminus of cactin protein
TRINITY_GG_2_c74_g1_i67.p5	5874.XP_955142.1	7.8e-24	118.2	Piroplasmida													Apicomplexa	2FKR6@1,2TN7E@2759,3KDP2@422676,3YE1R@5794,3Z5CW@5863	NA|NA|NA
TRINITY_GG_2_c74_g1_i67.p13	5865.XP_001609365.1	3.5e-22	111.3	Piroplasmida		GO:0005575,GO:0005622,GO:0005623,GO:0005634,GO:0007346,GO:0008150,GO:0009987,GO:0010389,GO:0010468,GO:0010564,GO:0010971,GO:0016043,GO:0019222,GO:0022607,GO:0043226,GO:0043227,GO:0043229,GO:0043231,GO:0043933,GO:0044085,GO:0044424,GO:0044464,GO:0045595,GO:0045787,GO:0045931,GO:0048518,GO:0048522,GO:0050789,GO:0050793,GO:0050794,GO:0051259,GO:0051260,GO:0051726,GO:0060255,GO:0065003,GO:0065007,GO:…											Apicomplexa	3KAUF@422676,3YAUP@5794,3Z3X6@5863,KOG2370@1,KOG2370@2759	NA|NA|NA	T	Cactus-binding C-terminus of cactin protein
TRINITY_GG_2_c74_g1_i67.p10	5865.XP_001609364.1	1.3e-41	176.4	Piroplasmida				ko:K15442					ko00000,ko03016				Apicomplexa	3KAZ7@422676,3YB4V@5794,3Z4Z4@5863,COG0590@1,KOG2771@2759	NA|NA|NA	A	MafB19-like deaminase
TRINITY_GG_2_c74_g1_i67.p1	5865.XP_001609359.1	0.0	1672.9	Piroplasmida													Apicomplexa	3KB5Z@422676,3YB4X@5794,3Z4S3@5863,KOG1064@1,KOG1064@2759	NA|NA|NA	S	RAVE protein 1 C terminal
TRINITY_GG_2_c74_g1_i67.p2	5865.XP_001609361.1	6.2e-229	800.8	Piroplasmida		GO:0000075,GO:0000077,GO:0000151,GO:0000152,GO:0000209,GO:0000228,GO:0000724,GO:0000725,GO:0000726,GO:0000729,GO:0000793,GO:0000794,GO:0000795,GO:0000800,GO:0000930,GO:0000931,GO:0001067,GO:0001817,GO:0001819,GO:0003674,GO:0003676,GO:0003677,GO:0003712,GO:0003713,GO:0003723,GO:0003824,GO:0004842,GO:0005102,GO:0005488,GO:0005515,GO:0005575,GO:0005622,GO:0005623,GO:0005634,GO:0005654,GO:0005694,GO:…											Apicomplexa	3KA9H@422676,3YAID@5794,3Z401@5863,KOG2177@1,KOG2177@2759	NA|NA|NA	K	zinc finger of C3HC4-type, RING
TRINITY_GG_2_c78_g1_i90.p5	5865.XP_001610185.1	4.1e-67	260.8	Piroplasmida													Apicomplexa	2T238@2759,3KB4W@422676,3YCG3@5794,3Z3WP@5863,COG0091@1	NA|NA|NA	J	Belongs to the universal ribosomal protein uL22 family
TRINITY_GG_2_c78_g1_i90.p2	68886.XP_009690658.1	6.8e-73	281.2	Eukaryota													Eukaryota	KOG0581@1,KOG0581@2759	NA|NA|NA	G	MAP kinase kinase activity
TRINITY_GG_2_c78_g1_i90.p1	5865.XP_001610182.1	2.8e-119	436.0	Piroplasmida													Apicomplexa	2BWDP@1,2T3D0@2759,3KBQ1@422676,3YD61@5794,3Z583@5863	NA|NA|NA	S	Encoded by
TRINITY_GG_2_c78_g1_i90.p4	5865.XP_001610183.1	3.8e-109	401.0	Piroplasmida				ko:K06961					ko00000,ko03009				Apicomplexa	3KADU@422676,3YABI@5794,3Z4MY@5863,COG1094@1,KOG2874@2759	NA|NA|NA	A	Required for 40S ribosome biogenesis. Involved in nucleolar processing of pre-18S ribosomal RNA and ribosome assembly
TRINITY_GG_2_c78_g1_i90.p3	68886.XP_009690660.1	1.4e-32	146.7	Piroplasmida													Apicomplexa	28QKX@1,2QX9Q@2759,3KC9I@422676,3YEMY@5794,3Z5HE@5863	NA|NA|NA
TRINITY_GG_2_c79_g1_i54.p3	5872.XP_004829439.1	2.2e-24	118.6	Piroplasmida			3.4.19.12	ko:K18342					ko00000,ko01000,ko04121				Apicomplexa	3KBHV@422676,3YAQC@5794,3Z62V@5863,COG5539@1,KOG2606@2759	NA|NA|NA	OT	OTU-like cysteine protease
TRINITY_GG_2_c79_g1_i54.p1	5865.XP_001612243.1	2.9e-125	455.3	Piroplasmida													Apicomplexa	2CE7G@1,2SPY2@2759,3KBUP@422676,3YBKS@5794,3Z4TR@5863	NA|NA|NA	S	Extended EGL-27 and MTA1 homology domain
TRINITY_GG_2_c79_g1_i54.p2	5865.XP_001612241.1	2.1e-94	352.1	Piroplasmida			2.4.1.83	ko:K00721	ko00510,ko01100,map00510,map01100		R01009	RC00005	ko00000,ko00001,ko01000,ko01003		GT2		Apicomplexa	3KAQ9@422676,3YA17@5794,3Z5GM@5863,COG0463@1,KOG2978@2759	NA|NA|NA	M	Glycosyl transferase family 2
TRINITY_GG_2_c80_g2_i1.p1	5865.XP_001612161.1	1.1e-63	251.5	Piroplasmida													Apicomplexa	2CFHD@1,2TN4M@2759,3KBUA@422676,3YD1D@5794,3Z4I1@5863	NA|NA|NA
TRINITY_GG_2_c80_g2_i1.p2	5865.XP_001612163.1	3.5e-95	354.8	Piroplasmida			6.2.1.3	ko:K01897	ko00061,ko00071,ko01100,ko01212,ko02024,ko03320,ko04146,ko04216,ko04714,ko04920,map00061,map00071,map01100,map01212,map02024,map03320,map04146,map04216,map04714,map04920	M00086	R01280	RC00004,RC00014	ko00000,ko00001,ko00002,ko01000,ko01004,ko04147	4.C.1.1			Apicomplexa	3KAC5@422676,3YBCW@5794,3Z5CU@5863,COG1022@1,KOG1256@2759	NA|NA|NA	I	Long-chain acyl-coa synthetase
TRINITY_GG_2_c81_g1_i83.p5	5872.XP_004832090.1	7.1e-12	77.8	Piroplasmida													Apicomplexa	2FKJZ@1,2TN26@2759,3KCSE@422676,3YDXI@5794,3Z61H@5863	NA|NA|NA
TRINITY_GG_2_c81_g1_i83.p2	5865.XP_001609136.1	0.0	1530.0	Piroplasmida		GO:0000166,GO:0003674,GO:0003824,GO:0004748,GO:0005488,GO:0005515,GO:0005575,GO:0005622,GO:0005623,GO:0005737,GO:0005829,GO:0005971,GO:0006139,GO:0006725,GO:0006753,GO:0006793,GO:0006796,GO:0006807,GO:0008150,GO:0008152,GO:0009058,GO:0009117,GO:0009165,GO:0009262,GO:0009263,GO:0009987,GO:0016491,GO:0016725,GO:0016728,GO:0018130,GO:0019438,GO:0019637,GO:0032991,GO:0034641,GO:0034654,GO:0036094,GO:…	1.17.4.1	ko:K10807	ko00230,ko00240,ko00480,ko00983,ko01100,map00230,map00240,map00480,map00983,map01100	M00053	R02017,R02019,R02024,R08363,R08364,R11893	RC00613,RC01003	ko00000,ko00001,ko00002,ko01000,ko03400				Apicomplexa	3KAE8@422676,3Y9W2@5794,3Z3TW@5863,COG0209@1,KOG1112@2759	NA|NA|NA	F	Provides the precursors necessary for DNA synthesis. Catalyzes the biosynthesis of deoxyribonucleotides from the corresponding ribonucleotides
TRINITY_GG_2_c81_g1_i83.p3	68886.XP_009691359.1	1e-28	135.2	Piroplasmida													Apicomplexa	2CJDF@1,2QXCC@2759,3KC7Y@422676,3YEPW@5794,3Z5EM@5863	NA|NA|NA
TRINITY_GG_2_c81_g1_i83.p4	5865.XP_001609134.1	4.5e-157	561.2	Piroplasmida													Apicomplexa	2CMEW@1,2QQ65@2759,3KF4U@422676,3YCBZ@5794,3Z51Q@5863	NA|NA|NA	S	AP2 domain
TRINITY_GG_2_c82_g2_i8.p1	5865.XP_001610248.1	7.2e-16	90.9	Piroplasmida													Apicomplexa	2ETPD@1,2SVZH@2759,3KC7T@422676,3YCNH@5794,3Z5J1@5863	NA|NA|NA
TRINITY_GG_2_c83_g1_i2.p2	5865.XP_001612300.1	2.6e-130	471.5	Piroplasmida				ko:K02938	ko03010,map03010	M00177			br01610,ko00000,ko00001,ko00002,ko03011				Apicomplexa	3KA9Q@422676,3Y9JC@5794,3Z4HB@5863,COG0090@1,KOG2309@2759	NA|NA|NA	J	ribosomal protein
TRINITY_GG_2_c85_g1_i136.p7	5865.XP_001612182.1	5.4e-43	180.6	Piroplasmida				ko:K03679	ko03018,map03018	M00390,M00391			ko00000,ko00001,ko00002,ko03019				Apicomplexa	3KATP@422676,3YA6I@5794,3Z56D@5863,COG1097@1,KOG3013@2759	NA|NA|NA	J	Exosome complex exonuclease RRP4 N-terminal region
TRINITY_GG_2_c85_g1_i136.p5	5865.XP_001612175.1	1.6e-90	339.0	Piroplasmida		GO:0000166,GO:0001889,GO:0001932,GO:0001934,GO:0002682,GO:0002683,GO:0002684,GO:0003674,GO:0003676,GO:0003677,GO:0003824,GO:0005488,GO:0005515,GO:0005575,GO:0005622,GO:0005623,GO:0005634,GO:0005737,GO:0005829,GO:0006325,GO:0006355,GO:0006464,GO:0006479,GO:0006807,GO:0006996,GO:0007275,GO:0008144,GO:0008150,GO:0008152,GO:0008168,GO:0008170,GO:0008213,GO:0008276,GO:0008284,GO:0008327,GO:0008469,GO:…	2.1.1.319	ko:K11434	ko04068,ko04922,map04068,map04922		R11216,R11217,R11219	RC00003,RC02120,RC03388,RC03390	ko00000,ko00001,ko01000,ko03036				Apicomplexa	3KBUS@422676,3Y9WR@5794,3Z571@5863,COG0500@1,KOG1499@2759	NA|NA|NA	KOT	Belongs to the class I-like SAM-binding methyltransferase superfamily. Protein arginine N- methyltransferase family
TRINITY_GG_2_c85_g1_i136.p2	5855.PVX_085245	1.5e-12	80.9	Aconoidasida		GO:0000165,GO:0000981,GO:0001775,GO:0002376,GO:0002520,GO:0002521,GO:0002682,GO:0002694,GO:0003674,GO:0003676,GO:0003700,GO:0003723,GO:0003729,GO:0003730,GO:0005488,GO:0005575,GO:0005622,GO:0005623,GO:0005634,GO:0005737,GO:0005829,GO:0006139,GO:0006355,GO:0006357,GO:0006401,GO:0006402,GO:0006417,GO:0006464,GO:0006468,GO:0006725,GO:0006793,GO:0006796,GO:0006807,GO:0006950,GO:0007154,GO:0007165,GO:…											Apicomplexa	2D3Y9@1,2ST74@2759,3KC7Q@422676,3YBXI@5794	NA|NA|NA	K	zinc finger
TRINITY_GG_2_c85_g1_i136.p8	5865.XP_001612178.1	2.1e-52	211.8	Piroplasmida				ko:K16912					ko00000,ko03009				Apicomplexa	3KBMN@422676,3YC6K@5794,3Z46H@5863,KOG2425@1,KOG2425@2759	NA|NA|NA	S	Las1-like
TRINITY_GG_2_c85_g1_i136.p1	68886.XP_009690100.1	1.2e-27	131.3	Piroplasmida				ko:K16912					ko00000,ko03009				Apicomplexa	3KBMN@422676,3YC6K@5794,3Z46H@5863,KOG2425@1,KOG2425@2759	NA|NA|NA	S	Las1-like
TRINITY_GG_2_c85_g1_i136.p3	5865.XP_001612181.1	4.5e-134	484.2	Piroplasmida	RPL5			ko:K02932	ko03010,map03010	M00177			br01610,ko00000,ko00001,ko00002,ko01009,ko03011				Apicomplexa	3KAGR@422676,3Y9RK@5794,3Z51D@5863,COG0256@1,KOG0875@2759	NA|NA|NA	J	Component of the ribosome, a large ribonucleoprotein complex responsible for the synthesis of proteins in the cell. The small ribosomal subunit (SSU) binds messenger RNAs (mRNAs) and translates the encoded message by selecting cognate aminoacyl- transfer RNA (tRNA) molecules. The large subunit (LSU) contains the ribosomal catalytic site termed the peptidyl transferase center (PTC), which catalyze…
TRINITY_GG_2_c85_g1_i136.p6	5865.XP_001612179.1	8.3e-30	137.1	Piroplasmida													Apicomplexa	2FKJ3@1,2TN1A@2759,3KCH5@422676,3YD0A@5794,3Z5Y7@5863	NA|NA|NA
TRINITY_GG_2_c85_g1_i136.p4	5865.XP_001612180.1	1.6e-120	439.1	Piroplasmida		GO:0000470,GO:0000491,GO:0000492,GO:0003674,GO:0003676,GO:0003723,GO:0005488,GO:0005575,GO:0005622,GO:0005623,GO:0005732,GO:0005737,GO:0005829,GO:0005840,GO:0006139,GO:0006364,GO:0006396,GO:0006412,GO:0006518,GO:0006725,GO:0006807,GO:0008150,GO:0008152,GO:0009058,GO:0009059,GO:0009987,GO:0010467,GO:0015934,GO:0016043,GO:0016070,GO:0016072,GO:0019538,GO:0022607,GO:0022613,GO:0022618,GO:0022625,GO:…		ko:K02936	ko03010,map03010	M00177,M00179			br01610,ko00000,ko00001,ko00002,ko03009,ko03011				Apicomplexa	3KAI6@422676,3Y9ST@5794,3Z5A2@5863,COG1358@1,KOG3166@2759	NA|NA|NA	J	60S ribosomal protein l7-a
TRINITY_GG_2_c85_g2_i2.p1	5865.XP_001612174.1	1.2e-77	295.8	Piroplasmida				ko:K02889	ko03010,map03010	M00177,M00179			br01610,ko00000,ko00001,ko00002,ko03011				Apicomplexa	3KAZD@422676,3YA8K@5794,3Z3SH@5863,COG2139@1,KOG1732@2759	NA|NA|NA	J	ribosomal protein
TRINITY_GG_2_c87_g2_i2.p1	5865.XP_001610072.1	0.0	2686.8	Piroplasmida													Apicomplexa	3KC50@422676,3Y9P4@5794,3Z4F3@5863,COG5103@1,KOG1831@2759	NA|NA|NA	K	Domain of unknown function (DUF3819)
TRINITY_GG_2_c87_g2_i2.p2	5865.XP_001610074.1	3.1e-179	636.0	Piroplasmida													Apicomplexa	29JQC@1,2RSYV@2759,3KBYV@422676,3YEKU@5794,3Z3US@5863	NA|NA|NA
TRINITY_GG_2_c88_g1_i9.p1	5865.XP_001609438.1	0.0	1447.6	Piroplasmida				ko:K14950					ko00000,ko01000	3.A.3.10			Apicomplexa	3KBYC@422676,3Y9SZ@5794,3Z3KQ@5863,COG0474@1,KOG0209@2759	NA|NA|NA	P	haloacid dehalogenase-like hydrolase
TRINITY_GG_2_c88_g1_i9.p2	5865.XP_001609443.1	6.2e-283	980.3	Piroplasmida													Apicomplexa	3KAFK@422676,3YBJ7@5794,3Z4HM@5863,COG0733@1,KOG3660@2759	NA|NA|NA	T	Sodium:neurotransmitter symporter family
TRINITY_GG_2_c88_g1_i9.p4	68886.XP_009691515.1	3.5e-51	209.5	Piroplasmida													Apicomplexa	3KB07@422676,3YAHH@5794,3Z4V4@5863,KOG2504@1,KOG2504@2759	NA|NA|NA	G	Membrane transporter
TRINITY_GG_2_c88_g1_i9.p5	5865.XP_001609440.1	2.1e-236	824.7	Piroplasmida		GO:0000245,GO:0000346,GO:0000375,GO:0000377,GO:0000398,GO:0003674,GO:0003676,GO:0003723,GO:0003724,GO:0003824,GO:0004004,GO:0004386,GO:0005488,GO:0005515,GO:0005575,GO:0005622,GO:0005623,GO:0005634,GO:0005654,GO:0005681,GO:0005730,GO:0005737,GO:0006139,GO:0006355,GO:0006396,GO:0006397,GO:0006403,GO:0006405,GO:0006406,GO:0006611,GO:0006725,GO:0006807,GO:0006810,GO:0006886,GO:0006913,GO:0008026,GO:…	3.6.4.13	ko:K12812	ko03013,ko03015,ko03040,ko05164,map03013,map03015,map03040,map05164	M00406,M00430			ko00000,ko00001,ko00002,ko01000,ko03019,ko03041				Apicomplexa	3KAAI@422676,3Y9VB@5794,3Z44H@5863,COG0513@1,KOG0329@2759	NA|NA|NA	A	helicase
TRINITY_GG_2_c88_g1_i9.p3	5865.XP_001609437.1	3.1e-223	781.2	Piroplasmida				ko:K15196					ko00000,ko03021				Apicomplexa	3KAGK@422676,3Y9MY@5794,3Z40W@5863,COG1405@1,KOG1598@2759	NA|NA|NA	K	Transcription factor IIIb subunit
TRINITY_GG_2_c88_g1_i9.p7	5875.XP_763392.1	1e-13	83.6	Piroplasmida													Apicomplexa	3KCDN@422676,3YAZ3@5794,3Z53Q@5863,KOG0908@1,KOG0908@2759	NA|NA|NA	O	PITH domain
TRINITY_GG_2_c90_g1_i82.p3	5865.XP_001609110.1	6.2e-24	117.9	Piroplasmida													Apicomplexa	3KAX0@422676,3YAA8@5794,3Z4XF@5863,KOG1861@1,KOG1861@2759	NA|NA|NA	K	SAC3/GANP family
TRINITY_GG_2_c90_g1_i82.p4	3988.XP_002533679.1	1.2e-51	209.9	fabids		GO:0003008,GO:0003674,GO:0003824,GO:0004659,GO:0004661,GO:0004663,GO:0005488,GO:0005515,GO:0005575,GO:0005622,GO:0005623,GO:0005737,GO:0005829,GO:0005886,GO:0005968,GO:0006464,GO:0006807,GO:0007275,GO:0007600,GO:0007601,GO:0008150,GO:0008152,GO:0008270,GO:0008318,GO:0009555,GO:0009987,GO:0010941,GO:0016020,GO:0016740,GO:0016765,GO:0017016,GO:0017137,GO:0018342,GO:0018344,GO:0019538,GO:0019899,GO:…	2.5.1.60	ko:K05956					ko00000,ko01000,ko01006,ko04131				Viridiplantae	37JQ0@33090,3GEPU@35493,4JIEP@91835,COG5029@1,KOG0366@2759	NA|NA|NA	O	geranylgeranyl transferase type-2 subunit
TRINITY_GG_2_c90_g1_i82.p2	5865.XP_001609110.1	3.4e-88	332.0	Piroplasmida													Apicomplexa	3KAX0@422676,3YAA8@5794,3Z4XF@5863,KOG1861@1,KOG1861@2759	NA|NA|NA	K	SAC3/GANP family
TRINITY_GG_2_c90_g1_i82.p1	5865.XP_001609111.1	9.4e-170	604.0	Piroplasmida			3.6.4.13	ko:K11273					ko00000,ko01000,ko03036				Apicomplexa	3KARA@422676,3YAFZ@5794,3Z455@5863,COG1199@1,KOG1133@2759	NA|NA|NA	L	HELICc2
TRINITY_GG_2_c92_g1_i81.p4	5865.XP_001611006.1	7.5e-15	86.7	Piroplasmida													Apicomplexa	28QR4@1,2QXDZ@2759,3KCFK@422676,3YER3@5794,3Z5PZ@5863	NA|NA|NA
TRINITY_GG_2_c92_g1_i81.p1	5865.XP_001611005.1	6.5e-203	713.8	Piroplasmida				ko:K14564	ko03008,map03008				ko00000,ko00001,ko03009				Apicomplexa	3KAEQ@422676,3Y9U3@5794,3Z553@5863,COG1498@1,KOG2573@2759	NA|NA|NA	AJ	NOSIC (NUC001) domain
TRINITY_GG_2_c93_g1_i97.p2	5865.XP_001610881.1	1.8e-100	372.9	Piroplasmida				ko:K12492	ko04144,map04144				ko00000,ko00001,ko04131				Apicomplexa	3KF5N@422676,3YAAJ@5794,3Z3R3@5863,COG5347@1,KOG0704@2759	NA|NA|NA	TUZ	Adp-ribosylation factor
TRINITY_GG_2_c93_g1_i97.p4	5865.XP_001610880.1	1.4e-70	273.1	Piroplasmida			2.7.1.24	ko:K00859	ko00770,ko01100,map00770,map01100	M00120	R00130	RC00002,RC00078	ko00000,ko00001,ko00002,ko01000				Apicomplexa	3KB2F@422676,3YBY6@5794,3Z5RE@5863,COG0237@1,KOG3220@2759	NA|NA|NA	H	Dephospho-CoA kinase
TRINITY_GG_2_c93_g1_i97.p1	5865.XP_001610882.1	0.0	2446.0	Piroplasmida			2.7.7.6	ko:K02999	ko00230,ko00240,ko01100,ko03020,map00230,map00240,map01100,map03020	M00182	R00435,R00441,R00442,R00443	RC02795	br01611,ko00000,ko00001,ko00002,ko01000,ko03021				Apicomplexa	3KA8I@422676,3Y9IB@5794,3Z3VA@5863,COG0086@1,KOG0262@2759	NA|NA|NA	K	DNA-dependent RNA polymerase catalyzes the transcription of DNA into RNA using the four ribonucleoside triphosphates as substrates
TRINITY_GG_2_c93_g1_i97.p3	5865.XP_001610879.1	1.4e-95	356.3	Piroplasmida		GO:0000375,GO:0000377,GO:0000398,GO:0005575,GO:0005622,GO:0005623,GO:0005634,GO:0005681,GO:0005684,GO:0006139,GO:0006396,GO:0006397,GO:0006725,GO:0006807,GO:0008150,GO:0008152,GO:0008380,GO:0009987,GO:0010467,GO:0016070,GO:0016071,GO:0016074,GO:0032991,GO:0034247,GO:0034470,GO:0034641,GO:0034660,GO:0043144,GO:0043170,GO:0043226,GO:0043227,GO:0043229,GO:0043231,GO:0044237,GO:0044238,GO:0044422,GO:…		ko:K13127					ko00000,ko03041				Apicomplexa	3KAJU@422676,3YA24@5794,3Z52P@5863,COG5152@1,KOG1813@2759	NA|NA|NA	O	Zinc finger C-x8-C-x5-C-x3-H type (and similar)
TRINITY_GG_2_c94_g1_i94.p3	5872.XP_004829309.1	9.5e-40	169.9	Piroplasmida		GO:0003674,GO:0003824,GO:0004633,GO:0005488,GO:0005515,GO:0005575,GO:0005622,GO:0005623,GO:0005737,GO:0005829,GO:0006139,GO:0006163,GO:0006164,GO:0006725,GO:0006732,GO:0006753,GO:0006793,GO:0006796,GO:0006807,GO:0008150,GO:0008152,GO:0009058,GO:0009108,GO:0009117,GO:0009150,GO:0009152,GO:0009165,GO:0009259,GO:0009260,GO:0009987,GO:0015936,GO:0015937,GO:0016829,GO:0016830,GO:0016831,GO:0018130,GO:…	4.1.1.36	ko:K01598	ko00770,ko01100,map00770,map01100	M00120	R03269	RC00822	ko00000,ko00001,ko00002,ko01000				Apicomplexa	3KC8P@422676,3YADY@5794,3Z5R3@5863,COG0452@1,COG5491@1,KOG0672@2759,KOG3230@2759	NA|NA|NA	DP	Flavoprotein
TRINITY_GG_2_c94_g1_i94.p2	5865.XP_001610210.1	2.4e-179	635.6	Piroplasmida		GO:0003674,GO:0003824,GO:0004108,GO:0005575,GO:0005622,GO:0005623,GO:0005737,GO:0005739,GO:0005759,GO:0005975,GO:0006082,GO:0006091,GO:0006099,GO:0006101,GO:0008150,GO:0008152,GO:0009060,GO:0009987,GO:0015980,GO:0016740,GO:0016746,GO:0016999,GO:0017144,GO:0019752,GO:0031974,GO:0036440,GO:0043226,GO:0043227,GO:0043229,GO:0043231,GO:0043233,GO:0043436,GO:0044237,GO:0044238,GO:0044281,GO:0044422,GO:…	2.3.3.1	ko:K01647	ko00020,ko00630,ko01100,ko01110,ko01120,ko01130,ko01200,ko01210,ko01230,map00020,map00630,map01100,map01110,map01120,map01130,map01200,map01210,map01230	M00009,M00010,M00012,M00740	R00351	RC00004,RC00067	br01601,ko00000,ko00001,ko00002,ko01000				Apicomplexa	3KBSH@422676,3YBAZ@5794,3Z4BU@5863,COG0372@1,KOG2617@2759	NA|NA|NA	C	citrate synthase
TRINITY_GG_2_c94_g1_i94.p1	5865.XP_001610211.1	0.0	1080.1	Piroplasmida			1.17.7.1,1.17.7.3	ko:K03526	ko00900,ko01100,ko01110,ko01130,map00900,map01100,map01110,map01130	M00096	R08689,R10859	RC01486	ko00000,ko00001,ko00002,ko01000				Apicomplexa	2QSBY@2759,3KAES@422676,3YBBZ@5794,3Z55W@5863,COG0821@1	NA|NA|NA	O	synthase
TRINITY_GG_2_c96_g1_i86.p2	5865.XP_001610846.1	2.8e-236	825.1	Piroplasmida													Apicomplexa	3KB8W@422676,3YCC8@5794,3Z4R2@5863,KOG1267@1,KOG1267@2759	NA|NA|NA	S	mTERF
TRINITY_GG_2_c96_g1_i86.p10	5865.XP_001610848.1	1.8e-64	252.7	Piroplasmida													Apicomplexa	28Q8I@1,2QWXA@2759,3KC6D@422676,3YECN@5794,3Z66I@5863	NA|NA|NA
TRINITY_GG_2_c96_g1_i86.p7	5875.XP_766372.1	9.7e-87	327.0	Piroplasmida													Apicomplexa	2BWDS@1,2QX4P@2759,3KBR2@422676,3YEIB@5794,3Z3TI@5863	NA|NA|NA
TRINITY_GG_2_c96_g1_i86.p8	5865.XP_001610845.1	2.7e-58	232.3	Piroplasmida		GO:0000723,GO:0000724,GO:0000725,GO:0003674,GO:0003676,GO:0003677,GO:0003684,GO:0003690,GO:0003824,GO:0004518,GO:0004519,GO:0004520,GO:0004521,GO:0004523,GO:0004527,GO:0004529,GO:0004536,GO:0004540,GO:0005488,GO:0005575,GO:0005622,GO:0005623,GO:0005634,GO:0005654,GO:0005730,GO:0005737,GO:0005739,GO:0006139,GO:0006259,GO:0006260,GO:0006261,GO:0006271,GO:0006273,GO:0006281,GO:0006302,GO:0006310,GO:…											Apicomplexa	3KB65@422676,3YEBC@5794,3Z4P4@5863,COG0258@1,KOG2519@2759	NA|NA|NA	L	XPG I-region
TRINITY_GG_2_c96_g1_i86.p1	5865.XP_001610842.1	0.0	1390.6	Piroplasmida													Apicomplexa	2FKNU@1,2TN51@2759,3KDMZ@422676,3YDZT@5794,3Z6JY@5863	NA|NA|NA
TRINITY_GG_2_c96_g1_i86.p9	68886.XP_009689640.1	8.6e-41	174.1	Piroplasmida													Apicomplexa	3KB8W@422676,3YCC8@5794,3Z4R2@5863,KOG1267@1,KOG1267@2759	NA|NA|NA	S	mTERF
TRINITY_GG_2_c96_g1_i86.p6	5865.XP_001610851.1	2.5e-181	641.3	Piroplasmida		GO:0003674,GO:0003824,GO:0004176,GO:0005488,GO:0005515,GO:0005575,GO:0005623,GO:0005886,GO:0006508,GO:0006807,GO:0008150,GO:0008152,GO:0008233,GO:0008237,GO:0009056,GO:0009057,GO:0016020,GO:0016462,GO:0016787,GO:0016817,GO:0016818,GO:0016887,GO:0017111,GO:0019538,GO:0030163,GO:0042623,GO:0042802,GO:0043170,GO:0044238,GO:0044464,GO:0070011,GO:0071704,GO:0071944,GO:0140096,GO:1901564,GO:1901565,GO:…		ko:K03062	ko03050,ko05165,ko05169,ko05203,map03050,map05165,map05169,map05203	M00341			ko00000,ko00001,ko00002,ko03051				Apicomplexa	3KC2G@422676,3Y9Y1@5794,3Z3PK@5863,COG0554@1,KOG0726@2759	NA|NA|NA	O	Belongs to the AAA ATPase family
TRINITY_GG_2_c96_g1_i86.p3	68886.XP_009689639.1	6.9e-34	152.1	Piroplasmida													Apicomplexa	28Q8I@1,2QWXA@2759,3KC6D@422676,3YECN@5794,3Z66I@5863	NA|NA|NA
TRINITY_GG_2_c96_g1_i86.p5	5874.XP_953925.1	3.2e-181	641.3	Piroplasmida		GO:0000166,GO:0001882,GO:0001883,GO:0003674,GO:0003676,GO:0003723,GO:0005048,GO:0005488,GO:0005525,GO:0005575,GO:0005622,GO:0005623,GO:0005634,GO:0005737,GO:0005786,GO:0005829,GO:0006605,GO:0006612,GO:0006613,GO:0006614,GO:0006616,GO:0006617,GO:0006810,GO:0006886,GO:0008104,GO:0008144,GO:0008150,GO:0008312,GO:0009987,GO:0015031,GO:0015833,GO:0016043,GO:0017076,GO:0019001,GO:0019003,GO:0022607,GO:…	3.6.5.4	ko:K03106	ko02024,ko03060,ko03070,map02024,map03060,map03070	M00335			ko00000,ko00001,ko00002,ko01000,ko02044	3.A.5.1,3.A.5.2,3.A.5.7,3.A.5.8,3.A.5.9			Apicomplexa	3KAF7@422676,3Y9W4@5794,3Z575@5863,COG0541@1,KOG0780@2759	NA|NA|NA	U	Binds to the signal sequence of presecretory protein when they emerge from the ribosomes and transfers them to TRAM (translocating chain-associating membrane protein)
TRINITY_GG_2_c96_g1_i86.p4	5865.XP_001610849.1	1.6e-103	383.3	Piroplasmida													Apicomplexa	28Q8I@1,2QWXA@2759,3KC6D@422676,3YECN@5794,3Z4YZ@5863	NA|NA|NA
TRINITY_GG_2_c99_g1_i133.p1	5865.XP_001610987.1	4.1e-50	204.1	Piroplasmida													Apicomplexa	2CCUD@1,2SVMY@2759,3KCZV@422676,3YBZT@5794,3Z6QI@5863	NA|NA|NA
TRINITY_GG_3_c100_g1_i1.p1	5865.XP_001611678.1	3.5e-228	798.1	Piroplasmida		GO:0000165,GO:0000187,GO:0001817,GO:0001932,GO:0001934,GO:0002218,GO:0002221,GO:0002224,GO:0002237,GO:0002253,GO:0002376,GO:0002682,GO:0002684,GO:0002757,GO:0002758,GO:0002764,GO:0003674,GO:0003824,GO:0004672,GO:0004674,GO:0004683,GO:0005488,GO:0005515,GO:0005516,GO:0005575,GO:0005622,GO:0005623,GO:0005634,GO:0005654,GO:0005737,GO:0005813,GO:0005815,GO:0005829,GO:0005856,GO:0006082,GO:0006464,GO:…	2.7.11.1	ko:K13412	ko04626,ko05145,map04626,map05145				ko00000,ko00001,ko01000,ko01001				Apicomplexa	3KAG2@422676,3Y9N5@5794,3Z3YD@5863,KOG0032@1,KOG0032@2759	NA|NA|NA	T	Calcium-dependent protein kinase
TRINITY_GG_3_c100_g1_i1.p4	5865.XP_001611677.1	1.8e-24	119.0	Piroplasmida													Apicomplexa	2BWVY@1,2TN41@2759,3KCRK@422676,3YDYZ@5794,3Z65E@5863	NA|NA|NA
TRINITY_GG_3_c100_g1_i1.p2	5865.XP_001611679.1	3.3e-48	199.5	Piroplasmida													Apicomplexa	3KBYQ@422676,3YAFR@5794,3Z5H1@5863,COG5272@1,KOG0010@2759	NA|NA|NA	O	Ubiquitin associated domain
TRINITY_GG_3_c102_g1_i7.p3	68886.XP_009691948.1	6.3e-49	201.4	Piroplasmida													Apicomplexa	28QFB@1,2QX45@2759,3KBPF@422676,3YI6V@5794,3Z4Z8@5863	NA|NA|NA	S	WD40 repeats
TRINITY_GG_3_c102_g1_i7.p2	5865.XP_001611060.1	6.3e-44	184.9	Piroplasmida													Apicomplexa	3KAPB@422676,3Y9PI@5794,3Z41W@5863,COG0477@1,KOG1330@2759	NA|NA|NA	G	Encoded by
TRINITY_GG_3_c102_g1_i7.p1	5865.XP_001612117.1	7.2e-165	586.6	Piroplasmida		GO:0005575,GO:0005622,GO:0005623,GO:0005737,GO:0005739,GO:0005740,GO:0005743,GO:0016020,GO:0019866,GO:0031090,GO:0031966,GO:0031967,GO:0031975,GO:0043226,GO:0043227,GO:0043229,GO:0043231,GO:0044422,GO:0044424,GO:0044429,GO:0044444,GO:0044446,GO:0044464	1.10.2.2	ko:K00411	ko00190,ko01100,ko02020,ko04260,ko04714,ko04932,ko05010,ko05012,ko05016,map00190,map01100,map02020,map04260,map04714,map04932,map05010,map05012,map05016	M00151,M00152			ko00000,ko00001,ko00002,ko01000				Apicomplexa	3KAHA@422676,3YBD8@5794,3Z40U@5863,COG0723@1,KOG1671@2759	NA|NA|NA	C	Ubiquinol-cytochrome c reductase
TRINITY_GG_3_c109_g1_i98.p3	5865.XP_001611954.1	3e-50	206.1	Piroplasmida													Apicomplexa	2FKQ9@1,2TN6H@2759,3KCB2@422676,3YD2A@5794,3Z552@5863	NA|NA|NA
TRINITY_GG_3_c109_g1_i98.p4	5865.XP_001611949.1	1e-81	310.5	Piroplasmida													Apicomplexa	2CNP0@1,2QXA8@2759,3KCV9@422676,3YEND@5794,3Z569@5863	NA|NA|NA
TRINITY_GG_3_c109_g1_i98.p2	5865.XP_001611948.1	1.2e-204	719.2	Piroplasmida		GO:0003674,GO:0003824,GO:0003826,GO:0003863,GO:0005575,GO:0005622,GO:0005623,GO:0005737,GO:0005739,GO:0005759,GO:0005947,GO:0006082,GO:0006520,GO:0006807,GO:0008150,GO:0008152,GO:0009056,GO:0009063,GO:0009081,GO:0009083,GO:0009987,GO:0016054,GO:0016491,GO:0016624,GO:0016829,GO:0016830,GO:0016831,GO:0016903,GO:0019752,GO:0030062,GO:0031974,GO:0032991,GO:0043226,GO:0043227,GO:0043229,GO:0043231,GO:…	1.2.4.4	ko:K00166	ko00280,ko00640,ko01100,ko01110,ko01130,map00280,map00640,map01100,map01110,map01130	M00036	R07599,R07600,R07601,R07602,R07603,R07604,R10996,R10997	RC00027,RC00627,RC02743,RC02883,RC02949,RC02953	br01601,ko00000,ko00001,ko00002,ko01000				Apicomplexa	3KC0X@422676,3YB64@5794,3Z599@5863,COG1071@1,KOG1182@2759	NA|NA|NA	C	Dehydrogenase
TRINITY_GG_3_c111_g1_i126.p2	5865.XP_001609207.1	1e-133	483.4	Piroplasmida													Apicomplexa	3KA4T@422676,3YBDK@5794,3Z4FP@5863,COG1161@1,KOG1249@2759	NA|NA|NA	S	50S ribosome-binding GTPase
TRINITY_GG_3_c111_g1_i126.p1	5865.XP_001611201.1	5.3e-150	538.1	Piroplasmida			5.4.2.3	ko:K01836	ko00520,ko01100,ko01130,map00520,map01100,map01130		R08193	RC00408	ko00000,ko00001,ko01000				Apicomplexa	3KB2S@422676,3YA27@5794,3Z4ME@5863,COG1109@1,KOG2537@2759	NA|NA|NA	G	Phosphoglucomutase/phosphomannomutase, alpha/beta/alpha domain I
TRINITY_GG_3_c111_g1_i126.p3	5865.XP_001609200.1	2.2e-110	405.2	Piroplasmida		GO:0000502,GO:0005575,GO:0005622,GO:0005623,GO:0005634,GO:0005737,GO:0005829,GO:0005839,GO:0006508,GO:0006511,GO:0006807,GO:0008150,GO:0008152,GO:0009056,GO:0009057,GO:0009987,GO:0010498,GO:0010499,GO:0012505,GO:0016020,GO:0019538,GO:0019773,GO:0019941,GO:0030163,GO:0031597,GO:0032991,GO:0034515,GO:0042175,GO:0043161,GO:0043170,GO:0043226,GO:0043227,GO:0043229,GO:0043231,GO:0043632,GO:0044237,GO:…	3.4.25.1	ko:K02725	ko03050,map03050	M00337,M00340			ko00000,ko00001,ko00002,ko01000,ko01002,ko03051,ko04147				Apicomplexa	3KBRB@422676,3Y9ZY@5794,3Z3YW@5863,COG0638@1,KOG0863@2759	NA|NA|NA	O	Belongs to the peptidase T1A family
TRINITY_GG_3_c111_g1_i126.p4	5865.XP_001609206.1	4.1e-49	201.1	Piroplasmida													Apicomplexa	3KCC8@422676,3YBYV@5794,3Z5JC@5863,KOG3335@1,KOG3335@2759	NA|NA|NA	S	Optic atrophy 3 protein (OPA3)
TRINITY_GG_3_c114_g2_i1.p1	5865.XP_001608688.1	3.3e-92	346.7	Piroplasmida													Apicomplexa	2FKP4@1,2TN5B@2759,3KBQ5@422676,3YE01@5794,3Z4SB@5863	NA|NA|NA
TRINITY_GG_3_c115_g1_i1.p1	5865.XP_001611397.1	2.1e-42	178.7	Piroplasmida													Apicomplexa	2E84T@1,2SEN8@2759,3KCGI@422676,3YAXW@5794,3Z62Z@5863	NA|NA|NA	S	Encoded by
TRINITY_GG_3_c117_g2_i2.p2	5865.XP_001608730.1	1.3e-52	213.4	Piroplasmida			1.18.1.6	ko:K18914					ko00000,ko01000,ko03029				Apicomplexa	3KAY0@422676,3YAFC@5794,3Z5KP@5863,COG0493@1,KOG1800@2759	NA|NA|NA	F	NADPH adrenodoxin oxidoreductase
TRINITY_GG_3_c117_g2_i2.p1	5865.XP_001608729.1	2.9e-97	362.8	Piroplasmida													Apicomplexa	2DYUX@1,2S6VP@2759,3KDCF@422676,3YC9Z@5794,3Z6AT@5863	NA|NA|NA
TRINITY_GG_3_c117_g3_i1.p2	5865.XP_001608728.1	4.2e-72	278.5	Piroplasmida													Apicomplexa	2FKUW@1,2TNB9@2759,3KCTV@422676,3YE5S@5794,3Z6DW@5863	NA|NA|NA
TRINITY_GG_3_c117_g3_i1.p1	5865.XP_001608728.1	5.2e-41	175.3	Piroplasmida													Apicomplexa	2FKUW@1,2TNB9@2759,3KCTV@422676,3YE5S@5794,3Z6DW@5863	NA|NA|NA
TRINITY_GG_3_c119_g1_i15.p2	5865.XP_001611865.1	8.4e-21	106.7	Piroplasmida				ko:K07874	ko05134,map05134				ko00000,ko00001,ko04031,ko04131,ko04147				Apicomplexa	3KAKF@422676,3YA22@5794,3Z5JM@5863,KOG0084@1,KOG0084@2759	NA|NA|NA	TU	Rab subfamily of small GTPases
TRINITY_GG_3_c119_g1_i15.p1	5865.XP_001611863.1	3.5e-33	149.4	Piroplasmida													Apicomplexa	2CEXR@1,2QX82@2759,3KCPS@422676,3YEKM@5794,3Z5GB@5863	NA|NA|NA	S	GATA zinc finger
TRINITY_GG_3_c11_g1_i2.p2	5865.XP_001611597.1	1.6e-102	379.0	Piroplasmida				ko:K02991	ko01521,ko03010,ko04066,ko04150,ko04151,ko04371,ko04714,ko04910,ko05205,map01521,map03010,map04066,map04150,map04151,map04371,map04714,map04910,map05205	M00177,M00179			br01610,ko00000,ko00001,ko00002,ko03011				Apicomplexa	3KA6G@422676,3Y9MH@5794,3Z4Z7@5863,COG2125@1,KOG1646@2759	NA|NA|NA	J	Belongs to the eukaryotic ribosomal protein eS6 family
TRINITY_GG_3_c11_g1_i2.p1	5865.XP_001611598.1	4.1e-39	168.7	Piroplasmida													Apicomplexa	3KCME@422676,3YADP@5794,3Z5YE@5863,KOG3158@1,KOG3158@2759	NA|NA|NA	O	CS domain
TRINITY_GG_3_c121_g1_i9.p4	5865.XP_001611847.1	7.4e-62	244.6	Piroplasmida													Apicomplexa	2C6EY@1,2QX2E@2759,3KBJI@422676,3YEGR@5794,3Z58N@5863	NA|NA|NA
TRINITY_GG_3_c121_g1_i9.p6	5865.XP_001611848.1	2e-42	179.1	Piroplasmida													Apicomplexa	28QKV@1,2QX9N@2759,3KCP7@422676,3YD84@5794,3Z5R5@5863	NA|NA|NA
TRINITY_GG_3_c121_g1_i9.p3	5865.XP_001611846.1	3.1e-69	269.2	Piroplasmida													Apicomplexa	3KCDI@422676,3YC7D@5794,3Z58B@5863,KOG3058@1,KOG3058@2759	NA|NA|NA	S	PAP2 superfamily
TRINITY_GG_3_c121_g1_i9.p1	5865.XP_001611849.1	0.0	1171.0	Piroplasmida													Apicomplexa	2CBVX@1,2QVHV@2759,3KA7J@422676,3Y9VU@5794,3Z3WV@5863	NA|NA|NA	S	PA14
TRINITY_GG_3_c121_g1_i9.p2	5865.XP_001611845.1	7.5e-210	737.3	Piroplasmida				ko:K11269					ko00000,ko03036				Apicomplexa	3KC56@422676,3YBHP@5794,3Z3R6@5863,KOG1969@1,KOG1969@2759	NA|NA|NA	DL	replication factor
TRINITY_GG_3_c121_g1_i9.p5	5865.XP_001611850.1	1.9e-73	282.3	Piroplasmida		GO:0000375,GO:0000377,GO:0000398,GO:0002682,GO:0002684,GO:0003674,GO:0003676,GO:0003723,GO:0003729,GO:0005488,GO:0005515,GO:0005575,GO:0005622,GO:0005623,GO:0005634,GO:0005654,GO:0005737,GO:0005813,GO:0005815,GO:0005847,GO:0005849,GO:0005856,GO:0006139,GO:0006351,GO:0006353,GO:0006366,GO:0006369,GO:0006379,GO:0006396,GO:0006397,GO:0006725,GO:0006807,GO:0008150,GO:0008152,GO:0008380,GO:0009058,GO:…		ko:K14397	ko03015,map03015				ko00000,ko00001,ko03019				Apicomplexa	3KAXX@422676,3YAI2@5794,3Z4AE@5863,KOG1689@1,KOG1689@2759	NA|NA|NA	K	mRNA cleavage factor
TRINITY_GG_3_c123_g1_i89.p1	5865.XP_001611240.1	6.8e-69	267.7	Piroplasmida				ko:K22139					ko00000,ko02000,ko03029	2.A.105.1			Apicomplexa	3KFG3@422676,3YB1K@5794,3Z525@5863,KOG0645@1,KOG0645@2759	NA|NA|NA	U	Essential component of the cytosolic iron-sulfur (Fe S) protein assembly machinery. Required for the maturation of extramitochondrial Fe S proteins
TRINITY_GG_3_c125_g3_i1.p1	5865.XP_001611973.1	5.2e-129	468.4	Piroplasmida													Apicomplexa	2FKM1@1,2TN38@2759,3KC5Z@422676,3YDY9@5794,3Z41Q@5863	NA|NA|NA
TRINITY_GG_3_c126_g1_i108.p2	5865.XP_001612035.1	9e-53	214.2	Piroplasmida													Apicomplexa	2EJNU@1,2SPT3@2759,3KB9R@422676,3YBKH@5794,3Z5TI@5863	NA|NA|NA	S	CPW_WPC
TRINITY_GG_3_c126_g1_i108.p3	5865.XP_001612034.1	6.9e-36	156.8	Piroplasmida													Apicomplexa	2C70F@1,2SVCZ@2759,3KCHU@422676,3YBUA@5794,3Z64H@5863	NA|NA|NA
TRINITY_GG_3_c126_g1_i108.p1	5865.XP_001612033.1	0.0	2921.0	Piroplasmida			2.7.7.7	ko:K02324	ko00230,ko00240,ko01100,ko03030,ko03410,ko03420,ko05166,map00230,map00240,map01100,map03030,map03410,map03420,map05166	M00263	R00375,R00376,R00377,R00378	RC02795	ko00000,ko00001,ko00002,ko01000,ko03032,ko03400				Apicomplexa	3KACN@422676,3Y9IU@5794,3Z4JI@5863,COG0417@1,KOG1798@2759	NA|NA|NA	L	DNA polymerase epsilon catalytic subunit
TRINITY_GG_3_c128_g1_i9.p7	5865.XP_001611279.1	2.7e-71	274.6	Piroplasmida													Apicomplexa	2EFS5@1,2SKWN@2759,3KARB@422676,3YB6S@5794,3Z4QD@5863	NA|NA|NA
TRINITY_GG_3_c128_g1_i9.p3	5865.XP_001611277.1	5.6e-222	777.3	Piroplasmida													Apicomplexa	3KBFK@422676,3YBTT@5794,3Z41I@5863,COG5095@1,KOG2549@2759	NA|NA|NA	K	TATA box binding protein associated factor (TAF)
TRINITY_GG_3_c128_g1_i9.p10	5865.XP_001611283.1	1.4e-52	212.2	Piroplasmida				ko:K02984	ko03010,map03010	M00177,M00179			br01610,ko00000,ko00001,ko00002,ko03011				Apicomplexa	3KAGE@422676,3Y9R4@5794,3Z4MB@5863,COG1890@1,KOG1628@2759	NA|NA|NA	J	Belongs to the eukaryotic ribosomal protein eS1 family
TRINITY_GG_3_c128_g1_i9.p2	5865.XP_001611281.1	1.4e-221	776.9	Piroplasmida													Apicomplexa	2CNMA@1,2QX0F@2759,3KE31@422676,3YEFF@5794,3Z6IC@5863	NA|NA|NA
TRINITY_GG_3_c128_g1_i9.p1	5865.XP_001611282.1	0.0	1158.7	Piroplasmida													Apicomplexa	28QFT@1,2QX4M@2759,3KBQV@422676,3YEI9@5794,3Z3M9@5863	NA|NA|NA
TRINITY_GG_3_c128_g1_i9.p4	5865.XP_001611278.1	5.9e-42	177.9	Piroplasmida													Apicomplexa	28QPX@1,2QXCS@2759,3KBNE@422676,3YEQ4@5794,3Z5J9@5863	NA|NA|NA
TRINITY_GG_3_c128_g1_i9.p9	5865.XP_001611280.1	8.4e-29	133.3	Piroplasmida		GO:0003674,GO:0003824,GO:0005488,GO:0005515,GO:0005575,GO:0005622,GO:0005623,GO:0005737,GO:0005829,GO:0006139,GO:0006163,GO:0006195,GO:0006725,GO:0006753,GO:0006793,GO:0006796,GO:0006807,GO:0008150,GO:0008152,GO:0009056,GO:0009058,GO:0009117,GO:0009141,GO:0009143,GO:0009166,GO:0009987,GO:0016462,GO:0016787,GO:0016817,GO:0016818,GO:0018130,GO:0019438,GO:0019439,GO:0019637,GO:0034404,GO:0034641,GO:…		ko:K01519	ko00230,ko00983,ko01100,map00230,map00983,map01100		R00426,R00720,R01855,R02100,R02720,R03531,R08243	RC00002	ko00000,ko00001,ko01000				Apicomplexa	3KB90@422676,3YAEA@5794,3Z5YJ@5863,COG0127@1,KOG3222@2759	NA|NA|NA	F	Ham1 family
TRINITY_GG_3_c128_g2_i1.p2	9612.ENSCAFP00000009258	1.5e-79	302.0	Carnivora	HBB	GO:0000302,GO:0001505,GO:0001775,GO:0001932,GO:0002252,GO:0002262,GO:0002263,GO:0002274,GO:0002275,GO:0002283,GO:0002366,GO:0002376,GO:0002443,GO:0002444,GO:0002446,GO:0002520,GO:0003008,GO:0003014,GO:0003674,GO:0005344,GO:0005488,GO:0005515,GO:0005575,GO:0005576,GO:0005615,GO:0005622,GO:0005623,GO:0005737,GO:0005829,GO:0005833,GO:0006417,GO:0006446,GO:0006518,GO:0006575,GO:0006749,GO:0006790,GO:…		ko:K13823,ko:K16151	ko05143,ko05144,map05143,map05144				ko00000,ko00001,ko04131				Mammalia	3AGZM@33154,3BZFB@33208,3D6DT@33213,3EF3X@33554,3JGFD@40674,48E7F@7711,49AVP@7742,KOG3378@1,KOG3378@2759	NA|NA|NA	C	hemoglobin subunit
TRINITY_GG_3_c12_g1_i37.p2	68886.XP_009690861.1	2.1e-12	80.1	Piroplasmida													Apicomplexa	28QZB@1,2QXNB@2759,3KCS7@422676,3YEX5@5794,3Z5W6@5863	NA|NA|NA
TRINITY_GG_3_c12_g1_i37.p5	5865.XP_001611588.1	4e-67	261.2	Piroplasmida													Apicomplexa	3KBB0@422676,3YAC9@5794,3Z58Q@5863,KOG1730@1,KOG1730@2759	NA|NA|NA	O	PITH domain
TRINITY_GG_3_c12_g1_i37.p3	5865.XP_001611590.1	1.5e-78	299.7	Piroplasmida		GO:0005575,GO:0005622,GO:0005623,GO:0005634,GO:0005730,GO:0031974,GO:0031981,GO:0043226,GO:0043227,GO:0043228,GO:0043229,GO:0043231,GO:0043232,GO:0043233,GO:0044422,GO:0044424,GO:0044428,GO:0044446,GO:0044464,GO:0070013		ko:K11294	ko05130,map05130				ko00000,ko00001,ko03009,ko03036				Apicomplexa	3KBPK@422676,3YAAB@5794,3Z5DQ@5863,KOG0118@1,KOG0118@2759	NA|NA|NA	A	RNA recognition motif domain containing protein
TRINITY_GG_3_c12_g1_i37.p9	5865.XP_001611591.1	3.4e-29	134.8	Piroplasmida													Apicomplexa	2C0KM@1,2QXJM@2759,3KCMW@422676,3YEV9@5794,3Z69F@5863	NA|NA|NA	S	MerC mercury resistance protein
TRINITY_GG_3_c12_g1_i37.p4	5872.XP_004829607.1	2.5e-11	76.3	Piroplasmida													Apicomplexa	28QYC@1,2QXMA@2759,3KCQP@422676,3YEWG@5794,3Z65J@5863	NA|NA|NA
TRINITY_GG_3_c12_g1_i37.p1	5865.XP_001611587.1	6.3e-62	245.4	Piroplasmida													Apicomplexa	2FKQH@1,2TN6R@2759,3KC62@422676,3YE15@5794,3Z56B@5863	NA|NA|NA
TRINITY_GG_3_c12_g2_i7.p4	5865.XP_001611595.1	7.7e-41	172.9	Piroplasmida	RPL18			ko:K02883	ko03010,map03010	M00177,M00179			br01610,ko00000,ko00001,ko00002,ko03011				Apicomplexa	3KAKG@422676,3YA2B@5794,3Z4F8@5863,COG1727@1,KOG1714@2759	NA|NA|NA	J	60S ribosomal protein L18
TRINITY_GG_3_c12_g2_i7.p3	5865.XP_001611593.1	2.1e-61	241.9	Piroplasmida				ko:K02128	ko00190,ko01100,ko04714,ko05010,ko05012,ko05016,map00190,map01100,map04714,map05010,map05012,map05016	M00158			ko00000,ko00001,ko00002	3.A.2.1			Apicomplexa	3KAXG@422676,3YBRY@5794,3Z5WB@5863,COG0636@1,KOG3025@2759	NA|NA|NA	P	Belongs to the ATPase C chain family
TRINITY_GG_3_c12_g2_i7.p2	5865.XP_001611594.1	7.7e-84	316.6	Piroplasmida				ko:K02882	ko03010,map03010	M00177			br01610,ko00000,ko00001,ko00002,ko03011				Apicomplexa	3KANQ@422676,3YA9Q@5794,3Z50K@5863,COG2157@1,KOG0829@2759	NA|NA|NA	J	Belongs to the eukaryotic ribosomal protein eL20 family
TRINITY_GG_3_c12_g2_i7.p1	5865.XP_001611592.1	1.6e-85	322.4	Piroplasmida													Apicomplexa	28QGM@1,2QX5F@2759,3KBSX@422676,3YEIP@5794,3Z4PF@5863	NA|NA|NA
TRINITY_GG_3_c130_g1_i4.p1	5865.XP_001611708.1	6.5e-41	175.3	Piroplasmida													Apicomplexa	2EYEY@1,2SZYC@2759,3KCIF@422676,3YC5R@5794,3Z5M9@5863	NA|NA|NA	S	AP2 domain transcription factor AP2X-5
TRINITY_GG_3_c134_g1_i3.p1	5865.XP_001611414.1	2.8e-235	820.8	Piroplasmida		GO:0005575,GO:0005622,GO:0005623,GO:0005856,GO:0043226,GO:0043228,GO:0043229,GO:0043232,GO:0044424,GO:0044464		ko:K07374	ko04145,ko04210,ko04530,ko04540,ko05130,map04145,map04210,map04530,map04540,map05130				ko00000,ko00001,ko03019,ko03036,ko04147,ko04812				Apicomplexa	3KBNF@422676,3Y9WW@5794,3Z45Y@5863,COG5023@1,KOG1376@2759	NA|NA|NA	Z	Tubulin is the major constituent of microtubules. It binds two moles of GTP, one at an exchangeable site on the beta chain and one at a non-exchangeable site on the alpha chain
TRINITY_GG_3_c136_g1_i94.p2	5872.XP_004831291.1	4.7e-11	74.7	Piroplasmida													Apicomplexa	2BZHX@1,2QXI8@2759,3KEMY@422676,3YEU6@5794,3Z6DD@5863	NA|NA|NA
TRINITY_GG_3_c136_g3_i1.p1	5865.XP_001612006.1	4.6e-180	639.4	Piroplasmida													Apicomplexa	28QIB@1,2QX75@2759,3KBWC@422676,3YD77@5794,3Z5B8@5863	NA|NA|NA
TRINITY_GG_3_c138_g2_i66.p1	5865.XP_001611955.1	8.2e-120	438.3	Aconoidasida			3.6.4.13	ko:K12614	ko03018,map03018	M00395			ko00000,ko00001,ko00002,ko01000,ko03019,ko03036				Apicomplexa	3KF1S@422676,3YBSN@5794,COG0513@1,KOG0326@2759,KOG0334@2759	NA|NA|NA	A	Helicase
TRINITY_GG_3_c138_g2_i66.p2	5865.XP_001611956.1	1.7e-96	359.4	Piroplasmida				ko:K11341					ko00000,ko03036				Apicomplexa	3KC5F@422676,3YAKB@5794,3Z46U@5863,COG5033@1,KOG3149@2759	NA|NA|NA	K	chromatin organization
TRINITY_GG_3_c139_g1_i122.p3	5865.XP_001611302.1	1.7e-39	168.7	Piroplasmida													Apicomplexa	29VSF@1,2RXMS@2759,3KAPX@422676,3YAAE@5794,3Z4EX@5863	NA|NA|NA	S	Protein of unknown function (DUF3228)
TRINITY_GG_3_c139_g1_i122.p2	5865.XP_001611301.1	4.7e-43	180.6	Piroplasmida			1.17.7.4	ko:K03527	ko00900,ko01100,ko01110,ko01130,map00900,map01100,map01110,map01130	M00096	R05884,R08210	RC01137,RC01487	ko00000,ko00001,ko00002,ko01000				Apicomplexa	2QPIQ@2759,3KBSR@422676,3YB74@5794,3Z3ZK@5863,COG0761@1	NA|NA|NA	O	4-hydroxy-3-methylbut-2-enyl diphosphate reductase
TRINITY_GG_3_c140_g1_i129.p2	5865.XP_001612059.1	4.2e-58	230.7	Piroplasmida				ko:K02993	ko03010,map03010	M00177			br01610,ko00000,ko00001,ko00002,ko03011				Apicomplexa	3KBU6@422676,3YA9R@5794,3Z3Z0@5863,KOG3320@1,KOG3320@2759	NA|NA|NA	J	Belongs to the eukaryotic ribosomal protein eS7 family
TRINITY_GG_3_c140_g1_i129.p1	5865.XP_001612058.1	6e-34	151.0	Piroplasmida													Apicomplexa	2CKWF@1,2SNSG@2759,3KB2U@422676,3YBF1@5794,3Z57W@5863	NA|NA|NA	S	Ribosomal silencing factor during starvation
TRINITY_GG_3_c144_g1_i103.p1	5865.XP_001611809.1	6.8e-66	258.1	Aconoidasida				ko:K14570	ko03008,map03008				ko00000,ko00001,ko01000,ko03009				Apicomplexa	3KCSK@422676,3YBVK@5794,COG0847@1,KOG2248@2759	NA|NA|NA	L	EXOIII
TRINITY_GG_3_c145_g1_i95.p1	5865.XP_001611219.1	1.1e-08	66.6	Piroplasmida													Apicomplexa	2EVKN@1,2SXJI@2759,3KCC1@422676,3YC9C@5794,3Z5VD@5863	NA|NA|NA
TRINITY_GG_3_c145_g1_i95.p2	5865.XP_001611218.1	1.3e-15	89.4	Piroplasmida													Apicomplexa	28QS3@1,2QXEZ@2759,3KFDW@422676,3YD9V@5794,3Z6E1@5863	NA|NA|NA
TRINITY_GG_3_c146_g1_i110.p1	5865.XP_001611697.1	1.5e-146	527.3	Piroplasmida													Apicomplexa	28QGP@1,2QX5H@2759,3KBT4@422676,3YEIR@5794,3Z470@5863	NA|NA|NA
TRINITY_GG_3_c147_g2_i4.p1	5865.XP_001611231.1	0.0	2083.1	Piroplasmida		GO:0000428,GO:0003674,GO:0003676,GO:0003677,GO:0005488,GO:0005575,GO:0005622,GO:0005623,GO:0005634,GO:0005654,GO:0005665,GO:0005737,GO:0006139,GO:0006351,GO:0006366,GO:0006725,GO:0006807,GO:0008150,GO:0008152,GO:0009058,GO:0009059,GO:0009987,GO:0010467,GO:0010494,GO:0016070,GO:0016591,GO:0018130,GO:0019438,GO:0030880,GO:0031974,GO:0031981,GO:0032774,GO:0032991,GO:0034641,GO:0034645,GO:0034654,GO:…	2.7.7.6	ko:K03021	ko00230,ko00240,ko01100,ko03020,ko04623,ko05169,map00230,map00240,map01100,map03020,map04623,map05169	M00181	R00435,R00441,R00442,R00443	RC02795	br01611,ko00000,ko00001,ko00002,ko01000,ko03021				Apicomplexa	3KADW@422676,3Y9U5@5794,3Z4X1@5863,COG0085@1,KOG0215@2759	NA|NA|NA	K	DNA-dependent RNA polymerase catalyzes the transcription of DNA into RNA using the four ribonucleoside triphosphates as substrates
TRINITY_GG_3_c147_g2_i4.p4	5865.XP_001611232.1	8.9e-39	166.0	Piroplasmida				ko:K02973	ko03010,map03010	M00177			br01610,ko00000,ko00001,ko00002,ko03011				Apicomplexa	3KBUR@422676,3Y9ZU@5794,3Z4C9@5863,COG0048@1,KOG1749@2759	NA|NA|NA	J	Belongs to the universal ribosomal protein uS12 family
TRINITY_GG_3_c149_g4_i1.p1	5865.XP_001611420.1	4e-33	147.5	Piroplasmida				ko:K09550					ko00000,ko03110				Apicomplexa	3KF8W@422676,3YI85@5794,3Z65H@5863,COG1382@1,KOG1760@2759	NA|NA|NA	O	Binds specifically to cytosolic chaperonin (c-CPN) and transfers target proteins to it. Binds to nascent polypeptide chain and promotes folding in an environment in which there are many competing pathways for nonnative proteins
TRINITY_GG_3_c14_g1_i1.p1	5865.XP_001611535.1	6e-56	224.6	Piroplasmida		GO:0003674,GO:0003824,GO:0004721,GO:0004722,GO:0005575,GO:0005622,GO:0005623,GO:0005634,GO:0005654,GO:0006355,GO:0006357,GO:0006464,GO:0006470,GO:0006793,GO:0006796,GO:0006807,GO:0008150,GO:0008152,GO:0008420,GO:0009889,GO:0009987,GO:0010468,GO:0010556,GO:0016311,GO:0016787,GO:0016788,GO:0016791,GO:0019219,GO:0019222,GO:0019538,GO:0031323,GO:0031326,GO:0031974,GO:0031981,GO:0036211,GO:0042578,GO:…	3.1.3.16	ko:K15731					ko00000,ko01000,ko01009,ko03021				Apicomplexa	3KAZK@422676,3YBHM@5794,3Z5IV@5863,COG5190@1,KOG1605@2759	NA|NA|NA	K	catalytic domain of ctd-like phosphatases
TRINITY_GG_3_c152_g1_i4.p1	5865.XP_001611380.1	8.4e-72	276.9	Piroplasmida			5.3.1.6	ko:K01807	ko00030,ko00710,ko01100,ko01110,ko01120,ko01130,ko01200,ko01230,map00030,map00710,map01100,map01110,map01120,map01130,map01200,map01230	M00004,M00007,M00165,M00167,M00580	R01056	RC00434	ko00000,ko00001,ko00002,ko01000				Apicomplexa	3KCJ1@422676,3YAEV@5794,3Z5G0@5863,COG0120@1,KOG3075@2759	NA|NA|NA	G	Ribose 5-phosphate
TRINITY_GG_3_c153_g1_i62.p3	5865.XP_001611409.1	6e-25	121.3	Piroplasmida				ko:K12846	ko03040,map03040	M00354			ko00000,ko00001,ko00002,ko03041				Apicomplexa	3KB55@422676,3YAMG@5794,3Z6C5@5863,KOG3263@1,KOG3263@2759	NA|NA|NA	S	Protein of unknown function (DUF1777)
TRINITY_GG_3_c153_g1_i62.p1	5872.XP_004830541.1	2.7e-28	134.8	Piroplasmida													Apicomplexa	28RW6@1,2QYJH@2759,3KCR9@422676,3YFPI@5794,3Z5QW@5863	NA|NA|NA
TRINITY_GG_3_c155_g2_i3.p1	5865.XP_001611744.1	7.2e-191	674.1	Piroplasmida				ko:K02996	ko03010,map03010	M00178,M00179			br01610,ko00000,ko00001,ko00002,ko03011				Apicomplexa	3KAU4@422676,3YBZW@5794,3Z5BJ@5863,COG0103@1,KOG1697@2759	NA|NA|NA	J	Ribosomal protein S9
TRINITY_GG_3_c159_g1_i13.p2	5865.XP_001611190.1	1.4e-99	369.0	Piroplasmida				ko:K02877	ko03010,map03010	M00177,M00179			br01610,ko00000,ko00001,ko00002,ko03011				Apicomplexa	3KAH6@422676,3Y9RR@5794,3Z4D9@5863,COG1632@1,KOG1678@2759	NA|NA|NA	J	Belongs to the eukaryotic ribosomal protein eL15 family
TRINITY_GG_3_c159_g1_i13.p4	5865.XP_001611191.1	8e-29	133.3	Piroplasmida				ko:K20472					ko00000,ko04131				Apicomplexa	3KFGF@422676,3YDCA@5794,3Z64F@5863,COG5541@1,KOG3343@2759	NA|NA|NA	U	vesicle-mediated transport
TRINITY_GG_3_c161_g1_i9.p1	5865.XP_001611316.1	1.6e-220	772.3	Piroplasmida													Apicomplexa	3KA4Q@422676,3YB5U@5794,3Z3PH@5863,COG1112@1,KOG1802@2759	NA|NA|NA	L	Regulator of nonsense
TRINITY_GG_3_c161_g1_i9.p2	5865.XP_001611316.1	2.7e-62	246.1	Piroplasmida													Apicomplexa	3KA4Q@422676,3YB5U@5794,3Z3PH@5863,COG1112@1,KOG1802@2759	NA|NA|NA	L	Regulator of nonsense
TRINITY_GG_3_c162_g1_i122.p1	5865.XP_001612031.1	1.9e-99	369.8	Piroplasmida				ko:K14863					ko00000,ko03009				Apicomplexa	3KB4C@422676,3YAR8@5794,3Z4RK@5863,KOG0313@1,KOG0313@2759	NA|NA|NA	Z	NLE (NUC135) domain
TRINITY_GG_3_c163_g1_i1.p1	5865.XP_001611193.1	1.1e-189	669.5	Piroplasmida			1.1.5.4	ko:K00116	ko00020,ko00620,ko01100,ko01110,ko01120,ko01130,ko01200,map00020,map00620,map01100,map01110,map01120,map01130,map01200	M00009,M00011	R00360,R00361,R01257	RC00031	ko00000,ko00001,ko00002,ko01000				Apicomplexa	2RUPE@2759,3KADZ@422676,3Y9WI@5794,3Z45I@5863,COG0579@1	NA|NA|NA	C	Malate quinone oxidoreductase
TRINITY_GG_3_c164_g1_i92.p2	5865.XP_001611937.1	0.0	1277.3	Piroplasmida													Apicomplexa	2CXVV@1,2S03V@2759,3KFFW@422676,3YCC0@5794,3Z3UJ@5863	NA|NA|NA	S	Translation initiation factor eIF3 subunit 135
TRINITY_GG_3_c164_g1_i92.p1	5865.XP_001611926.1	7.9e-269	934.5	Piroplasmida													Apicomplexa	2CBBV@1,2S3A9@2759,3KC1H@422676,3YA9N@5794,3Z3YX@5863	NA|NA|NA	S	B-block binding subunit of TFIIIC
TRINITY_GG_3_c164_g1_i92.p3	5875.XP_764341.1	2.2e-22	112.1	Piroplasmida				ko:K06287					ko00000				Apicomplexa	3KAWU@422676,3YBSI@5794,3Z58Y@5863,COG0424@1,KOG1509@2759	NA|NA|NA	D	Maf-like protein
TRINITY_GG_3_c164_g1_i92.p5	5865.XP_001611927.1	1e-16	92.8	Piroplasmida				ko:K06287					ko00000				Apicomplexa	3KAWU@422676,3YBSI@5794,3Z58Y@5863,COG0424@1,KOG1509@2759	NA|NA|NA	D	Maf-like protein
TRINITY_GG_3_c166_g1_i99.p1	5865.XP_001609254.1	6.4e-173	614.8	Piroplasmida													Apicomplexa	2CN8B@1,2QUGT@2759,3KB64@422676,3YBVI@5794,3Z4BE@5863	NA|NA|NA	A	SPOC domain
TRINITY_GG_3_c166_g1_i99.p5	5872.XP_004830176.1	2.3e-43	181.8	Piroplasmida													Apicomplexa	2E450@1,2SB3C@2759,3KB5C@422676,3YANR@5794,3Z5SZ@5863	NA|NA|NA
TRINITY_GG_3_c166_g1_i99.p3	5865.XP_001609253.1	2.1e-84	319.3	Piroplasmida				ko:K20309					ko00000,ko04131				Apicomplexa	3KBHU@422676,3YCAS@5794,3Z42M@5863,KOG2796@1,KOG2796@2759	NA|NA|NA	S	regulation of kinetochore assembly
TRINITY_GG_3_c166_g1_i99.p4	5872.XP_004830177.1	3e-98	365.2	Piroplasmida													Apicomplexa	2CI75@1,2SRGJ@2759,3KAPV@422676,3YBNS@5794,3Z58Z@5863	NA|NA|NA	J	Belongs to the universal ribosomal protein uL22 family
TRINITY_GG_3_c166_g1_i99.p2	5865.XP_001609251.1	7.2e-112	410.6	Piroplasmida				ko:K13102					ko00000,ko03041				Apicomplexa	3KAFA@422676,3YA1C@5794,3Z432@5863,KOG2837@1,KOG2837@2759	NA|NA|NA	A	Domain of Kin17 curved DNA-binding protein
TRINITY_GG_3_c168_g1_i121.p3	5865.XP_001611627.1	3.3e-39	169.1	Piroplasmida													Apicomplexa	2D3FE@1,2SRD5@2759,3KAXT@422676,3YBNY@5794,3Z4B1@5863	NA|NA|NA	S	Ubiquinol-cytochrome C chaperone
TRINITY_GG_3_c168_g1_i121.p2	5865.XP_001611628.1	9.4e-142	510.0	Piroplasmida													Apicomplexa	3KA99@422676,3YBD9@5794,3Z3Y3@5863,COG0536@1,KOG1489@2759	NA|NA|NA	S	GTP-binding protein
TRINITY_GG_3_c169_g1_i1.p1	5865.XP_001612016.1	2e-37	162.9	Piroplasmida													Apicomplexa	2E4FP@1,2SBC9@2759,3KBUD@422676,3YAVD@5794,3Z3RK@5863	NA|NA|NA
TRINITY_GG_3_c169_g1_i1.p2	68886.XP_009692053.1	5.6e-39	167.2	Piroplasmida				ko:K14563	ko03008,map03008				ko00000,ko00001,ko01000,ko03009				Apicomplexa	3KADI@422676,3Y9JR@5794,3Z3YN@5863,COG1889@1,KOG1596@2759	NA|NA|NA	A	Fibrillarin
TRINITY_GG_3_c170_g2_i2.p2	5872.XP_004828977.1	8.9e-14	84.0	Piroplasmida													Apicomplexa	2C68J@1,2QWVJ@2759,3KCKS@422676,3YD39@5794,3Z69E@5863	NA|NA|NA
TRINITY_GG_3_c170_g2_i2.p3	5865.XP_001611663.1	1.6e-44	185.7	Piroplasmida		GO:0005575,GO:0005622,GO:0005623,GO:0005737,GO:0005886,GO:0005905,GO:0012505,GO:0012506,GO:0016020,GO:0030117,GO:0030118,GO:0030119,GO:0030120,GO:0030122,GO:0030125,GO:0030128,GO:0030131,GO:0030132,GO:0030135,GO:0030136,GO:0030139,GO:0030659,GO:0030662,GO:0030665,GO:0030666,GO:0030669,GO:0031090,GO:0031410,GO:0031982,GO:0032991,GO:0043226,GO:0043227,GO:0043229,GO:0044422,GO:0044424,GO:0044425,GO:…		ko:K11827	ko04144,ko04721,ko04961,ko05016,map04144,map04721,map04961,map05016				ko00000,ko00001,ko04131				Apicomplexa	3KC88@422676,3YCPQ@5794,3Z5P5@5863,COG5030@1,KOG0935@2759	NA|NA|NA	U	Belongs to the adaptor complexes small subunit family
TRINITY_GG_3_c170_g2_i2.p1	5865.XP_001611664.1	8.3e-31	140.6	Piroplasmida													Apicomplexa	2FKWM@1,2TND1@2759,3KCK8@422676,3YE7K@5794,3Z5ZT@5863	NA|NA|NA
TRINITY_GG_3_c172_g2_i2.p1	68886.XP_009691916.1	5.5e-31	143.7	Piroplasmida													Apicomplexa	3KB4P@422676,3YBZK@5794,3Z5V5@5863,COG1371@1,KOG4528@2759	NA|NA|NA	S	Archease protein family (MTH1598/TM1083)
TRINITY_GG_3_c172_g2_i2.p2	5865.XP_001611523.1	1.6e-182	646.0	Piroplasmida				ko:K02876	ko03010,map03010	M00178,M00179			br01610,ko00000,ko00001,ko00002,ko03011				Apicomplexa	3KAKI@422676,3YBMP@5794,3Z3SA@5863,COG0200@1,KOG0846@2759	NA|NA|NA	J	Ribosomal protein L15
TRINITY_GG_3_c172_g2_i2.p4	5865.XP_001611524.1	6.4e-55	220.3	Piroplasmida				ko:K02879	ko03010,map03010	M00178			br01610,ko00000,ko00001,ko00002,ko03011				Apicomplexa	3KB98@422676,3YCA5@5794,3Z5T0@5863,COG0203@1,KOG3280@2759	NA|NA|NA	J	Belongs to the bacterial ribosomal protein bL17 family
TRINITY_GG_3_c172_g2_i2.p3	5865.XP_001611522.1	1.6e-52	213.0	Piroplasmida													Apicomplexa	3KB4P@422676,3YBZK@5794,3Z5V5@5863,COG1371@1,KOG4528@2759	NA|NA|NA	S	Archease protein family (MTH1598/TM1083)
TRINITY_GG_3_c172_g3_i1.p3	5872.XP_004831498.1	1.1e-23	116.3	Piroplasmida			3.6.4.7	ko:K18798					ko00000,ko01000,ko03029				Apicomplexa	3KANF@422676,3YAP7@5794,3Z51C@5863,COG1485@1,KOG2383@2759	NA|NA|NA	S	AFG1-like ATPase
TRINITY_GG_3_c172_g3_i1.p2	5865.XP_001611525.1	4.6e-42	177.6	Piroplasmida			3.6.4.7	ko:K18798					ko00000,ko01000,ko03029				Apicomplexa	3KANF@422676,3YAP7@5794,3Z51C@5863,COG1485@1,KOG2383@2759	NA|NA|NA	S	AFG1-like ATPase
TRINITY_GG_3_c172_g3_i1.p1	5865.XP_001611525.1	1.7e-94	352.8	Piroplasmida			3.6.4.7	ko:K18798					ko00000,ko01000,ko03029				Apicomplexa	3KANF@422676,3YAP7@5794,3Z51C@5863,COG1485@1,KOG2383@2759	NA|NA|NA	S	AFG1-like ATPase
TRINITY_GG_3_c173_g1_i4.p1	5865.XP_001611743.1	1e-50	207.6	Piroplasmida		GO:0000003,GO:0000122,GO:0000151,GO:0000152,GO:0000228,GO:0000278,GO:0000785,GO:0000790,GO:0000791,GO:0000792,GO:0000803,GO:0001702,GO:0001739,GO:0003002,GO:0003006,GO:0003674,GO:0003682,GO:0003824,GO:0004842,GO:0005488,GO:0005515,GO:0005575,GO:0005622,GO:0005623,GO:0005634,GO:0005654,GO:0005694,GO:0005720,GO:0006325,GO:0006355,GO:0006357,GO:0006464,GO:0006513,GO:0006807,GO:0006996,GO:0007049,GO:…											Apicomplexa	3KBWY@422676,3YABS@5794,3Z55P@5863,COG5222@1,KOG0314@2759	NA|NA|NA	K	zinc finger
TRINITY_GG_3_c173_g1_i4.p3	5865.XP_001611743.1	9e-36	156.8	Piroplasmida		GO:0000003,GO:0000122,GO:0000151,GO:0000152,GO:0000228,GO:0000278,GO:0000785,GO:0000790,GO:0000791,GO:0000792,GO:0000803,GO:0001702,GO:0001739,GO:0003002,GO:0003006,GO:0003674,GO:0003682,GO:0003824,GO:0004842,GO:0005488,GO:0005515,GO:0005575,GO:0005622,GO:0005623,GO:0005634,GO:0005654,GO:0005694,GO:0005720,GO:0006325,GO:0006355,GO:0006357,GO:0006464,GO:0006513,GO:0006807,GO:0006996,GO:0007049,GO:…											Apicomplexa	3KBWY@422676,3YABS@5794,3Z55P@5863,COG5222@1,KOG0314@2759	NA|NA|NA	K	zinc finger
TRINITY_GG_3_c175_g1_i1.p1	5865.XP_001611379.1	8.2e-88	330.5	Piroplasmida													Apicomplexa	2C1QK@1,2QX5P@2759,3KBTJ@422676,3YEIV@5794,3Z54P@5863	NA|NA|NA	G	Belongs to the inositol phosphokinase (IPK) family
TRINITY_GG_3_c176_g1_i7.p4	5865.XP_001611175.1	7.6e-41	173.3	Piroplasmida			2.5.1.39	ko:K06125	ko00130,ko01100,ko01110,map00130,map01100,map01110	M00128	R05000,R05616,R07273	RC00209,RC02895	ko00000,ko00001,ko00002,ko01000,ko01006				Apicomplexa	3KARN@422676,3YADM@5794,3Z5AT@5863,COG0382@1,KOG1381@2759	NA|NA|NA	H	Catalyzes the prenylation of para-hydroxybenzoate (PHB) with an all-trans polyprenyl group. Mediates the second step in the final reaction sequence of coenzyme Q (CoQ) biosynthesis, which is the condensation of the polyisoprenoid side chain with PHB, generating the first membrane-bound Q intermediate
TRINITY_GG_3_c176_g1_i7.p1	5865.XP_001611175.1	1.5e-50	206.5	Piroplasmida			2.5.1.39	ko:K06125	ko00130,ko01100,ko01110,map00130,map01100,map01110	M00128	R05000,R05616,R07273	RC00209,RC02895	ko00000,ko00001,ko00002,ko01000,ko01006				Apicomplexa	3KARN@422676,3YADM@5794,3Z5AT@5863,COG0382@1,KOG1381@2759	NA|NA|NA	H	Catalyzes the prenylation of para-hydroxybenzoate (PHB) with an all-trans polyprenyl group. Mediates the second step in the final reaction sequence of coenzyme Q (CoQ) biosynthesis, which is the condensation of the polyisoprenoid side chain with PHB, generating the first membrane-bound Q intermediate
TRINITY_GG_3_c176_g1_i7.p2	5865.XP_001611174.1	1.3e-35	156.8	Piroplasmida													Apicomplexa	2FKJ1@1,2TN52@2759,3KC8B@422676,3YD1K@5794,3Z4N9@5863	NA|NA|NA	S	Encoded by
TRINITY_GG_3_c177_g1_i2.p1	5865.XP_001611456.1	5.5e-115	420.6	Piroplasmida													Apicomplexa	2D2Y8@1,2SPGX@2759,3KASR@422676,3YBK6@5794,3Z4ET@5863	NA|NA|NA	A	RNA recognition motif. (a.k.a. RRM, RBD, or RNP domain)
TRINITY_GG_3_c180_g1_i71.p3	5865.XP_001611800.1	3.2e-30	137.9	Piroplasmida													Apicomplexa	2FKVF@1,2TNBV@2759,3KCR8@422676,3YE6G@5794,3Z5VX@5863	NA|NA|NA
TRINITY_GG_3_c180_g1_i71.p2	5865.XP_001611802.1	8.2e-50	204.5	Piroplasmida													Apicomplexa	29P5I@1,2RWGW@2759,3KCGG@422676,3YDXH@5794,3Z60W@5863	NA|NA|NA
TRINITY_GG_3_c180_g1_i71.p1	5865.XP_001611803.1	3.2e-267	927.5	Piroplasmida													Apicomplexa	3KAAX@422676,3Y9IR@5794,3Z4H9@5863,KOG2381@1,KOG2381@2759	NA|NA|NA	T	Phosphatidylinositol 3- and 4-kinase
TRINITY_GG_3_c180_g2_i2.p1	5865.XP_001611804.1	9.5e-163	580.9	Piroplasmida			6.1.1.9	ko:K01873	ko00970,map00970	M00359,M00360	R03665	RC00055,RC00523	ko00000,ko00001,ko00002,ko01000,ko01007,ko03016				Apicomplexa	3KC3I@422676,3Y9PR@5794,3Z42Z@5863,COG0525@1,KOG0432@2759	NA|NA|NA	J	Belongs to the class-I aminoacyl-tRNA synthetase family
TRINITY_GG_3_c183_g1_i11.p2	5865.XP_001611387.1	3.9e-38	164.5	Piroplasmida													Apicomplexa	3KCHI@422676,3YE7A@5794,3Z5YX@5863,KOG2845@1,KOG2845@2759	NA|NA|NA	S	Putative zinc finger motif, C2HC5-type
TRINITY_GG_3_c183_g1_i11.p1	5865.XP_001611388.1	9.9e-42	177.6	Piroplasmida			2.5.1.58,2.5.1.59	ko:K05955	ko00900,ko01130,map00900,map01130		R09844	RC00069,RC03004	ko00000,ko00001,ko01000,ko01006				Apicomplexa	3KBDH@422676,3YAZW@5794,3Z5CM@5863,COG5536@1,KOG0530@2759	NA|NA|NA	H	alpha subunit
TRINITY_GG_3_c185_g1_i93.p1	5865.XP_001612044.1	4.8e-121	440.7	Piroplasmida		GO:0000502,GO:0005575,GO:0005622,GO:0005623,GO:0005634,GO:0005737,GO:0005829,GO:0005839,GO:0006508,GO:0006511,GO:0006807,GO:0008150,GO:0008152,GO:0009056,GO:0009057,GO:0009987,GO:0010498,GO:0010499,GO:0012505,GO:0016020,GO:0016043,GO:0019538,GO:0019773,GO:0019941,GO:0022607,GO:0030163,GO:0031597,GO:0032991,GO:0034515,GO:0034622,GO:0042175,GO:0043161,GO:0043170,GO:0043226,GO:0043227,GO:0043229,GO:…	3.4.25.1	ko:K02728	ko03050,map03050	M00337,M00340			ko00000,ko00001,ko00002,ko01000,ko01002,ko03051				Apicomplexa	3KAF9@422676,3Y9PG@5794,3Z3SZ@5863,COG0638@1,KOG0178@2759	NA|NA|NA	O	Proteasome subunit alpha type
TRINITY_GG_3_c185_g1_i93.p3	5865.XP_001612043.1	4.2e-19	100.9	Piroplasmida													Apicomplexa	2DHIE@1,2S5WP@2759,3KBBP@422676,3YAIJ@5794,3Z66B@5863	NA|NA|NA	S	Reactive mitochondrial oxygen species modulator 1
TRINITY_GG_3_c185_g1_i93.p2	5865.XP_001612045.1	6.4e-104	383.6	Piroplasmida		GO:0000502,GO:0003674,GO:0005488,GO:0005515,GO:0005575,GO:0005622,GO:0005623,GO:0005634,GO:0005737,GO:0005739,GO:0005829,GO:0005839,GO:0006508,GO:0006511,GO:0006807,GO:0008150,GO:0008152,GO:0009056,GO:0009057,GO:0009987,GO:0010498,GO:0010499,GO:0012505,GO:0016020,GO:0019538,GO:0019773,GO:0019941,GO:0030163,GO:0031597,GO:0032991,GO:0034515,GO:0042175,GO:0042802,GO:0043161,GO:0043170,GO:0043226,GO:…	3.4.25.1	ko:K02731	ko03050,map03050	M00337,M00340			ko00000,ko00001,ko00002,ko01000,ko01002,ko03051,ko04131				Apicomplexa	3KA79@422676,3Y9TA@5794,3Z43X@5863,COG0638@1,KOG0183@2759	NA|NA|NA	O	Proteasome subunit alpha type
TRINITY_GG_3_c190_g1_i45.p1	5865.XP_001611983.1	2.2e-86	326.6	Piroplasmida													Apicomplexa	2EQGE@1,2STGH@2759,3KBH8@422676,3YBUC@5794,3Z598@5863	NA|NA|NA
TRINITY_GG_3_c191_g2_i1.p1	9612.ENSCAFP00000038026	1.2e-76	292.4	Carnivora	HBA	GO:0000302,GO:0001540,GO:0001701,GO:0002262,GO:0002376,GO:0002520,GO:0003008,GO:0003013,GO:0003674,GO:0005488,GO:0005575,GO:0005576,GO:0005615,GO:0005622,GO:0005623,GO:0005737,GO:0005829,GO:0005833,GO:0005840,GO:0006810,GO:0006811,GO:0006820,GO:0006897,GO:0006898,GO:0006950,GO:0006979,GO:0007275,GO:0008015,GO:0008150,GO:0008152,GO:0008217,GO:0009056,GO:0009636,GO:0009790,GO:0009792,GO:0009987,GO:…		ko:K13822	ko05143,ko05144,map05143,map05144				ko00000,ko00001,ko04147				Mammalia	3A1RG@33154,3BQKH@33208,3D6Q8@33213,3EV9S@33554,3JGIH@40674,48E3W@7711,49AT1@7742,KOG3378@1,KOG3378@2759	NA|NA|NA	C	hemoglobin subunit
TRINITY_GG_3_c192_g1_i1.p2	5865.XP_001611566.1	6.9e-280	969.5	Piroplasmida				ko:K06943	ko03008,map03008				ko00000,ko00001,ko03009				Apicomplexa	3KA9F@422676,3Y9S9@5794,3Z442@5863,COG1084@1,KOG1490@2759	NA|NA|NA	S	Involved in the biogenesis of the 60S ribosomal subunit
TRINITY_GG_3_c192_g1_i1.p1	5865.XP_001611569.1	0.0	1366.3	Piroplasmida				ko:K14521	ko03008,map03008				ko00000,ko00001,ko01000,ko03009				Apicomplexa	3KABA@422676,3Y9UP@5794,3Z557@5863,COG1444@1,KOG2036@2759	NA|NA|NA	S	RNA cytidine acetyltransferase with specificity toward both 18S rRNA and tRNAs. Catalyzes the formation of N(4)- acetylcytidine (ac4C) in 18S rRNA. Required for early nucleolar cleavages of precursor rRNA at sites A0, A1 and A2 during 18S rRNA synthesis. Catalyzes the formation of ac4C in serine and leucine tRNAs. Requires a tRNA-binding adapter protein for full tRNA acetyltransferase activity bu…
TRINITY_GG_3_c192_g1_i1.p3	5865.XP_001611567.1	2.5e-71	276.2	Piroplasmida													Apicomplexa	2FKS1@1,2TN8B@2759,3KCEI@422676,3YE2P@5794,3Z5GK@5863	NA|NA|NA
TRINITY_GG_3_c192_g1_i1.p4	5865.XP_001611568.1	1.7e-92	346.3	Piroplasmida													Apicomplexa	2CNNR@1,2QX8C@2759,3KBDM@422676,3YEKV@5794,3Z3U8@5863	NA|NA|NA
TRINITY_GG_3_c192_g2_i6.p1	5865.XP_001611564.1	0.0	1093.2	Piroplasmida													Apicomplexa	2C9S9@1,2QX4G@2759,3KBQM@422676,3YEI7@5794,3Z4UH@5863	NA|NA|NA
TRINITY_GG_3_c194_g1_i7.p2	5865.XP_001611412.1	3.1e-77	295.0	Piroplasmida													Apicomplexa	2E50E@1,2SBV0@2759,3KBF0@422676,3YBS7@5794,3Z5N7@5863	NA|NA|NA
TRINITY_GG_3_c194_g1_i7.p1	5865.XP_001611412.1	1.5e-81	310.5	Piroplasmida													Apicomplexa	2E50E@1,2SBV0@2759,3KBF0@422676,3YBS7@5794,3Z5N7@5863	NA|NA|NA
TRINITY_GG_3_c194_g2_i1.p1	5865.XP_001611410.1	1.5e-259	902.5	Piroplasmida													Apicomplexa	3KADT@422676,3Y9N2@5794,3Z3TE@5863,KOG0389@1,KOG0389@2759	NA|NA|NA	L	SNF2 family N-terminal domain
TRINITY_GG_3_c194_g3_i2.p1	5865.XP_001611411.1	1.1e-274	952.2	Piroplasmida		GO:0000003,GO:0002199,GO:0003674,GO:0005488,GO:0005515,GO:0005575,GO:0005622,GO:0005623,GO:0005737,GO:0005829,GO:0005832,GO:0005856,GO:0005874,GO:0005886,GO:0006457,GO:0006458,GO:0006810,GO:0007338,GO:0007339,GO:0008037,GO:0008150,GO:0009566,GO:0009889,GO:0009891,GO:0009893,GO:0009987,GO:0009988,GO:0010556,GO:0010557,GO:0010604,GO:0010638,GO:0015630,GO:0016020,GO:0016043,GO:0019219,GO:0019222,GO:…		ko:K09495					ko00000,ko03036,ko03110,ko04147				Apicomplexa	3KAH5@422676,3Y9VK@5794,3Z52X@5863,COG0459@1,KOG0364@2759	NA|NA|NA	O	assists the folding of proteins upon ATP hydrolysis
TRINITY_GG_3_c195_g1_i2.p1	5865.XP_001611602.1	0.0	1618.2	Piroplasmida													Apicomplexa	3KAHZ@422676,3YAAQ@5794,3Z4KC@5863,KOG4383@1,KOG4383@2759	NA|NA|NA
TRINITY_GG_3_c196_g1_i81.p1	5865.XP_001611170.1	4.5e-113	414.8	Piroplasmida													Apicomplexa	2C816@1,2S33I@2759,3KC2J@422676,3YA6D@5794,3Z3N5@5863	NA|NA|NA
TRINITY_GG_3_c196_g1_i81.p2	5865.XP_001611170.1	5.4e-17	94.0	Piroplasmida													Apicomplexa	2C816@1,2S33I@2759,3KC2J@422676,3YA6D@5794,3Z3N5@5863	NA|NA|NA
TRINITY_GG_3_c196_g1_i81.p3	5865.XP_001611170.1	7.1e-29	133.3	Piroplasmida													Apicomplexa	2C816@1,2S33I@2759,3KC2J@422676,3YA6D@5794,3Z3N5@5863	NA|NA|NA
TRINITY_GG_3_c196_g2_i12.p5	5865.XP_001611173.1	1.5e-24	119.0	Piroplasmida													Apicomplexa	2DB6I@1,2TNEB@2759,3KC99@422676,3YE8U@5794,3Z63A@5863	NA|NA|NA	S	Protein of unknown function (DUF1604)
TRINITY_GG_3_c196_g2_i12.p2	5865.XP_001611172.1	8.6e-101	374.0	Piroplasmida													Apicomplexa	2C0DG@1,2QXCI@2759,3KC8H@422676,3YEQ0@5794,3Z4C4@5863	NA|NA|NA
TRINITY_GG_3_c196_g2_i12.p1	5865.XP_001611171.1	0.0	1181.8	Piroplasmida		GO:0000166,GO:0000287,GO:0001882,GO:0001883,GO:0003674,GO:0003676,GO:0003723,GO:0003746,GO:0003824,GO:0003924,GO:0005488,GO:0005525,GO:0005575,GO:0005622,GO:0005623,GO:0005737,GO:0006412,GO:0006414,GO:0006518,GO:0006807,GO:0008135,GO:0008150,GO:0008152,GO:0009058,GO:0009059,GO:0009987,GO:0010467,GO:0016462,GO:0016787,GO:0016817,GO:0016818,GO:0017076,GO:0017111,GO:0019001,GO:0019003,GO:0019538,GO:…		ko:K02355					ko00000,ko03012,ko03029				Apicomplexa	3KA9J@422676,3YB6F@5794,3Z50C@5863,COG0480@1,KOG0465@2759	NA|NA|NA	J	Mitochondrial GTPase that catalyzes the GTP-dependent ribosomal translocation step during translation elongation. During this step, the ribosome changes from the pre-translocational (PRE) to the post-translocational (POST) state as the newly formed A- site-bound peptidyl-tRNA and P-site-bound deacylated tRNA move to the P and E sites, respectively. Catalyzes the coordinated movement of the two tR…
TRINITY_GG_3_c196_g2_i12.p3	5865.XP_001611173.1	1.9e-71	276.2	Piroplasmida													Apicomplexa	2DB6I@1,2TNEB@2759,3KC99@422676,3YE8U@5794,3Z63A@5863	NA|NA|NA	S	Protein of unknown function (DUF1604)
TRINITY_GG_3_c197_g1_i111.p2	5865.XP_001611989.1	6.8e-37	160.6	Piroplasmida													Apicomplexa	3KBCA@422676,3YEE3@5794,3Z61M@5863,COG1723@1,KOG2861@2759	NA|NA|NA	S	Uncharacterised ACR, YagE family COG1723
TRINITY_GG_3_c199_g1_i121.p1	5865.XP_001611673.1	3.7e-16	90.9	Piroplasmida													Apicomplexa	3KC3Z@422676,3YAA7@5794,3Z4J0@5863,COG0545@1,KOG0543@2759	NA|NA|NA	O	Activator of Hsp90 ATPase, N-terminal
TRINITY_GG_3_c199_g2_i10.p1	5865.XP_001611665.1	4.2e-183	648.7	Piroplasmida													Apicomplexa	2EJRG@1,2SPUZ@2759,3KAQ3@422676,3YHYT@5794,3Z3XH@5863	NA|NA|NA	O	DnaJ molecular chaperone homology domain
TRINITY_GG_3_c199_g2_i10.p3	68886.XP_009690444.1	1.5e-106	392.9	Piroplasmida				ko:K12864	ko03040,map03040	M00353			ko00000,ko00001,ko00002,ko03041				Apicomplexa	3KBXI@422676,3YAHI@5794,3Z4NX@5863,KOG2734@1,KOG2734@2759	NA|NA|NA	S	Eukaryotic domain of unknown function (DUF1716)
TRINITY_GG_3_c199_g2_i10.p2	5865.XP_001611667.1	8e-140	504.6	Piroplasmida		GO:0003674,GO:0003824,GO:0004089,GO:0005575,GO:0005576,GO:0005615,GO:0005622,GO:0005623,GO:0005737,GO:0005783,GO:0005791,GO:0005793,GO:0005794,GO:0005802,GO:0005886,GO:0005903,GO:0006810,GO:0006811,GO:0006820,GO:0006885,GO:0008150,GO:0009897,GO:0009986,GO:0012505,GO:0012506,GO:0015669,GO:0015670,GO:0015701,GO:0015711,GO:0015893,GO:0016020,GO:0016324,GO:0016528,GO:0016529,GO:0016829,GO:0016835,GO:…											Apicomplexa	2C70R@1,2SJJN@2759,3KAUM@422676,3YB7I@5794,3Z4W8@5863	NA|NA|NA	U	Eukaryotic-type carbonic anhydrase
TRINITY_GG_3_c19_g1_i9.p5	5865.XP_001611245.1	4.6e-38	164.1	Piroplasmida				ko:K02951	ko03010,map03010	M00177			br01610,ko00000,ko00001,ko00002,ko03011				Apicomplexa	3KB1U@422676,3YAHX@5794,3Z5HA@5863,COG1358@1,KOG3406@2759	NA|NA|NA	J	Belongs to the eukaryotic ribosomal protein eS12 family
TRINITY_GG_3_c19_g1_i9.p2	68886.XP_009691175.1	6.4e-16	91.3	Piroplasmida													Apicomplexa	3KCIY@422676,3YDZJ@5794,3Z66X@5863,KOG1721@1,KOG1721@2759	NA|NA|NA	S	zinc finger
TRINITY_GG_3_c19_g1_i9.p8	5865.XP_001611242.1	5.6e-44	183.3	Piroplasmida				ko:K12626	ko03018,ko03040,map03018,map03040	M00354,M00396,M00397			ko00000,ko00001,ko00002,ko03019,ko03041				Apicomplexa	3KCGM@422676,3YAR3@5794,3Z628@5863,KOG1781@1,KOG1781@2759	NA|NA|NA	A	snRNP Sm proteins
TRINITY_GG_3_c19_g1_i9.p3	5874.XP_955412.1	2.3e-10	72.8	Piroplasmida				ko:K14294	ko03013,ko03015,map03013,map03015				ko00000,ko00001,ko03019				Apicomplexa	3KFMA@422676,3YCQW@5794,3Z6CX@5863,KOG4325@1,KOG4325@2759	NA|NA|NA	S	Mago binding
TRINITY_GG_3_c19_g1_i9.p1	5865.XP_001611244.1	1.8e-145	522.3	Piroplasmida				ko:K03262	ko03013,ko04214,map03013,map04214				ko00000,ko00001,ko03012				Apicomplexa	3KBRU@422676,3Y9XY@5794,3Z52R@5863,COG1601@1,KOG2767@2759	NA|NA|NA	J	translation initiation factor activity
TRINITY_GG_3_c202_g1_i3.p1	5865.XP_001608678.1	4.9e-68	265.4	Piroplasmida													Apicomplexa	29JQ5@1,2RSYN@2759,3KF4J@422676,3YI1F@5794,3Z56Y@5863	NA|NA|NA
TRINITY_GG_3_c203_g1_i16.p3	5865.XP_001611358.1	2.2e-35	154.8	Piroplasmida		GO:0003674,GO:0005488,GO:0005515,GO:0005575,GO:0005622,GO:0005623,GO:0005634,GO:0005737,GO:0005794,GO:0005829,GO:0012505,GO:0031072,GO:0032991,GO:0043226,GO:0043227,GO:0043229,GO:0043231,GO:0044424,GO:0044444,GO:0044464,GO:0051879,GO:0101031		ko:K09553	ko05020,map05020				ko00000,ko00001,ko03110				Apicomplexa	3KC3B@422676,3Y9S4@5794,3Z46S@5863,COG0457@1,KOG0548@2759	NA|NA|NA	O	Tetratricopeptide repeat
TRINITY_GG_3_c203_g1_i16.p1	5865.XP_001611358.1	1e-126	460.3	Piroplasmida		GO:0003674,GO:0005488,GO:0005515,GO:0005575,GO:0005622,GO:0005623,GO:0005634,GO:0005737,GO:0005794,GO:0005829,GO:0012505,GO:0031072,GO:0032991,GO:0043226,GO:0043227,GO:0043229,GO:0043231,GO:0044424,GO:0044444,GO:0044464,GO:0051879,GO:0101031		ko:K09553	ko05020,map05020				ko00000,ko00001,ko03110				Apicomplexa	3KC3B@422676,3Y9S4@5794,3Z46S@5863,COG0457@1,KOG0548@2759	NA|NA|NA	O	Tetratricopeptide repeat
TRINITY_GG_3_c204_g1_i107.p3	5865.XP_001611286.1	7.1e-41	173.3	Piroplasmida			5.99.1.2	ko:K03165	ko03440,ko03460,map03440,map03460	M00414			ko00000,ko00001,ko00002,ko01000,ko03032,ko03400				Apicomplexa	3KAGX@422676,3Y9SQ@5794,3Z57A@5863,COG0550@1,KOG1956@2759	NA|NA|NA	L	Introduces a single-strand break via transesterification at a target site in duplex DNA. Releases the supercoiling and torsional tension of DNA introduced during the DNA replication and transcription by transiently cleaving and rejoining one strand of the DNA duplex. The scissile phosphodiester is attacked by the catalytic tyrosine of the enzyme, resulting in the formation of a DNA-(5'-phosphotyr…
TRINITY_GG_3_c204_g1_i107.p1	5865.XP_001611285.1	4.7e-213	747.3	Piroplasmida		GO:0003674,GO:0003676,GO:0003723,GO:0003746,GO:0005488,GO:0005575,GO:0005622,GO:0005623,GO:0005737,GO:0005739,GO:0005740,GO:0005743,GO:0005759,GO:0006412,GO:0006414,GO:0006518,GO:0006807,GO:0008135,GO:0008150,GO:0008152,GO:0009058,GO:0009059,GO:0009987,GO:0010467,GO:0016020,GO:0019538,GO:0019866,GO:0031090,GO:0031966,GO:0031967,GO:0031974,GO:0031975,GO:0034641,GO:0034645,GO:0043043,GO:0043170,GO:…		ko:K02358					ko00000,ko03012,ko03029,ko04147				Apicomplexa	3KACH@422676,3YB61@5794,3Z4SD@5863,COG0050@1,KOG0460@2759	NA|NA|NA	J	This protein promotes the GTP-dependent binding of aminoacyl-tRNA to the A-site of ribosomes during protein biosynthesis
TRINITY_GG_3_c206_g1_i15.p1	5865.XP_001611432.1	9.6e-46	190.3	Piroplasmida													Apicomplexa	2EKA5@1,2QYQ7@2759,3KDK8@422676,3YFTJ@5794,3Z6SB@5863	NA|NA|NA
TRINITY_GG_3_c208_g1_i8.p5	5865.XP_001611711.1	3.5e-49	201.1	Piroplasmida		GO:0005575,GO:0005622,GO:0005623,GO:0005634,GO:0005654,GO:0031974,GO:0031981,GO:0043226,GO:0043227,GO:0043229,GO:0043231,GO:0043233,GO:0044422,GO:0044424,GO:0044428,GO:0044446,GO:0044464,GO:0070013		ko:K12825	ko03040,map03040	M00352			ko00000,ko00001,ko00002,ko03041				Apicomplexa	3KBTD@422676,3Y9RJ@5794,3Z4X4@5863,KOG0007@1,KOG0007@2759	NA|NA|NA	A	Encoded by
TRINITY_GG_3_c208_g1_i8.p1	5865.XP_001611784.1	2.2e-61	243.8	Piroplasmida		GO:0005575,GO:0005576											Apicomplexa	3KBXD@422676,3Y9YJ@5794,3Z4H3@5863,KOG0845@1,KOG0845@2759	NA|NA|NA	UY	Nucleoporin FG repeat region
TRINITY_GG_3_c208_g1_i8.p2	5865.XP_001611688.1	4.9e-55	221.5	Piroplasmida		GO:0000003,GO:0000166,GO:0000323,GO:0002791,GO:0002793,GO:0003006,GO:0003674,GO:0003824,GO:0005215,GO:0005216,GO:0005217,GO:0005253,GO:0005254,GO:0005260,GO:0005488,GO:0005515,GO:0005524,GO:0005575,GO:0005622,GO:0005623,GO:0005634,GO:0005737,GO:0005764,GO:0005765,GO:0005768,GO:0005769,GO:0005773,GO:0005774,GO:0005783,GO:0005789,GO:0005798,GO:0005829,GO:0005886,GO:0005887,GO:0006464,GO:0006508,GO:…		ko:K05666	ko01523,ko01524,ko02010,ko04976,map01523,map01524,map02010,map04976				ko00000,ko00001,ko02000	3.A.1.208.2			Apicomplexa	3KBX8@422676,3YB8Z@5794,3Z5DM@5863,COG1132@1,KOG0054@2759	NA|NA|NA	Q	ABC transporter
TRINITY_GG_3_c208_g1_i8.p4	5865.XP_001611711.1	3.1e-27	128.6	Piroplasmida		GO:0005575,GO:0005622,GO:0005623,GO:0005634,GO:0005654,GO:0031974,GO:0031981,GO:0043226,GO:0043227,GO:0043229,GO:0043231,GO:0043233,GO:0044422,GO:0044424,GO:0044428,GO:0044446,GO:0044464,GO:0070013		ko:K12825	ko03040,map03040	M00352			ko00000,ko00001,ko00002,ko03041				Apicomplexa	3KBTD@422676,3Y9RJ@5794,3Z4X4@5863,KOG0007@1,KOG0007@2759	NA|NA|NA	A	Encoded by
TRINITY_GG_3_c214_g1_i109.p1	5865.XP_001612030.1	3.1e-126	459.1	Piroplasmida													Apicomplexa	3KAWD@422676,3YAS7@5794,3Z4TY@5863,KOG2871@1,KOG2871@2759	NA|NA|NA	S	DUF4205
TRINITY_GG_3_c214_g1_i109.p5	5865.XP_001612028.1	5e-92	344.0	Piroplasmida				ko:K01376					ko00000,ko01000,ko01002				Apicomplexa	3KBXY@422676,3YAB5@5794,3Z40E@5863,KOG2433@1,KOG2433@2759	NA|NA|NA	S	Peptidase family C78
TRINITY_GG_3_c214_g1_i109.p2	5865.XP_001612028.1	9.6e-44	184.9	Piroplasmida				ko:K01376					ko00000,ko01000,ko01002				Apicomplexa	3KBXY@422676,3YAB5@5794,3Z40E@5863,KOG2433@1,KOG2433@2759	NA|NA|NA	S	Peptidase family C78
TRINITY_GG_3_c214_g1_i109.p3	5865.XP_001612029.1	1.6e-99	370.2	Piroplasmida													Apicomplexa	2D01V@1,2SCFS@2759,3KC4N@422676,3YENS@5794,3Z4RC@5863	NA|NA|NA	H	Putative RNA methylase family UPF0020
TRINITY_GG_3_c214_g1_i109.p4	5865.XP_001612027.1	3.5e-102	378.3	Piroplasmida			2.1.1.201	ko:K06127	ko00130,ko01100,ko01110,map00130,map01100,map01110	M00128	R04983,R08774	RC00003,RC01253	ko00000,ko00001,ko00002,ko01000				Apicomplexa	3KC21@422676,3YBG0@5794,3Z3X7@5863,COG2226@1,KOG1540@2759	NA|NA|NA	H	Methyltransferase required for the conversion of 2- polyprenyl-6-methoxy-1,4-benzoquinol (DDMQH2) to 2-polyprenyl-3- methyl-6-methoxy-1,4-benzoquinol (DMQH2)
TRINITY_GG_3_c214_g2_i2.p1	5872.XP_004831316.1	1.6e-255	891.3	Piroplasmida													Apicomplexa	3KF6V@422676,3YBH6@5794,3Z4YH@5863,COG2940@1,KOG1080@2759,KOG1084@2759	NA|NA|NA	K	bromo domain
TRINITY_GG_3_c215_g2_i1.p1	5872.XP_004828873.1	1.8e-24	120.2	Piroplasmida			2.8.1.14	ko:K21027					ko00000,ko01000,ko03016				Apicomplexa	3KB37@422676,3YBIT@5794,3Z4BC@5863,COG0482@1,KOG2805@2759	NA|NA|NA	J	tRNA 5-methylaminomethyl-2-thiouridylate-methyltransferase
TRINITY_GG_3_c218_g1_i1.p1	5865.XP_001611978.1	9.4e-43	179.9	Piroplasmida				ko:K02977	ko03010,map03010	M00177,M00179			br01610,ko00000,ko00001,ko00002,ko03011,ko04147				Apicomplexa	3KCEW@422676,3YAIF@5794,3Z5R9@5863,COG5272@1,KOG0004@2759	NA|NA|NA	J	ribosomal protein
TRINITY_GG_3_c219_g1_i26.p2	5865.XP_001611806.1	1.2e-156	560.5	Piroplasmida		GO:0000003,GO:0005575,GO:0005623,GO:0005886,GO:0005887,GO:0007338,GO:0007342,GO:0008150,GO:0009566,GO:0009987,GO:0016020,GO:0016021,GO:0016043,GO:0019953,GO:0022412,GO:0022414,GO:0031224,GO:0031226,GO:0032501,GO:0032504,GO:0044425,GO:0044459,GO:0044464,GO:0044703,GO:0045026,GO:0051704,GO:0061024,GO:0061025,GO:0071840,GO:0071944											Apicomplexa	2E7FE@1,2SE1K@2759,3KC5V@422676,3YAY7@5794,3Z4B5@5863	NA|NA|NA	S	Male gamete fusion factor
TRINITY_GG_3_c219_g1_i26.p3	5865.XP_001611808.1	5.4e-46	191.4	Piroplasmida													Apicomplexa	2F48A@1,2T583@2759,3KCS8@422676,3YDC2@5794,3Z64W@5863	NA|NA|NA
TRINITY_GG_3_c219_g1_i26.p4	5865.XP_001611807.1	2.4e-77	295.4	Piroplasmida		GO:0000011,GO:0003674,GO:0003824,GO:0003924,GO:0005575,GO:0005622,GO:0005623,GO:0005737,GO:0005768,GO:0005769,GO:0005770,GO:0005886,GO:0006605,GO:0006623,GO:0006810,GO:0006886,GO:0006892,GO:0006895,GO:0006897,GO:0006914,GO:0006996,GO:0007032,GO:0007033,GO:0007034,GO:0008104,GO:0008150,GO:0008152,GO:0009056,GO:0009987,GO:0010256,GO:0012505,GO:0015031,GO:0015833,GO:0016020,GO:0016043,GO:0016050,GO:…		ko:K07889	ko04014,ko04144,ko04145,ko04962,ko05146,ko05152,map04014,map04144,map04145,map04962,map05146,map05152				ko00000,ko00001,ko04031,ko04131,ko04147				Apicomplexa	3KC2E@422676,3YA16@5794,3Z4GQ@5863,KOG0092@1,KOG0092@2759	NA|NA|NA	U	Small GTP-binding protein
TRINITY_GG_3_c219_g1_i26.p1	5865.XP_001611805.1	0.0	1081.6	Piroplasmida													Apicomplexa	3KC4S@422676,3YANH@5794,3Z4MX@5863,COG5141@1,KOG0955@2759	NA|NA|NA	S	PHD-like zinc-binding domain
TRINITY_GG_3_c21_g1_i131.p1	5865.XP_001608671.1	5.2e-240	836.6	Piroplasmida		GO:0005575,GO:0005623,GO:0005886,GO:0016020,GO:0044464,GO:0071944		ko:K10956	ko03060,ko04141,ko04145,ko05110,map03060,map04141,map04145,map05110	M00401			ko00000,ko00001,ko00002,ko02044	3.A.5.4,3.A.5.8,3.A.5.9			Apicomplexa	3KBK8@422676,3Y9GN@5794,3Z4IZ@5863,COG0201@1,KOG1373@2759	NA|NA|NA	U	Protein transport protein Sec61
TRINITY_GG_3_c221_g1_i4.p1	5865.XP_001611478.1	0.0	1171.8	Piroplasmida		GO:0001959,GO:0001960,GO:0002682,GO:0002683,GO:0003674,GO:0003824,GO:0005575,GO:0006417,GO:0006508,GO:0006807,GO:0008150,GO:0008152,GO:0008233,GO:0008234,GO:0009605,GO:0009607,GO:0009889,GO:0009892,GO:0009893,GO:0009894,GO:0009896,GO:0009966,GO:0009968,GO:0010468,GO:0010506,GO:0010508,GO:0010556,GO:0010605,GO:0010608,GO:0010629,GO:0010646,GO:0010648,GO:0016032,GO:0016787,GO:0018995,GO:0019048,GO:…		ko:K14569	ko03008,map03008				ko00000,ko00001,ko03009				Apicomplexa	3KAD5@422676,3Y9YC@5794,3Z5AE@5863,COG5192@1,KOG1951@2759	NA|NA|NA	J	U3 snoRNA binding
TRINITY_GG_3_c222_g1_i12.p3	5865.XP_001611604.1	2e-25	121.7	Piroplasmida													Apicomplexa	2E9RR@1,2SG2J@2759,3KB47@422676,3YAWH@5794,3Z5XK@5863	NA|NA|NA	S	Mediator complex subunit MED14
TRINITY_GG_3_c222_g1_i12.p1	5865.XP_001611604.1	1.4e-93	349.7	Piroplasmida													Apicomplexa	2E9RR@1,2SG2J@2759,3KB47@422676,3YAWH@5794,3Z5XK@5863	NA|NA|NA	S	Mediator complex subunit MED14
TRINITY_GG_3_c222_g1_i12.p2	5865.XP_001611605.1	2.7e-38	165.2	Piroplasmida													Apicomplexa	2C935@1,2SQDD@2759,3KB0X@422676,3YBQI@5794,3Z5X7@5863	NA|NA|NA	S	AP2 domain
TRINITY_GG_3_c223_g1_i13.p1	5865.XP_001608717.1	1.1e-72	280.0	Piroplasmida													Apicomplexa	2FKPN@1,2TN5W@2759,3KDNG@422676,3YD1Z@5794,3Z6QH@5863	NA|NA|NA
TRINITY_GG_3_c227_g1_i140.p2	5872.XP_004832535.1	1.4e-10	72.8	Piroplasmida		GO:0000177,GO:0000178,GO:0003674,GO:0003676,GO:0003723,GO:0005488,GO:0005575,GO:0005622,GO:0005623,GO:0005737,GO:0006139,GO:0006401,GO:0006725,GO:0006807,GO:0008150,GO:0008152,GO:0009056,GO:0009057,GO:0009987,GO:0016070,GO:0016072,GO:0016075,GO:0017091,GO:0019439,GO:0032991,GO:0034641,GO:0034655,GO:0034660,GO:0034661,GO:0043170,GO:0044237,GO:0044238,GO:0044248,GO:0044260,GO:0044265,GO:0044270,GO:…		ko:K03678	ko03018,map03018	M00391			ko00000,ko00001,ko00002,ko03019				Apicomplexa	3KB0K@422676,3YAPJ@5794,3Z4DX@5863,COG2123@1,KOG1614@2759	NA|NA|NA	J	Exosome complex exonuclease
TRINITY_GG_3_c227_g1_i140.p1	5865.XP_001611060.1	2.3e-35	155.6	Piroplasmida													Apicomplexa	3KAPB@422676,3Y9PI@5794,3Z41W@5863,COG0477@1,KOG1330@2759	NA|NA|NA	G	Encoded by
TRINITY_GG_3_c229_g2_i1.p1	5865.XP_001611155.1	5e-293	1013.4	Piroplasmida				ko:K15172					ko00000,ko03019,ko03021				Apicomplexa	3KAHF@422676,3Y9VF@5794,3Z467@5863,COG5164@1,KOG1999@2759	NA|NA|NA	K	Early transcription elongation factor of RNA pol II, NGN section
TRINITY_GG_3_c22_g1_i13.p1	5865.XP_001612100.1	1.1e-106	394.0	Piroplasmida			6.3.5.6,6.3.5.7	ko:K02433	ko00970,ko01100,map00970,map01100		R03905,R04212	RC00010	ko00000,ko00001,ko01000,ko03029				Apicomplexa	3KAWH@422676,3YE6Z@5794,3Z4HH@5863,COG0154@1,KOG1211@2759	NA|NA|NA	J	Amidase
TRINITY_GG_3_c22_g1_i13.p3	5865.XP_001612099.1	3.5e-32	144.4	Piroplasmida		GO:0000096,GO:0000098,GO:0000166,GO:0000287,GO:0003674,GO:0003824,GO:0004478,GO:0005488,GO:0005515,GO:0005524,GO:0005575,GO:0005622,GO:0005623,GO:0005634,GO:0005737,GO:0005829,GO:0006082,GO:0006520,GO:0006555,GO:0006556,GO:0006732,GO:0006790,GO:0006807,GO:0008144,GO:0008150,GO:0008152,GO:0009056,GO:0009058,GO:0009063,GO:0009066,GO:0009068,GO:0009087,GO:0009108,GO:0009987,GO:0016043,GO:0016054,GO:…	2.5.1.6	ko:K00789	ko00270,ko01100,ko01110,ko01230,map00270,map01100,map01110,map01230	M00034,M00035,M00368,M00609	R00177,R04771	RC00021,RC01211	ko00000,ko00001,ko00002,ko01000				Apicomplexa	3KA8P@422676,3Y9TX@5794,3Z3QY@5863,COG0192@1,KOG1506@2759	NA|NA|NA	H	Catalyzes the formation of S-adenosylmethionine from methionine and ATP
TRINITY_GG_3_c22_g1_i13.p2	5865.XP_001612099.1	5.6e-151	540.4	Piroplasmida		GO:0000096,GO:0000098,GO:0000166,GO:0000287,GO:0003674,GO:0003824,GO:0004478,GO:0005488,GO:0005515,GO:0005524,GO:0005575,GO:0005622,GO:0005623,GO:0005634,GO:0005737,GO:0005829,GO:0006082,GO:0006520,GO:0006555,GO:0006556,GO:0006732,GO:0006790,GO:0006807,GO:0008144,GO:0008150,GO:0008152,GO:0009056,GO:0009058,GO:0009063,GO:0009066,GO:0009068,GO:0009087,GO:0009108,GO:0009987,GO:0016043,GO:0016054,GO:…	2.5.1.6	ko:K00789	ko00270,ko01100,ko01110,ko01230,map00270,map01100,map01110,map01230	M00034,M00035,M00368,M00609	R00177,R04771	RC00021,RC01211	ko00000,ko00001,ko00002,ko01000				Apicomplexa	3KA8P@422676,3Y9TX@5794,3Z3QY@5863,COG0192@1,KOG1506@2759	NA|NA|NA	H	Catalyzes the formation of S-adenosylmethionine from methionine and ATP
TRINITY_GG_3_c230_g1_i7.p1	5865.XP_001612074.1	1.9e-117	429.5	Piroplasmida				ko:K03107	ko03060,map03060				ko00000,ko00001,ko02044	3.A.5.9			Apicomplexa	3KC5P@422676,3YAVE@5794,3Z5A8@5863,KOG2460@1,KOG2460@2759	NA|NA|NA	U	Signal recognition particle
TRINITY_GG_3_c230_g1_i7.p2	68886.XP_009691997.1	1.1e-17	95.9	Piroplasmida				ko:K03107	ko03060,map03060				ko00000,ko00001,ko02044	3.A.5.9			Apicomplexa	3KC5P@422676,3YAVE@5794,3Z5A8@5863,KOG2460@1,KOG2460@2759	NA|NA|NA	U	Signal recognition particle
TRINITY_GG_3_c231_g1_i80.p2	5865.XP_001612019.1	1.4e-140	506.1	Piroplasmida													Apicomplexa	2QSIE@2759,3KF67@422676,3YHSI@5794,3Z4E4@5863,COG0820@1	NA|NA|NA	J	Radical SAM superfamily
TRINITY_GG_3_c231_g1_i80.p1	5865.XP_001612018.1	0.0	1669.1	Piroplasmida		GO:0003008,GO:0003674,GO:0005488,GO:0005518,GO:0005575,GO:0005576,GO:0007600,GO:0007605,GO:0008150,GO:0008360,GO:0022603,GO:0022604,GO:0031012,GO:0032501,GO:0044421,GO:0044877,GO:0050789,GO:0050793,GO:0050794,GO:0050877,GO:0050954,GO:0051128,GO:0065007,GO:0065008											Apicomplexa	3KA7Y@422676,3Y9PY@5794,3Z4XB@5863,COG2340@1,KOG3017@2759	NA|NA|NA	VW	Scavenger receptor Cys-rich
TRINITY_GG_3_c231_g1_i80.p3	5865.XP_001612020.1	7.7e-38	162.9	Piroplasmida													Apicomplexa	2B7UE@1,2S1DB@2759,3KA7F@422676,3YA6R@5794,3Z4QS@5863	NA|NA|NA	S	Protein of unknown function (DUF3273)
TRINITY_GG_3_c231_g2_i2.p1	5865.XP_001612020.1	5.3e-87	327.0	Piroplasmida													Apicomplexa	2B7UE@1,2S1DB@2759,3KA7F@422676,3YA6R@5794,3Z4QS@5863	NA|NA|NA	S	Protein of unknown function (DUF3273)
TRINITY_GG_3_c232_g1_i1.p3	5865.XP_001611225.1	6.5e-19	100.5	Piroplasmida													Apicomplexa	2CFED@1,2TMWK@2759,3KFI0@422676,3YCY8@5794,3Z63D@5863	NA|NA|NA
TRINITY_GG_3_c232_g1_i1.p1	5865.XP_001611223.1	3.2e-271	940.6	Piroplasmida				ko:K09494					ko00000,ko03036,ko03110,ko04147				Apicomplexa	3KAB9@422676,3Y9M2@5794,3Z42W@5863,COG0459@1,KOG0363@2759	NA|NA|NA	O	assists the folding of proteins upon ATP hydrolysis
TRINITY_GG_3_c233_g3_i1.p1	5865.XP_001610672.1	1.7e-52	214.9	Piroplasmida													Apicomplexa	2BWDP@1,2TN29@2759,3KDDI@422676,3YDXM@5794,3Z3NS@5863	NA|NA|NA	S	Sexual stage antigen s48/45 domain
TRINITY_GG_3_c233_g3_i1.p3	5865.XP_001609235.1	7.1e-141	507.3	Piroplasmida			2.7.1.78,3.1.3.32	ko:K08073					ko00000,ko01000,ko01009,ko03400				Apicomplexa	3KB3U@422676,3YAXF@5794,3Z52H@5863,COG0241@1,KOG2134@2759	NA|NA|NA	L	Polynucleotide kinase
TRINITY_GG_3_c233_g3_i1.p2	5865.XP_001609234.1	1e-228	800.0	Piroplasmida													Apicomplexa	2FKMM@1,2TN3U@2759,3KBMB@422676,3YDYS@5794,3Z474@5863	NA|NA|NA
TRINITY_GG_3_c235_g2_i2.p4	5865.XP_001609191.1	1.2e-270	938.7	Piroplasmida				ko:K09498					ko00000,ko03110,ko04147				Apicomplexa	3KA86@422676,3Y9NF@5794,3Z4B0@5863,COG0459@1,KOG0359@2759	NA|NA|NA	O	assists the folding of proteins upon ATP hydrolysis
TRINITY_GG_3_c235_g2_i2.p1	5865.XP_001609195.1	2.3e-177	629.4	Piroplasmida		GO:0000375,GO:0000377,GO:0000398,GO:0003674,GO:0003676,GO:0003677,GO:0003723,GO:0005488,GO:0005575,GO:0005622,GO:0005623,GO:0005634,GO:0005654,GO:0005737,GO:0005829,GO:0006139,GO:0006351,GO:0006355,GO:0006366,GO:0006396,GO:0006397,GO:0006401,GO:0006417,GO:0006725,GO:0006807,GO:0007623,GO:0008150,GO:0008152,GO:0008380,GO:0009056,GO:0009057,GO:0009058,GO:0009059,GO:0009299,GO:0009889,GO:0009891,GO:…		ko:K14573	ko03008,map03008				ko00000,ko00001,ko03009				Apicomplexa	3KBRN@422676,3YAN9@5794,3Z4X2@5863,KOG0127@1,KOG0127@2759	NA|NA|NA	A	Pfam:RRM_6
TRINITY_GG_3_c235_g2_i2.p3	5865.XP_001609194.1	5.9e-55	222.2	Piroplasmida		GO:0003674,GO:0005488,GO:0005515,GO:0005575,GO:0005623,GO:0005886,GO:0005905,GO:0012505,GO:0016020,GO:0017124,GO:0019904,GO:0044425,GO:0044464,GO:0071944											Apicomplexa	3KB6T@422676,3YBNK@5794,3Z4NV@5863,KOG0998@1,KOG0998@2759	NA|NA|NA	TU	Eps15 homology domain
TRINITY_GG_3_c235_g2_i2.p2	5865.XP_001609193.1	1.2e-257	896.0	Piroplasmida		GO:0003674,GO:0003824,GO:0004360,GO:0005575,GO:0005622,GO:0005623,GO:0005737,GO:0005829,GO:0006002,GO:0006040,GO:0006047,GO:0006048,GO:0006139,GO:0006464,GO:0006486,GO:0006487,GO:0006725,GO:0006793,GO:0006796,GO:0006807,GO:0008150,GO:0008152,GO:0008483,GO:0009058,GO:0009059,GO:0009100,GO:0009101,GO:0009225,GO:0009226,GO:0009987,GO:0016740,GO:0016769,GO:0018130,GO:0019438,GO:0019538,GO:0019637,GO:…	2.6.1.16	ko:K00820	ko00250,ko00520,ko01100,ko01130,ko04931,map00250,map00520,map01100,map01130,map04931		R00768	RC00010,RC00163,RC02752	ko00000,ko00001,ko01000,ko01002				Apicomplexa	3KABF@422676,3Y9PW@5794,3Z4ID@5863,COG0449@1,KOG1268@2759	NA|NA|NA	H	Glucosamine--fructose-6-phosphate aminotransferase
TRINITY_GG_3_c235_g2_i2.p5	5865.XP_001609192.1	6.1e-54	218.0	Piroplasmida													Apicomplexa	28QVE@1,2QXIA@2759,3KCJK@422676,3YI6Y@5794,3Z5QA@5863	NA|NA|NA
TRINITY_GG_3_c236_g1_i7.p1	5865.XP_001611183.1	1.8e-146	526.9	Piroplasmida			3.1.26.5	ko:K01164	ko03008,ko03013,map03008,map03013				ko00000,ko00001,ko01000,ko03009,ko03016,ko03029				Apicomplexa	3KB0D@422676,3YBPX@5794,3Z4GN@5863,KOG3322@1,KOG3322@2759	NA|NA|NA	A	POPLD (NUC188) domain
TRINITY_GG_3_c237_g1_i2.p1	5865.XP_001611472.1	1.8e-185	657.1	Piroplasmida													Apicomplexa	2FKPI@1,2TN5S@2759,3KC01@422676,3YD1W@5794,3Z4X5@5863	NA|NA|NA
TRINITY_GG_3_c238_g1_i11.p2	5865.XP_001611770.1	8.2e-52	210.7	Piroplasmida			4.2.1.134	ko:K10703	ko00062,ko01040,ko01110,ko01212,map00062,map01040,map01110,map01212	M00415	R07760,R10827	RC00770,RC01095	ko00000,ko00001,ko00002,ko01000,ko01004				Apicomplexa	2DB5X@1,2TNB8@2759,3KDT4@422676,3YE5R@5794,3Z6PB@5863	NA|NA|NA	S	Protein tyrosine phosphatase-like protein, PTPLA
TRINITY_GG_3_c238_g1_i11.p1	5865.XP_001611769.1	1.2e-266	925.6	Piroplasmida		GO:0003674,GO:0003824,GO:0004812,GO:0004819,GO:0005575,GO:0005622,GO:0005623,GO:0005737,GO:0005829,GO:0006082,GO:0006139,GO:0006399,GO:0006412,GO:0006418,GO:0006425,GO:0006518,GO:0006520,GO:0006725,GO:0006807,GO:0008150,GO:0008152,GO:0009058,GO:0009059,GO:0009987,GO:0010467,GO:0016070,GO:0016874,GO:0016875,GO:0019538,GO:0019752,GO:0034641,GO:0034645,GO:0034660,GO:0043038,GO:0043039,GO:0043043,GO:…	6.1.1.18	ko:K01886	ko00970,ko01100,map00970,map01100	M00359,M00360	R03652	RC00055,RC00523	ko00000,ko00001,ko00002,ko01000,ko01007,ko03016				Apicomplexa	3KAEF@422676,3Y9H4@5794,3Z51T@5863,COG0008@1,KOG1148@2759	NA|NA|NA	J	Belongs to the class-I aminoacyl-tRNA synthetase family
TRINITY_GG_3_c238_g2_i2.p1	5865.XP_001611765.1	0.0	2192.5	Piroplasmida		GO:0003008,GO:0003674,GO:0005488,GO:0005518,GO:0005575,GO:0005576,GO:0007600,GO:0007605,GO:0008150,GO:0008360,GO:0022603,GO:0022604,GO:0031012,GO:0032501,GO:0044421,GO:0044877,GO:0050789,GO:0050793,GO:0050794,GO:0050877,GO:0050954,GO:0051128,GO:0065007,GO:0065008											Apicomplexa	2CYGN@1,2S4A2@2759,3KF61@422676,3Y9P1@5794,3Z494@5863	NA|NA|NA	S	containing protein
TRINITY_GG_3_c240_g1_i8.p1	5865.XP_001611462.1	1.1e-176	627.5	Piroplasmida													Apicomplexa	2C716@1,2TN3R@2759,3KC25@422676,3YDYP@5794,3Z468@5863	NA|NA|NA
TRINITY_GG_3_c240_g2_i1.p1	5865.XP_001611463.1	2.3e-20	106.3	Piroplasmida													Apicomplexa	3KBFX@422676,3YCRQ@5794,3Z5VP@5863,COG0222@1,KOG1715@2759	NA|NA|NA	I	Ribosomal protein L7/L12 dimerisation domain
TRINITY_GG_3_c241_g2_i1.p1	5865.XP_001611754.1	6.5e-45	186.8	Piroplasmida				ko:K11599	ko03050,map03050				ko00000,ko00001,ko03051				Apicomplexa	2E6NJ@1,2SDBP@2759,3KCH6@422676,3YAWR@5794,3Z5XV@5863	NA|NA|NA	S	Proteasome maturation factor UMP1
TRINITY_GG_3_c242_g1_i68.p1	5865.XP_001611461.1	3.2e-11	75.5	Piroplasmida													Apicomplexa	2EV25@1,2SX47@2759,3KCC4@422676,3YCKI@5794,3Z61K@5863	NA|NA|NA
TRINITY_GG_3_c242_g2_i43.p2	5865.XP_001611460.1	3.6e-123	448.4	Piroplasmida													Apicomplexa	2DKX4@1,2S63Q@2759,3KAPI@422676,3YBCE@5794,3Z43B@5863	NA|NA|NA
TRINITY_GG_3_c242_g2_i43.p1	5872.XP_004832377.1	1.3e-56	227.3	Piroplasmida													Apicomplexa	2DKX4@1,2S63Q@2759,3KAPI@422676,3YBCE@5794,3Z43B@5863	NA|NA|NA
TRINITY_GG_3_c243_g1_i1.p2	5865.XP_001611150.1	1.3e-44	186.8	Piroplasmida													Apicomplexa	2E0Y4@1,2S8BC@2759,3KB6J@422676,3YAPD@5794,3Z5PK@5863	NA|NA|NA	S	Bucentaur or craniofacial development
TRINITY_GG_3_c243_g1_i1.p1	68886.XP_009691087.1	1.4e-17	98.2	Piroplasmida													Apicomplexa	28QES@1,2QX3J@2759,3KBMW@422676,3YEHG@5794,3Z4GK@5863	NA|NA|NA
TRINITY_GG_3_c244_g1_i1.p1	5865.XP_001611483.1	2e-75	289.3	Piroplasmida		GO:0002225,GO:0002682,GO:0002684,GO:0002697,GO:0002699,GO:0002700,GO:0002702,GO:0002759,GO:0002760,GO:0002784,GO:0002786,GO:0002803,GO:0002831,GO:0002833,GO:0002920,GO:0002922,GO:0003674,GO:0003824,GO:0004175,GO:0004190,GO:0005575,GO:0005576,GO:0005615,GO:0006508,GO:0006807,GO:0006914,GO:0007586,GO:0008150,GO:0008152,GO:0008233,GO:0009056,GO:0009057,GO:0009987,GO:0016787,GO:0019538,GO:0030163,GO:…											Apicomplexa	3KBW6@422676,3Y9XA@5794,3Z3ZQ@5863,KOG1339@1,KOG1339@2759	NA|NA|NA	O	Belongs to the peptidase A1 family
TRINITY_GG_3_c244_g1_i1.p2	5865.XP_001611483.1	1.1e-46	193.7	Piroplasmida		GO:0002225,GO:0002682,GO:0002684,GO:0002697,GO:0002699,GO:0002700,GO:0002702,GO:0002759,GO:0002760,GO:0002784,GO:0002786,GO:0002803,GO:0002831,GO:0002833,GO:0002920,GO:0002922,GO:0003674,GO:0003824,GO:0004175,GO:0004190,GO:0005575,GO:0005576,GO:0005615,GO:0006508,GO:0006807,GO:0006914,GO:0007586,GO:0008150,GO:0008152,GO:0008233,GO:0009056,GO:0009057,GO:0009987,GO:0016787,GO:0019538,GO:0030163,GO:…											Apicomplexa	3KBW6@422676,3Y9XA@5794,3Z3ZQ@5863,KOG1339@1,KOG1339@2759	NA|NA|NA	O	Belongs to the peptidase A1 family
TRINITY_GG_3_c246_g1_i16.p2	5865.XP_001611939.1	9.3e-152	543.9	Piroplasmida													Apicomplexa	2CZ1M@1,2S7UJ@2759,3KB79@422676,3YCCC@5794,3Z5B2@5863	NA|NA|NA	L	DEAD/DEAH box helicase
TRINITY_GG_3_c246_g1_i16.p1	5865.XP_001611938.1	8.1e-198	698.4	Piroplasmida													Apicomplexa	2FKM3@1,2TN3A@2759,3KBTX@422676,3YDYB@5794,3Z42S@5863	NA|NA|NA
TRINITY_GG_3_c249_g3_i1.p1	5865.XP_001611599.1	4e-116	425.2	Piroplasmida													Apicomplexa	2CY0B@1,2S12J@2759,3KBF3@422676,3YEP1@5794,3Z5CJ@5863	NA|NA|NA	S	RAP domain
TRINITY_GG_3_c250_g1_i11.p2	5872.XP_004832857.1	2.9e-62	245.0	Piroplasmida													Apicomplexa	2EJWN@1,2SPYS@2759,3KAVX@422676,3YBHU@5794,3Z5MM@5863	NA|NA|NA
TRINITY_GG_3_c250_g1_i11.p1	5865.XP_001611356.1	1e-138	500.4	Piroplasmida													Apicomplexa	2EM6I@1,2SQXE@2759,3KBPX@422676,3YBRB@5794,3Z50A@5863	NA|NA|NA	S	MYND finger domain-containing protein
TRINITY_GG_3_c251_g2_i1.p1	5865.XP_001609187.1	3.2e-45	187.6	Piroplasmida	RPS8			ko:K02995	ko03010,map03010	M00177,M00179			br01610,ko00000,ko00001,ko00002,ko03011				Apicomplexa	3KBWA@422676,3Y9Z0@5794,3Z4HN@5863,COG2007@1,KOG3283@2759	NA|NA|NA	J	Belongs to the eukaryotic ribosomal protein eS8 family
TRINITY_GG_3_c252_g1_i10.p1	5865.XP_001609197.1	1.5e-200	706.4	Piroplasmida													Apicomplexa	2EMKV@1,2SR8A@2759,3KAFE@422676,3YE0K@5794,3Z49C@5863	NA|NA|NA
TRINITY_GG_3_c252_g1_i10.p4	5872.XP_004832556.1	3.6e-16	92.4	Piroplasmida													Apicomplexa	2EV5T@1,2SX77@2759,3KE10@422676,3YCGV@5794,3Z5GH@5863	NA|NA|NA
TRINITY_GG_3_c252_g1_i10.p3	5865.XP_001609198.1	2.4e-93	349.0	Piroplasmida													Apicomplexa	2CNMJ@1,2QX16@2759,3KE3Z@422676,3YEG1@5794,3Z6KB@5863	NA|NA|NA	S	May be involved in the degradation of misfolded endoplasmic reticulum (ER) luminal proteins
TRINITY_GG_3_c252_g1_i10.p6	5872.XP_004832554.1	2.5e-43	182.2	Piroplasmida													Apicomplexa	2EMKV@1,2SR8A@2759,3KAFE@422676,3YE0K@5794,3Z49C@5863	NA|NA|NA
TRINITY_GG_3_c252_g1_i10.p2	5865.XP_001609199.1	1.5e-176	625.9	Piroplasmida			3.4.24.84	ko:K06013	ko00900,ko01130,map00900,map01130		R09845	RC00141	ko00000,ko00001,ko01000,ko01002,ko04147				Apicomplexa	3KBN4@422676,3YA2J@5794,3Z4FT@5863,COG0501@1,KOG2719@2759	NA|NA|NA	O	CAAX prenyl protease N-terminal, five membrane helices
TRINITY_GG_3_c254_g2_i6.p1	5865.XP_001611467.1	6.1e-17	95.5	Piroplasmida													Apicomplexa	2EVFG@1,2SXF8@2759,3KB9B@422676,3YCH4@5794,3Z3XN@5863	NA|NA|NA
TRINITY_GG_3_c254_g2_i6.p2	5865.XP_001611466.1	1.9e-15	90.1	Piroplasmida													Apicomplexa	29PAV@1,2RWND@2759,3KCBK@422676,3YD24@5794,3Z4ZH@5863	NA|NA|NA
TRINITY_GG_3_c258_g1_i6.p1	5872.XP_004832378.1	1.6e-24	119.4	Piroplasmida				ko:K04082					ko00000,ko03029,ko03110				Apicomplexa	28RP7@1,2QYCD@2759,3KERR@422676,3YFHN@5794,3Z6NY@5863	NA|NA|NA	O	DnaJ molecular chaperone homology domain
TRINITY_GG_3_c259_g3_i4.p1	5865.XP_001611940.1	6.1e-26	123.6	Piroplasmida				ko:K02942	ko03010,map03010	M00177			br01610,ko00000,ko00001,ko00002,ko03011				Apicomplexa	3KB2N@422676,3YAR0@5794,3Z5Z8@5863,COG2058@1,KOG1762@2759	NA|NA|NA	J	Belongs to the eukaryotic ribosomal protein P1 P2 family
TRINITY_GG_3_c260_g1_i2.p1	5865.XP_001611305.1	0.0	4269.9	Piroplasmida				ko:K19525					ko00000				Apicomplexa	3KAHG@422676,3Y9HF@5794,3Z4Y2@5863,COG5043@1,KOG1809@2759	NA|NA|NA	U	N-terminal region of Chorein or VPS13
TRINITY_GG_3_c261_g1_i2.p2	5865.XP_001612022.1	8.9e-92	343.2	Piroplasmida		GO:0003674,GO:0005488,GO:0005575,GO:0005622,GO:0005623,GO:0005737,GO:0005768,GO:0005829,GO:0006810,GO:0006886,GO:0006892,GO:0006896,GO:0007034,GO:0008104,GO:0008150,GO:0008270,GO:0012505,GO:0015031,GO:0015833,GO:0016020,GO:0016192,GO:0016197,GO:0016482,GO:0030904,GO:0030906,GO:0031410,GO:0031982,GO:0032991,GO:0033036,GO:0034613,GO:0042147,GO:0042886,GO:0043167,GO:0043169,GO:0043226,GO:0043227,GO:…		ko:K18467	ko04144,map04144				ko00000,ko00001,ko04131				Apicomplexa	3KBZ7@422676,3YBGQ@5794,3Z4JV@5863,COG0622@1,KOG3325@2759	NA|NA|NA	U	Belongs to the VPS29 family
TRINITY_GG_3_c261_g1_i2.p1	5865.XP_001609645.1	8.2e-55	222.6	Piroplasmida													Apicomplexa	2EQA0@1,2STBJ@2759,3KC0E@422676,3YBUR@5794,3Z5BF@5863	NA|NA|NA
TRINITY_GG_3_c261_g2_i2.p2	5865.XP_001612023.1	2.8e-121	442.2	Piroplasmida		GO:0003674,GO:0003824,GO:0005488,GO:0005515,GO:0005575,GO:0005622,GO:0005623,GO:0005737,GO:0005829,GO:0006950,GO:0006986,GO:0008150,GO:0009266,GO:0009408,GO:0009628,GO:0010033,GO:0016462,GO:0016787,GO:0016817,GO:0016818,GO:0016887,GO:0017111,GO:0035966,GO:0042221,GO:0042623,GO:0042802,GO:0044424,GO:0044444,GO:0044464,GO:0050896	3.4.21.92	ko:K01358,ko:K03695	ko04112,ko04212,ko04213,map04112,map04212,map04213				ko00000,ko00001,ko01000,ko01002,ko03110				Apicomplexa	3KC2A@422676,3YGR6@5794,3Z5C5@5863,COG0542@1,KOG1051@2759	NA|NA|NA	O	ATP-binding subunit
TRINITY_GG_3_c261_g2_i2.p1	5865.XP_001612023.1	6.2e-169	600.9	Piroplasmida		GO:0003674,GO:0003824,GO:0005488,GO:0005515,GO:0005575,GO:0005622,GO:0005623,GO:0005737,GO:0005829,GO:0006950,GO:0006986,GO:0008150,GO:0009266,GO:0009408,GO:0009628,GO:0010033,GO:0016462,GO:0016787,GO:0016817,GO:0016818,GO:0016887,GO:0017111,GO:0035966,GO:0042221,GO:0042623,GO:0042802,GO:0044424,GO:0044444,GO:0044464,GO:0050896	3.4.21.92	ko:K01358,ko:K03695	ko04112,ko04212,ko04213,map04112,map04212,map04213				ko00000,ko00001,ko01000,ko01002,ko03110				Apicomplexa	3KC2A@422676,3YGR6@5794,3Z5C5@5863,COG0542@1,KOG1051@2759	NA|NA|NA	O	ATP-binding subunit
TRINITY_GG_3_c262_g1_i7.p1	5865.XP_001608716.1	1.1e-213	749.6	Piroplasmida		GO:0000323,GO:0001968,GO:0002250,GO:0002376,GO:0002478,GO:0002495,GO:0002504,GO:0003674,GO:0003824,GO:0004175,GO:0004197,GO:0004252,GO:0005488,GO:0005515,GO:0005518,GO:0005575,GO:0005576,GO:0005615,GO:0005622,GO:0005623,GO:0005634,GO:0005737,GO:0005764,GO:0005768,GO:0005773,GO:0005775,GO:0006508,GO:0006807,GO:0006915,GO:0006925,GO:0006955,GO:0008150,GO:0008152,GO:0008219,GO:0008233,GO:0008234,GO:…	3.4.14.1	ko:K01275	ko04142,ko04210,map04142,map04210				ko00000,ko00001,ko01000,ko01002,ko03110,ko04147				Apicomplexa	3KERS@422676,3YB6Y@5794,3Z4CA@5863,COG4870@1,KOG1543@2759	NA|NA|NA	O	Belongs to the peptidase C1 family
TRINITY_GG_3_c262_g2_i2.p1	5865.XP_001608714.1	0.0	1362.8	Piroplasmida				ko:K12879	ko03013,ko03040,map03013,map03040	M00405,M00406			ko00000,ko00001,ko00002,ko03019,ko03041				Apicomplexa	3KAVF@422676,3YB0U@5794,3Z50Z@5863,KOG1874@1,KOG1874@2759	NA|NA|NA	K	Transcription factor/nuclear export subunit protein 2
TRINITY_GG_3_c262_g2_i2.p2	5865.XP_001608715.1	1e-57	229.9	Piroplasmida													Apicomplexa	2EA73@1,2SGG4@2759,3KBIF@422676,3YB3S@5794,3Z69G@5863	NA|NA|NA	S	Fcf2 pre-rRNA processing
TRINITY_GG_3_c265_g1_i1.p1	5865.XP_001609190.1	0.0	6266.8	Piroplasmida													Apicomplexa	28MX6@1,2QUFK@2759,3KA6Y@422676,3Y9K1@5794,3Z54Z@5863	NA|NA|NA	S	Protein of unknown function (DUF3645)
TRINITY_GG_3_c267_g2_i2.p1	5865.XP_001611763.1	1.9e-70	272.3	Piroplasmida				ko:K20352					ko00000,ko02000,ko04131	9.B.188			Apicomplexa	3KBJ1@422676,3YANX@5794,3Z5HT@5863,KOG1691@1,KOG1691@2759	NA|NA|NA	U	emp24/gp25L/p24 family/GOLD
TRINITY_GG_3_c268_g1_i2.p2	5865.XP_001608710.1	1.3e-82	312.8	Piroplasmida		GO:0003674,GO:0003824,GO:0004176,GO:0005488,GO:0005515,GO:0005575,GO:0005623,GO:0005886,GO:0006508,GO:0006807,GO:0008150,GO:0008152,GO:0008233,GO:0008237,GO:0009056,GO:0009057,GO:0016020,GO:0016462,GO:0016787,GO:0016817,GO:0016818,GO:0016887,GO:0017111,GO:0019538,GO:0030163,GO:0042623,GO:0042802,GO:0043170,GO:0044238,GO:0044464,GO:0070011,GO:0071704,GO:0071944,GO:0140096,GO:1901564,GO:1901565,GO:…		ko:K03066	ko03050,ko05169,map03050,map05169	M00341			ko00000,ko00001,ko00002,ko03051				Apicomplexa	3KAHQ@422676,3Y9H3@5794,3Z4MG@5863,COG0554@1,KOG0728@2759	NA|NA|NA	O	Belongs to the AAA ATPase family
TRINITY_GG_3_c268_g1_i2.p1	5865.XP_001608710.1	3.7e-112	411.0	Piroplasmida		GO:0003674,GO:0003824,GO:0004176,GO:0005488,GO:0005515,GO:0005575,GO:0005623,GO:0005886,GO:0006508,GO:0006807,GO:0008150,GO:0008152,GO:0008233,GO:0008237,GO:0009056,GO:0009057,GO:0016020,GO:0016462,GO:0016787,GO:0016817,GO:0016818,GO:0016887,GO:0017111,GO:0019538,GO:0030163,GO:0042623,GO:0042802,GO:0043170,GO:0044238,GO:0044464,GO:0070011,GO:0071704,GO:0071944,GO:0140096,GO:1901564,GO:1901565,GO:…		ko:K03066	ko03050,ko05169,map03050,map05169	M00341			ko00000,ko00001,ko00002,ko03051				Apicomplexa	3KAHQ@422676,3Y9H3@5794,3Z4MG@5863,COG0554@1,KOG0728@2759	NA|NA|NA	O	Belongs to the AAA ATPase family
TRINITY_GG_3_c279_g1_i1.p1	5865.XP_001609232.1	1.6e-198	698.7	Piroplasmida				ko:K12867	ko03040,map03040	M00355			ko00000,ko00001,ko00002,ko03019,ko03041				Apicomplexa	3KA7W@422676,3Y9GX@5794,3Z3Y5@5863,KOG2047@1,KOG2047@2759	NA|NA|NA	A	HAT (Half-A-TPR) repeats
TRINITY_GG_3_c279_g1_i1.p2	5865.XP_001609232.1	6.6e-129	467.2	Piroplasmida				ko:K12867	ko03040,map03040	M00355			ko00000,ko00001,ko00002,ko03019,ko03041				Apicomplexa	3KA7W@422676,3Y9GX@5794,3Z3Y5@5863,KOG2047@1,KOG2047@2759	NA|NA|NA	A	HAT (Half-A-TPR) repeats
TRINITY_GG_3_c283_g2_i2.p1	5865.XP_001611981.1	2.5e-184	653.7	Piroplasmida													Apicomplexa	3KC0C@422676,3YA0P@5794,3Z444@5863,COG5079@1,KOG1860@2759	NA|NA|NA	DU	SAC3/GANP family
TRINITY_GG_3_c284_g1_i1.p1	5865.XP_001612024.1	2.2e-71	276.9	Piroplasmida													Apicomplexa	3KBQD@422676,3YD65@5794,3Z4YB@5863,KOG4197@1,KOG4197@2759	NA|NA|NA	S	PPR repeat
TRINITY_GG_3_c285_g1_i1.p1	5865.XP_001611230.1	0.0	3073.9	Piroplasmida			3.6.4.13	ko:K12854	ko03040,map03040	M00354,M00355			ko00000,ko00001,ko00002,ko01000,ko03041				Apicomplexa	3KAHS@422676,3Y9QI@5794,3Z4WW@5863,COG1204@1,KOG0951@2759	NA|NA|NA	A	Sec63 Brl domain
TRINITY_GG_3_c28_g1_i95.p2	5865.XP_001611293.1	8.5e-60	236.5	Piroplasmida				ko:K02893	ko03010,map03010	M00177			br01610,ko00000,ko00001,ko00002,ko03011				Apicomplexa	3KAYQ@422676,3YAEF@5794,3Z5GW@5863,COG0089@1,KOG1751@2759	NA|NA|NA	J	Belongs to the universal ribosomal protein uL23 family
TRINITY_GG_3_c28_g1_i95.p1	5865.XP_001611292.1	3e-50	205.3	Piroplasmida			2.3.1.257	ko:K20794					ko00000,ko01000,ko03036				Apicomplexa	3KCDT@422676,3YAZT@5794,3Z5S8@5863,KOG2488@1,KOG2488@2759	NA|NA|NA	S	Acetyltransferase (GNAT) family
TRINITY_GG_3_c292_g1_i1.p3	5872.XP_004832971.1	6.9e-18	97.8	Eukaryota	SRPRB	GO:0000041,GO:0000166,GO:0001666,GO:0001882,GO:0001883,GO:0002164,GO:0002165,GO:0002168,GO:0002526,GO:0003002,GO:0003674,GO:0003824,GO:0003924,GO:0005047,GO:0005488,GO:0005506,GO:0005515,GO:0005525,GO:0005575,GO:0005576,GO:0005604,GO:0005615,GO:0005622,GO:0005623,GO:0005737,GO:0005783,GO:0005785,GO:0005789,GO:0005791,GO:0005856,GO:0005874,GO:0005881,GO:0006605,GO:0006612,GO:0006613,GO:0006614,GO:…		ko:K12272,ko:K13343,ko:K14736	ko03060,ko04066,ko04146,ko04216,ko04978,map03060,map04066,map04146,map04216,map04978				ko00000,ko00001,ko02044,ko04031,ko04131,ko04147	3.A.20.1,3.A.5.8			Eukaryota	COG2229@1,KOG0090@2759	NA|NA|NA	O	signal recognition particle binding
TRINITY_GG_3_c292_g1_i1.p2	5865.XP_001608720.1	1.2e-64	253.4	Piroplasmida				ko:K12272	ko03060,map03060				ko00000,ko00001,ko02044,ko04031	3.A.5.8			Apicomplexa	29JQ6@1,2RSYP@2759,3KCXH@422676,3YI1G@5794,3Z6DM@5863	NA|NA|NA
TRINITY_GG_3_c292_g1_i1.p1	5865.XP_001610672.1	1.2e-61	245.4	Piroplasmida													Apicomplexa	2BWDP@1,2TN29@2759,3KDDI@422676,3YDXM@5794,3Z3NS@5863	NA|NA|NA	S	Sexual stage antigen s48/45 domain
TRINITY_GG_3_c299_g1_i1.p1	9612.ENSCAFP00000005761	1.6e-70	271.9	Carnivora		GO:0003674,GO:0005488,GO:0005506,GO:0005575,GO:0005622,GO:0005623,GO:0005737,GO:0006873,GO:0006875,GO:0006879,GO:0006880,GO:0008043,GO:0008150,GO:0009987,GO:0019725,GO:0030003,GO:0032991,GO:0042592,GO:0043167,GO:0043169,GO:0044424,GO:0044464,GO:0046872,GO:0046914,GO:0046916,GO:0048878,GO:0050801,GO:0051179,GO:0051235,GO:0051238,GO:0051641,GO:0051651,GO:0055065,GO:0055072,GO:0055076,GO:0055080,GO:…		ko:K13625	ko04216,ko04217,ko04978,map04216,map04217,map04978				ko00000,ko00001,ko04147				Mammalia	39ZU0@33154,3BM9S@33208,3D51N@33213,3EM0G@33554,3JDKH@40674,4887S@7711,494Q1@7742,COG1528@1,KOG2332@2759	NA|NA|NA	P	Stores iron in a soluble, non-toxic, readily available form. Important for iron homeostasis. Iron is taken up in the ferrous form and deposited as ferric hydroxides after oxidation
TRINITY_GG_3_c312_g1_i10.p1	5865.XP_001612093.1	1e-272	946.8	Piroplasmida													Apicomplexa	2E5PE@1,2SCGD@2759,3KBJG@422676,3YAZX@5794,3Z528@5863	NA|NA|NA	S	Encoded by
TRINITY_GG_3_c312_g1_i10.p2	5865.XP_001612095.1	1.9e-231	809.3	Piroplasmida													Apicomplexa	3KAEW@422676,3Y9U1@5794,3Z4HS@5863,COG0553@1,KOG1000@2759	NA|NA|NA	B	helicase
TRINITY_GG_3_c312_g1_i10.p3	5865.XP_001612094.1	8.2e-114	417.2	Piroplasmida													Apicomplexa	2ETZU@1,2SW85@2759,3KC5I@422676,3YCAP@5794,3Z44M@5863	NA|NA|NA
TRINITY_GG_3_c312_g1_i10.p4	5865.XP_001612093.1	2.9e-09	68.2	Piroplasmida													Apicomplexa	2E5PE@1,2SCGD@2759,3KBJG@422676,3YAZX@5794,3Z528@5863	NA|NA|NA	S	Encoded by
TRINITY_GG_3_c312_g2_i1.p1	5865.XP_001612096.1	1.9e-283	982.2	Piroplasmida													Apicomplexa	2SCJV@2759,3KBJ7@422676,3YE3Q@5794,3Z48M@5863,COG0539@1	NA|NA|NA	J	Ribosomal protein S1-like RNA-binding domain
TRINITY_GG_3_c312_g2_i1.p2	5865.XP_001612097.1	4.7e-79	300.8	Piroplasmida			4.99.1.8	ko:K17949					ko00000,ko01000				Apicomplexa	2EVTN@1,2SXR4@2759,3KARY@422676,3YCI5@5794,3Z57S@5863	NA|NA|NA	S	Four repeated domains in the Fasciclin I family of proteins, present in many other contexts.
TRINITY_GG_3_c315_g1_i1.p1	9612.ENSCAFP00000000796	8.7e-56	223.0	Carnivora	MIOX	GO:0000166,GO:0003674,GO:0003824,GO:0004033,GO:0005488,GO:0005506,GO:0005575,GO:0005622,GO:0005623,GO:0005737,GO:0005829,GO:0005975,GO:0006020,GO:0006066,GO:0006793,GO:0006796,GO:0006884,GO:0007154,GO:0007165,GO:0008150,GO:0008152,GO:0008199,GO:0008361,GO:0009056,GO:0009987,GO:0009992,GO:0016043,GO:0016052,GO:0016234,GO:0016491,GO:0016614,GO:0016616,GO:0016651,GO:0016701,GO:0019310,GO:0019637,GO:…	1.13.99.1	ko:K00469	ko00053,ko00562,map00053,map00562		R01184	RC00465	ko00000,ko00001,ko01000				Mammalia	38TV6@33154,3BESH@33208,3CU00@33213,3EN49@33554,3J9Y5@40674,4894J@7711,496Y0@7742,KOG1573@1,KOG1573@2759	NA|NA|NA	S	oxygenase
TRINITY_GG_3_c31_g1_i8.p2	5865.XP_001611493.1	8.1e-57	227.3	Piroplasmida				ko:K03031	ko03050,ko05169,map03050,map05169	M00341			ko00000,ko00001,ko00002,ko03051				Apicomplexa	3KC4X@422676,3YAKX@5794,3Z3V7@5863,KOG3151@1,KOG3151@2759	NA|NA|NA	O	26S proteasome regulatory subunit
TRINITY_GG_3_c31_g1_i8.p1	5865.XP_001611492.1	6.4e-156	557.0	Piroplasmida		GO:0001085,GO:0001558,GO:0001837,GO:0001952,GO:0001954,GO:0002020,GO:0002039,GO:0003008,GO:0003674,GO:0003824,GO:0004672,GO:0004674,GO:0005488,GO:0005515,GO:0005575,GO:0005622,GO:0005623,GO:0005634,GO:0005654,GO:0005737,GO:0005813,GO:0005815,GO:0005829,GO:0005856,GO:0005886,GO:0005975,GO:0005976,GO:0005977,GO:0005979,GO:0006073,GO:0006091,GO:0006109,GO:0006112,GO:0006464,GO:0006468,GO:0006793,GO:…	2.7.11.26	ko:K03083,ko:K08286	ko01521,ko04012,ko04062,ko04110,ko04150,ko04151,ko04310,ko04340,ko04341,ko04360,ko04390,ko04510,ko04550,ko04657,ko04660,ko04662,ko04711,ko04722,ko04728,ko04910,ko04916,ko04917,ko04919,ko04931,ko04932,ko04934,ko05010,ko05160,ko05162,ko05164,ko05165,ko05166,ko05167,ko05169,ko05200,ko05210,ko05213,ko05215,ko05217,ko05224,ko05225,ko05226,map01521,map04012,map04062,map04110,map04150,map04151,map04310,…	M00677			ko00000,ko00001,ko00002,ko01000,ko01001,ko03036				Apicomplexa	3KAD0@422676,3Y9VD@5794,3Z4WC@5863,COG0515@1,KOG0658@2759	NA|NA|NA	T	Belongs to the protein kinase superfamily
TRINITY_GG_3_c31_g2_i4.p2	5865.XP_001611490.1	1.8e-110	406.4	Piroplasmida		GO:0000166,GO:0000287,GO:0000288,GO:0000290,GO:0000291,GO:0000932,GO:0000956,GO:0003674,GO:0003676,GO:0003723,GO:0003727,GO:0003824,GO:0005488,GO:0005524,GO:0005575,GO:0005622,GO:0005623,GO:0005737,GO:0005845,GO:0006139,GO:0006401,GO:0006402,GO:0006725,GO:0006807,GO:0008144,GO:0008150,GO:0008152,GO:0009056,GO:0009057,GO:0009892,GO:0009987,GO:0010468,GO:0010494,GO:0010605,GO:0010629,GO:0016070,GO:…	3.6.1.62	ko:K12613	ko03018,map03018	M00395	R10815	RC00002	ko00000,ko00001,ko00002,ko01000,ko03019				Apicomplexa	3KAPG@422676,3YA12@5794,3Z4TW@5863,COG0494@1,KOG2937@2759	NA|NA|NA	L	Dcp2, box A domain
TRINITY_GG_3_c31_g2_i4.p1	5865.XP_001611491.1	0.0	2036.5	Piroplasmida		GO:0000050,GO:0000166,GO:0003674,GO:0003824,GO:0004087,GO:0005488,GO:0005524,GO:0005575,GO:0005622,GO:0005623,GO:0005737,GO:0005829,GO:0005951,GO:0006082,GO:0006139,GO:0006206,GO:0006520,GO:0006525,GO:0006526,GO:0006725,GO:0006807,GO:0008144,GO:0008150,GO:0008152,GO:0008652,GO:0009058,GO:0009064,GO:0009084,GO:0009112,GO:0009987,GO:0016053,GO:0016597,GO:0016874,GO:0016879,GO:0017076,GO:0018130,GO:…	6.3.5.5	ko:K01954	ko00240,ko00250,ko01100,map00240,map00250,map01100	M00051	R00256,R00575,R01395,R10948,R10949	RC00002,RC00010,RC00043,RC02750,RC02798,RC03314	ko00000,ko00001,ko00002,ko01000				Apicomplexa	3KA4A@422676,3YBAA@5794,3Z4A6@5863,COG0458@1,KOG0370@2759	NA|NA|NA	F	carbamoyl phosphate
TRINITY_GG_3_c325_g1_i1.p1	5865.XP_001611237.1	8.8e-212	743.8	Piroplasmida		GO:0005575,GO:0005622,GO:0005623,GO:0005634,GO:0005654,GO:0031974,GO:0031981,GO:0043226,GO:0043227,GO:0043229,GO:0043231,GO:0043233,GO:0044422,GO:0044424,GO:0044428,GO:0044446,GO:0044464,GO:0070013											Apicomplexa	2CNKP@1,2QWYT@2759,3KBBS@422676,3YEDW@5794,3Z4I7@5863	NA|NA|NA	A	RNA recognition motif
TRINITY_GG_3_c328_g1_i1.p1	5865.XP_001609645.1	4.7e-35	156.8	Piroplasmida													Apicomplexa	2EQA0@1,2STBJ@2759,3KC0E@422676,3YBUR@5794,3Z5BF@5863	NA|NA|NA
TRINITY_GG_3_c32_g1_i86.p1	5865.XP_001611561.1	1.5e-116	426.8	Piroplasmida													Apicomplexa	2C9S8@1,2QXA7@2759,3KC3D@422676,3YENC@5794,3Z5BN@5863	NA|NA|NA
TRINITY_GG_3_c334_g1_i1.p1	5865.XP_001609236.1	0.0	3291.1	Piroplasmida													Apicomplexa	29FFG@1,2RNM3@2759,3KA75@422676,3Y9PJ@5794,3Z48A@5863	NA|NA|NA	S	Armadillo/beta-catenin-like repeats
TRINITY_GG_3_c33_g1_i8.p4	5865.XP_001611797.1	1.8e-48	198.4	Piroplasmida		GO:0002181,GO:0003674,GO:0003676,GO:0003723,GO:0003735,GO:0005198,GO:0005488,GO:0005575,GO:0005622,GO:0005623,GO:0005737,GO:0005829,GO:0005840,GO:0006139,GO:0006364,GO:0006396,GO:0006412,GO:0006518,GO:0006725,GO:0006807,GO:0008150,GO:0008152,GO:0009058,GO:0009059,GO:0009892,GO:0009987,GO:0010467,GO:0010468,GO:0010605,GO:0010629,GO:0015934,GO:0016070,GO:0016072,GO:0019219,GO:0019222,GO:0019538,GO:…		ko:K02908	ko03010,map03010	M00177,M00179			br01610,ko00000,ko00001,ko00002,ko03011				Apicomplexa	3KAXZ@422676,3YAK1@5794,3Z5RM@5863,COG1911@1,KOG2988@2759	NA|NA|NA	J	ribosomal protein
TRINITY_GG_3_c33_g1_i8.p1	5865.XP_001611798.1	0.0	1114.0	Piroplasmida		GO:0000323,GO:0002376,GO:0002478,GO:0002495,GO:0002504,GO:0003674,GO:0005048,GO:0005488,GO:0005515,GO:0005575,GO:0005622,GO:0005623,GO:0005737,GO:0005764,GO:0005765,GO:0005768,GO:0005773,GO:0005774,GO:0005829,GO:0005886,GO:0005905,GO:0006807,GO:0006810,GO:0006897,GO:0006898,GO:0007154,GO:0007165,GO:0007166,GO:0007167,GO:0007169,GO:0007267,GO:0008150,GO:0008152,GO:0009056,GO:0009057,GO:0009987,GO:…		ko:K12392	ko04142,map04142				ko00000,ko00001,ko04131				Apicomplexa	3KA7I@422676,3Y9K9@5794,3Z3WU@5863,COG5096@1,KOG1061@2759	NA|NA|NA	U	Beta adaptin
TRINITY_GG_3_c33_g2_i1.p1	5865.XP_001611799.1	4.1e-77	294.7	Piroplasmida				ko:K15028					ko00000,ko03012				Apicomplexa	3KBYF@422676,3YB4Q@5794,3Z4NG@5863,KOG3252@1,KOG3252@2759	NA|NA|NA	J	component of the eukaryotic translation initiation factor 3 (eIF-3) complex, which is involved in protein synthesis of a specialized repertoire of mRNAs and, together with other initiation factors, stimulates binding of mRNA and methionyl-tRNAi to the 40S ribosome. The eIF-3 complex specifically targets and initiates translation of a subset of mRNAs involved in cell proliferation
TRINITY_GG_3_c342_g1_i1.p1	5865.XP_001612007.1	1.2e-238	833.2	Piroplasmida			3.6.4.12	ko:K11136					ko00000,ko01000,ko03032				Apicomplexa	3KAD9@422676,3Y9PP@5794,3Z3ZR@5863,COG1199@1,KOG1132@2759	NA|NA|NA	L	helicase
TRINITY_GG_3_c345_g1_i1.p1	5865.XP_001611182.1	0.0	1228.0	Piroplasmida													Apicomplexa	3KBKN@422676,3YBIS@5794,3Z3ZX@5863,COG0513@1,KOG0331@2759	NA|NA|NA	A	RNA helicase
TRINITY_GG_3_c346_g1_i1.p2	5865.XP_001611185.1	5.7e-252	876.7	Piroplasmida				ko:K03251	ko03013,map03013				ko00000,ko00001,ko03012				Apicomplexa	3KAEI@422676,3YA99@5794,3Z42X@5863,KOG2479@1,KOG2479@2759	NA|NA|NA	J	mRNA cap-binding component of the eukaryotic translation initiation factor 3 (eIF-3) complex, which is involved in protein synthesis of a specialized repertoire of mRNAs and, together with other initiation factors, stimulates binding of mRNA and methionyl-tRNAi to the 40S ribosome. The eIF-3 complex specifically targets and initiates translation of a subset of mRNAs involved in cell proliferation…
TRINITY_GG_3_c346_g1_i1.p1	5872.XP_004832601.1	1e-152	548.1	Piroplasmida													Apicomplexa	3KANE@422676,3YFCQ@5794,3Z59V@5863,KOG4231@1,KOG4231@2759	NA|NA|NA	I	Patatin-like phospholipase
TRINITY_GG_3_c34_g1_i12.p2	5875.XP_763362.1	8.8e-82	311.2	Piroplasmida				ko:K18624					ko00000,ko04812				Apicomplexa	3KAS5@422676,3YAN5@5794,3Z3X5@5863,KOG0396@1,KOG0396@2759	NA|NA|NA	S	C-terminal to LisH motif.
TRINITY_GG_3_c34_g1_i12.p3	5872.XP_004832360.1	1.1e-18	100.9	Piroplasmida				ko:K05293	ko00563,ko01100,map00563,map01100				ko00000,ko00001				Apicomplexa	3KBDR@422676,3YB22@5794,3Z3YQ@5863,KOG2552@1,KOG2552@2759	NA|NA|NA	S	GPI transamidase subunit PIG-U
TRINITY_GG_3_c34_g1_i12.p7	5865.XP_001611473.1	5.2e-11	73.9	Eukaryota		GO:0000045,GO:0003674,GO:0003824,GO:0003924,GO:0005575,GO:0005622,GO:0005623,GO:0005737,GO:0005794,GO:0005802,GO:0005829,GO:0006605,GO:0006623,GO:0006810,GO:0006886,GO:0006892,GO:0006893,GO:0006897,GO:0006914,GO:0006950,GO:0006996,GO:0007033,GO:0007034,GO:0008104,GO:0008150,GO:0008152,GO:0009056,GO:0009987,GO:0012505,GO:0015031,GO:0015833,GO:0016043,GO:0016192,GO:0016236,GO:0016462,GO:0016787,GO:…											Eukaryota	COG1100@1,KOG0072@2759	NA|NA|NA	K	GTP binding
TRINITY_GG_3_c34_g1_i12.p5	5872.XP_004832360.1	1.1e-15	89.7	Piroplasmida				ko:K05293	ko00563,ko01100,map00563,map01100				ko00000,ko00001				Apicomplexa	3KBDR@422676,3YB22@5794,3Z3YQ@5863,KOG2552@1,KOG2552@2759	NA|NA|NA	S	GPI transamidase subunit PIG-U
TRINITY_GG_3_c34_g1_i12.p4	5865.XP_001611476.1	8.8e-116	423.3	Piroplasmida													Apicomplexa	3KAKD@422676,3YA07@5794,3Z3V4@5863,COG5196@1,KOG3106@2759	NA|NA|NA	U	ER lumen protein retaining receptor
TRINITY_GG_3_c34_g1_i12.p1	5865.XP_001611474.1	1.1e-106	394.0	Piroplasmida													Apicomplexa	28PVV@1,2QWIG@2759,3KC2K@422676,3YBI7@5794,3Z57R@5863	NA|NA|NA	S	Integral membrane protein family I
TRINITY_GG_3_c36_g1_i65.p1	5865.XP_001608684.1	1.2e-76	293.5	Piroplasmida				ko:K03593					ko00000,ko03029,ko03036				Apicomplexa	3KC34@422676,3Y9VP@5794,3Z3ZE@5863,COG0489@1,KOG3022@2759	NA|NA|NA	D	NUBPL iron-transfer P-loop NTPase
TRINITY_GG_3_c376_g1_i1.p1	9612.ENSCAFP00000021115	8.8e-53	212.6	Carnivora	ALAS2	GO:0000003,GO:0001101,GO:0001666,GO:0001889,GO:0002262,GO:0002376,GO:0002520,GO:0003674,GO:0003824,GO:0003870,GO:0005488,GO:0005575,GO:0005622,GO:0005623,GO:0005737,GO:0005739,GO:0005740,GO:0005743,GO:0005759,GO:0006725,GO:0006778,GO:0006779,GO:0006783,GO:0006807,GO:0006810,GO:0006873,GO:0006875,GO:0006879,GO:0006950,GO:0007275,GO:0007565,GO:0007589,GO:0007595,GO:0008144,GO:0008150,GO:0008152,GO:…	2.3.1.37	ko:K00643	ko00260,ko00860,ko01100,ko01110,map00260,map00860,map01100,map01110		R00830	RC00004,RC02815	ko00000,ko00001,ko01000,ko01007				Mammalia	38GR7@33154,3BC00@33208,3CT2G@33213,3EGD2@33554,3J300@40674,47YTD@7711,48XA4@7742,COG0156@1,KOG1360@2759	NA|NA|NA	H	5'-aminolevulinate synthase
TRINITY_GG_3_c37_g1_i74.p2	5865.XP_001611215.1	1.3e-108	399.4	Piroplasmida													Apicomplexa	2CY10@1,2S4N1@2759,3KBAU@422676,3YBK9@5794,3Z5QR@5863	NA|NA|NA
TRINITY_GG_3_c37_g1_i74.p3	5875.XP_762900.1	1.2e-06	60.1	Piroplasmida													Apicomplexa	2FKK6@1,2TN2D@2759,3KC94@422676,3YDXR@5794,3Z5QM@5863	NA|NA|NA
TRINITY_GG_3_c37_g1_i74.p1	5865.XP_001611211.1	3.3e-176	624.8	Piroplasmida			4.3.2.2	ko:K01756	ko00230,ko00250,ko01100,ko01110,ko01130,map00230,map00250,map01100,map01110,map01130	M00048,M00049	R01083,R04559	RC00379,RC00444,RC00445	ko00000,ko00001,ko00002,ko01000				Apicomplexa	3KAFY@422676,3Y9RV@5794,3Z4H6@5863,COG0015@1,KOG2700@2759	NA|NA|NA	F	Adenylosuccinate lyase
TRINITY_GG_3_c37_g1_i74.p4	5865.XP_001611212.1	1.4e-54	218.8	Piroplasmida													Apicomplexa	3KAK9@422676,3YBDQ@5794,3Z3RY@5863,COG0103@1,KOG1697@2759	NA|NA|NA	J	Belongs to the universal ribosomal protein uS9 family
TRINITY_GG_3_c38_g2_i7.p1	5872.XP_004832676.1	3.4e-60	238.8	Piroplasmida				ko:K17681					ko00000,ko03029				Apicomplexa	3KA53@422676,3Y9H7@5794,3Z4PW@5863,COG1223@1,KOG0742@2759	NA|NA|NA	O	AAA family
TRINITY_GG_3_c38_g2_i7.p2	5865.XP_001611273.1	1.7e-81	308.9	Piroplasmida				ko:K17681					ko00000,ko03029				Apicomplexa	3KA53@422676,3Y9H7@5794,3Z4PW@5863,COG1223@1,KOG0742@2759	NA|NA|NA	O	AAA family
TRINITY_GG_3_c40_g1_i105.p2	5865.XP_001611402.1	1.1e-101	377.1	Piroplasmida													Apicomplexa	3KAPP@422676,3YBE4@5794,3Z5FS@5863,COG0030@1,KOG0820@2759	NA|NA|NA	H	Belongs to the class I-like SAM-binding methyltransferase superfamily. rRNA adenine N(6)-methyltransferase family
TRINITY_GG_3_c40_g1_i105.p4	5865.XP_001611404.1	5.5e-23	113.6	Piroplasmida													Apicomplexa	2E1MU@1,2S8Y6@2759,3KBGJ@422676,3YAUI@5794,3Z67D@5863	NA|NA|NA
TRINITY_GG_3_c40_g1_i105.p1	5865.XP_001611403.1	6.3e-53	215.3	Piroplasmida													Apicomplexa	2BYR2@1,2TN72@2759,3KCHH@422676,3YD2D@5794,3Z5AA@5863	NA|NA|NA
TRINITY_GG_3_c41_g1_i8.p2	5865.XP_001611260.1	1.3e-56	225.7	Piroplasmida	RPS17			ko:K02962	ko03010,map03010	M00177,M00179			br01610,ko00000,ko00001,ko00002,ko03011				Apicomplexa	3KARF@422676,3YA6K@5794,3Z5ET@5863,COG1383@1,KOG0187@2759	NA|NA|NA	J	40S ribosomal protein S17
TRINITY_GG_3_c44_g1_i1.p1	5865.XP_001611853.1	9.5e-177	626.7	Piroplasmida		GO:0005575,GO:0005622,GO:0005623,GO:0005737,GO:0044424,GO:0044464	6.1.1.20	ko:K01889	ko00970,map00970	M00359,M00360	R03660	RC00055,RC00523	ko00000,ko00001,ko00002,ko01000,ko01007,ko03016				Apicomplexa	3KAEM@422676,3Y9WM@5794,3Z4IC@5863,COG0016@1,KOG2784@2759	NA|NA|NA	J	synthetase
TRINITY_GG_3_c44_g1_i1.p3	99158.XP_008883491.1	1.2e-09	69.7	Sarcocystidae													Apicomplexa	2FK8C@1,2TMQH@2759,3YDPI@5794,3YQA0@5796,3YWEI@5809	NA|NA|NA
TRINITY_GG_3_c44_g1_i1.p2	5865.XP_001611850.1	1.8e-43	182.2	Piroplasmida		GO:0000375,GO:0000377,GO:0000398,GO:0002682,GO:0002684,GO:0003674,GO:0003676,GO:0003723,GO:0003729,GO:0005488,GO:0005515,GO:0005575,GO:0005622,GO:0005623,GO:0005634,GO:0005654,GO:0005737,GO:0005813,GO:0005815,GO:0005847,GO:0005849,GO:0005856,GO:0006139,GO:0006351,GO:0006353,GO:0006366,GO:0006369,GO:0006379,GO:0006396,GO:0006397,GO:0006725,GO:0006807,GO:0008150,GO:0008152,GO:0008380,GO:0009058,GO:…		ko:K14397	ko03015,map03015				ko00000,ko00001,ko03019				Apicomplexa	3KAXX@422676,3YAI2@5794,3Z4AE@5863,KOG1689@1,KOG1689@2759	NA|NA|NA	K	mRNA cleavage factor
TRINITY_GG_3_c45_g1_i9.p2	5865.XP_001611722.1	3e-27	127.9	Piroplasmida													Apicomplexa	28QVD@1,2QXI9@2759,3KCJJ@422676,3YEU7@5794,3Z5VM@5863	NA|NA|NA
TRINITY_GG_3_c46_g1_i8.p1	5865.XP_001611489.1	6.7e-42	176.8	Piroplasmida				ko:K02896	ko03010,map03010	M00177,M00179			br01610,ko00000,ko00001,ko00002,ko03011				Apicomplexa	3KCF1@422676,3YADD@5794,3Z5E9@5863,COG2075@1,KOG1722@2759	NA|NA|NA	J	60S ribosomal protein L24
TRINITY_GG_3_c46_g2_i94.p1	5865.XP_001611485.1	5.4e-39	169.1	Piroplasmida													Apicomplexa	2FKJE@1,2TN1M@2759,3KCMN@422676,3YDX1@5794,3Z5Z9@5863	NA|NA|NA
TRINITY_GG_3_c47_g1_i101.p1	5865.XP_001611712.1	8e-245	854.0	Piroplasmida		GO:0000003,GO:0000166,GO:0000323,GO:0002791,GO:0002793,GO:0003006,GO:0003674,GO:0003824,GO:0005215,GO:0005216,GO:0005217,GO:0005253,GO:0005254,GO:0005260,GO:0005488,GO:0005515,GO:0005524,GO:0005575,GO:0005622,GO:0005623,GO:0005634,GO:0005737,GO:0005764,GO:0005765,GO:0005768,GO:0005769,GO:0005773,GO:0005774,GO:0005783,GO:0005789,GO:0005798,GO:0005829,GO:0005886,GO:0005887,GO:0006464,GO:0006508,GO:…		ko:K05666	ko01523,ko01524,ko02010,ko04976,map01523,map01524,map02010,map04976				ko00000,ko00001,ko02000	3.A.1.208.2			Apicomplexa	3KBX8@422676,3YB8Z@5794,3Z3M0@5863,COG1132@1,KOG0054@2759	NA|NA|NA	Q	ABC transporter, ATP-binding protein domain containing protein
TRINITY_GG_3_c47_g2_i1.p1	5872.XP_004828947.1	2.7e-37	162.5	Piroplasmida		GO:0000003,GO:0000166,GO:0000323,GO:0002791,GO:0002793,GO:0003006,GO:0003674,GO:0003824,GO:0005215,GO:0005216,GO:0005217,GO:0005253,GO:0005254,GO:0005260,GO:0005488,GO:0005515,GO:0005524,GO:0005575,GO:0005622,GO:0005623,GO:0005634,GO:0005737,GO:0005764,GO:0005765,GO:0005768,GO:0005769,GO:0005773,GO:0005774,GO:0005783,GO:0005789,GO:0005798,GO:0005829,GO:0005886,GO:0005887,GO:0006464,GO:0006508,GO:…		ko:K05666	ko01523,ko01524,ko02010,ko04976,map01523,map01524,map02010,map04976				ko00000,ko00001,ko02000	3.A.1.208.2			Apicomplexa	3KBX8@422676,3YB8Z@5794,3Z3M0@5863,COG1132@1,KOG0054@2759	NA|NA|NA	Q	ABC transporter, ATP-binding protein domain containing protein
TRINITY_GG_3_c50_g1_i1.p2	5865.XP_001611060.1	3.8e-35	155.2	Piroplasmida													Apicomplexa	3KAPB@422676,3Y9PI@5794,3Z41W@5863,COG0477@1,KOG1330@2759	NA|NA|NA	G	Encoded by
TRINITY_GG_3_c50_g1_i1.p1	5865.XP_001612248.1	1.4e-66	261.5	Piroplasmida													Apicomplexa	3KAPB@422676,3Y9PI@5794,3Z41W@5863,COG0477@1,KOG1330@2759	NA|NA|NA	G	Encoded by
TRINITY_GG_3_c50_g2_i5.p3	5865.XP_001611060.1	4.8e-17	94.0	Piroplasmida													Apicomplexa	3KAPB@422676,3Y9PI@5794,3Z41W@5863,COG0477@1,KOG1330@2759	NA|NA|NA	G	Encoded by
TRINITY_GG_3_c50_g2_i5.p1	5865.XP_001611060.1	1.2e-55	223.8	Piroplasmida													Apicomplexa	3KAPB@422676,3Y9PI@5794,3Z41W@5863,COG0477@1,KOG1330@2759	NA|NA|NA	G	Encoded by
TRINITY_GG_3_c50_g3_i4.p2	5865.XP_001611060.1	6.3e-17	93.6	Piroplasmida													Apicomplexa	3KAPB@422676,3Y9PI@5794,3Z41W@5863,COG0477@1,KOG1330@2759	NA|NA|NA	G	Encoded by
TRINITY_GG_3_c50_g3_i4.p1	5865.XP_001611060.1	1.5e-43	183.3	Piroplasmida													Apicomplexa	3KAPB@422676,3Y9PI@5794,3Z41W@5863,COG0477@1,KOG1330@2759	NA|NA|NA	G	Encoded by
TRINITY_GG_3_c51_g2_i2.p1	5865.XP_001611538.1	8.9e-146	523.5	Piroplasmida													Apicomplexa	2FKWW@1,2TNDA@2759,3KAYD@422676,3YE7W@5794,3Z53X@5863	NA|NA|NA
TRINITY_GG_3_c54_g2_i1.p1	5865.XP_001611750.1	1e-225	790.4	Piroplasmida													Apicomplexa	3KDCC@422676,3YBVC@5794,3Z6G6@5863,COG1199@1,KOG1132@2759	NA|NA|NA	L	HELICc2
TRINITY_GG_3_c54_g2_i1.p2	5872.XP_004828878.1	1.2e-19	103.2	Piroplasmida													Apicomplexa	2EUD7@1,2SWJA@2759,3KCMQ@422676,3YC8N@5794,3Z67A@5863	NA|NA|NA
TRINITY_GG_3_c60_g1_i87.p5	5865.XP_001611353.1	1.2e-53	216.5	Piroplasmida				ko:K12863	ko03040,map03040	M00353,M00355			ko00000,ko00001,ko00002,ko03041				Apicomplexa	3KB9Z@422676,3YB1X@5794,3Z5E1@5863,KOG3228@1,KOG3228@2759	NA|NA|NA	A	Cwf15/Cwc15 cell cycle control protein
TRINITY_GG_3_c60_g1_i87.p7	5865.XP_001611351.1	1.3e-37	162.5	Piroplasmida				ko:K02321	ko00230,ko00240,ko01100,ko03030,map00230,map00240,map01100,map03030	M00261	R00375,R00376,R00377,R00378	RC02795	ko00000,ko00001,ko00002,ko03032				Apicomplexa	3KB4N@422676,3YAU8@5794,3Z3QQ@5863,COG5214@1,KOG1625@2759	NA|NA|NA	L	DNA polymerase alpha subunit
TRINITY_GG_3_c60_g1_i87.p6	68886.XP_009691287.1	6.7e-24	117.1	Piroplasmida				ko:K18171					ko00000,ko03029				Apicomplexa	2F0EY@1,2T1KP@2759,3KCG4@422676,3YC4U@5794,3Z542@5863	NA|NA|NA	S	Histone acetyltransferase subunit NuA4
TRINITY_GG_3_c60_g1_i87.p1	5865.XP_001611352.1	1e-205	723.0	Piroplasmida				ko:K14768					ko00000,ko03009				Apicomplexa	3KAEA@422676,3Y9PT@5794,3Z3RT@5863,KOG1272@1,KOG1272@2759	NA|NA|NA	A	BING4CT (NUC141) domain
TRINITY_GG_3_c60_g1_i87.p2	5865.XP_001611354.1	3.1e-204	717.6	Piroplasmida		GO:0003674,GO:0003824,GO:0005575,GO:0005622,GO:0005623,GO:0005737,GO:0016462,GO:0016787,GO:0016817,GO:0016818,GO:0016887,GO:0017111,GO:0044424,GO:0044464		ko:K06942,ko:K19788					ko00000,ko03009,ko03036				Apicomplexa	3KA9G@422676,3Y9UT@5794,3Z45H@5863,COG0012@1,KOG1491@2759	NA|NA|NA	J	Hydrolyzes ATP, and can also hydrolyze GTP with lower efficiency. Has lower affinity for GTP
TRINITY_GG_3_c60_g1_i87.p10	5872.XP_004832852.1	1.2e-19	102.4	Piroplasmida				ko:K18171					ko00000,ko03029				Apicomplexa	2F0EY@1,2T1KP@2759,3KCG4@422676,3YC4U@5794,3Z542@5863	NA|NA|NA	S	Histone acetyltransferase subunit NuA4
TRINITY_GG_3_c60_g1_i87.p3	5865.XP_001611351.1	1.6e-114	419.5	Piroplasmida				ko:K02321	ko00230,ko00240,ko01100,ko03030,map00230,map00240,map01100,map03030	M00261	R00375,R00376,R00377,R00378	RC02795	ko00000,ko00001,ko00002,ko03032				Apicomplexa	3KB4N@422676,3YAU8@5794,3Z3QQ@5863,COG5214@1,KOG1625@2759	NA|NA|NA	L	DNA polymerase alpha subunit
TRINITY_GG_3_c62_g1_i15.p6	5865.XP_001611961.1	8.8e-64	249.6	Piroplasmida													Apicomplexa	2EI9U@1,2SNRM@2759,3KBUF@422676,3YBEF@5794,3Z3P3@5863	NA|NA|NA
TRINITY_GG_3_c62_g1_i15.p4	5865.XP_001611960.1	2.8e-172	611.3	Piroplasmida				ko:K02906	ko03010,map03010	M00178,M00179			br01610,ko00000,ko00001,ko00002,ko03011				Apicomplexa	3KA8X@422676,3YBD6@5794,3Z3ZZ@5863,COG0087@1,KOG3141@2759	NA|NA|NA	J	ribosomal protein L3
TRINITY_GG_3_c62_g1_i15.p1	5865.XP_001611959.1	2.2e-178	632.1	Piroplasmida		GO:0000166,GO:0001882,GO:0001883,GO:0003674,GO:0005488,GO:0005525,GO:0005575,GO:0005622,GO:0005623,GO:0005737,GO:0005829,GO:0017076,GO:0019001,GO:0032549,GO:0032550,GO:0032553,GO:0032555,GO:0032561,GO:0035639,GO:0036094,GO:0043167,GO:0043168,GO:0044424,GO:0044444,GO:0044464,GO:0097159,GO:0097367,GO:1901265,GO:1901363		ko:K03978					ko00000,ko03036				Apicomplexa	3KFJ0@422676,3YBUH@5794,3Z4I8@5863,COG0218@1,KOG2486@2759	NA|NA|NA	D	50S ribosome-binding GTPase
TRINITY_GG_3_c62_g1_i15.p5	5865.XP_001611961.1	2.2e-70	272.3	Piroplasmida													Apicomplexa	2EI9U@1,2SNRM@2759,3KBUF@422676,3YBEF@5794,3Z3P3@5863	NA|NA|NA
TRINITY_GG_3_c63_g1_i74.p5	5865.XP_001612091.1	6.9e-60	236.9	Piroplasmida		GO:0003674,GO:0003824,GO:0004151,GO:0005488,GO:0005575,GO:0005622,GO:0005623,GO:0005737,GO:0005829,GO:0006139,GO:0006206,GO:0006207,GO:0006220,GO:0006221,GO:0006725,GO:0006753,GO:0006793,GO:0006796,GO:0006807,GO:0008150,GO:0008152,GO:0008270,GO:0009058,GO:0009112,GO:0009117,GO:0009165,GO:0009987,GO:0016787,GO:0016810,GO:0016812,GO:0018130,GO:0019438,GO:0019637,GO:0019856,GO:0034641,GO:0034654,GO:…	3.5.2.3	ko:K01465	ko00240,ko01100,map00240,map01100	M00051	R01993	RC00632	ko00000,ko00001,ko00002,ko01000				Apicomplexa	3KBUU@422676,3YB7A@5794,3Z3S9@5863,COG0418@1,KOG2902@2759	NA|NA|NA	F	Dihydroorotase
TRINITY_GG_3_c63_g1_i74.p3	5865.XP_001612090.1	3.3e-64	253.1	Piroplasmida				ko:K03860	ko00563,ko01100,map00563,map01100		R05916		ko00000,ko00001				Apicomplexa	3KB59@422676,3YATW@5794,3Z424@5863,KOG1183@1,KOG1183@2759	NA|NA|NA	MO	N-acetylglucosaminyl transferase component (Gpi1)
TRINITY_GG_3_c63_g1_i74.p2	5865.XP_001612089.1	6.5e-189	667.5	Piroplasmida		GO:0000245,GO:0000375,GO:0000377,GO:0000398,GO:0003674,GO:0003824,GO:0004672,GO:0004674,GO:0005575,GO:0005622,GO:0005623,GO:0005634,GO:0005737,GO:0006139,GO:0006376,GO:0006396,GO:0006397,GO:0006464,GO:0006468,GO:0006725,GO:0006793,GO:0006796,GO:0006807,GO:0006873,GO:0007154,GO:0007165,GO:0008150,GO:0008152,GO:0008380,GO:0009987,GO:0010467,GO:0010468,GO:0016043,GO:0016070,GO:0016071,GO:0016301,GO:…	2.7.1.37	ko:K00870					ko00000				Apicomplexa	3KBVQ@422676,3YA7N@5794,3Z4Q3@5863,KOG0667@1,KOG0667@2759	NA|NA|NA	S	Serine threonine protein kinase
TRINITY_GG_3_c63_g1_i74.p1	5865.XP_001612092.1	0.0	1582.8	Piroplasmida			1.4.1.2	ko:K15371	ko00220,ko00250,ko00430,ko00910,ko01100,map00220,map00250,map00430,map00910,map01100		R00243	RC00006,RC02799	ko00000,ko00001,ko01000				Apicomplexa	3KBJM@422676,3YB8P@5794,3Z52D@5863,COG0334@1,KOG2250@2759	NA|NA|NA	E	Glutamate dehydrogenase
TRINITY_GG_3_c63_g1_i74.p4	5865.XP_001612088.1	9.1e-102	377.5	Piroplasmida			5.3.1.8	ko:K01809	ko00051,ko00520,ko01100,ko01110,ko01130,map00051,map00520,map01100,map01110,map01130	M00114	R01819	RC00376	ko00000,ko00001,ko00002,ko01000				Apicomplexa	3KC2M@422676,3YAF7@5794,3Z4EY@5863,COG1482@1,KOG2757@2759	NA|NA|NA	G	isomerase
TRINITY_GG_3_c67_g1_i100.p5	5865.XP_001611508.1	3e-32	145.2	Piroplasmida													Apicomplexa	2EXK0@1,2SZ85@2759,3KCPE@422676,3YC6W@5794,3Z60Q@5863	NA|NA|NA	S	AP2 domain
TRINITY_GG_3_c67_g1_i100.p8	5865.XP_001611509.1	3.1e-30	138.3	Piroplasmida													Apicomplexa	2CH6N@1,2S6IR@2759,3KCCV@422676,3YAIA@5794,3Z5JA@5863	NA|NA|NA	S	Encoded by
TRINITY_GG_3_c67_g1_i100.p3	5872.XP_004828757.1	3.5e-81	308.5	Piroplasmida		GO:0000149,GO:0001505,GO:0001956,GO:0003674,GO:0005484,GO:0005488,GO:0005515,GO:0005575,GO:0005622,GO:0005623,GO:0005737,GO:0005856,GO:0005886,GO:0006810,GO:0006836,GO:0006886,GO:0006887,GO:0006904,GO:0006906,GO:0006996,GO:0007154,GO:0007267,GO:0007268,GO:0007269,GO:0008021,GO:0008092,GO:0008104,GO:0008150,GO:0009628,GO:0009629,GO:0009966,GO:0009987,GO:0010646,GO:0010647,GO:0010701,GO:0012505,GO:…		ko:K08486	ko04130,ko04721,map04130,map04721				ko00000,ko00001,ko04131,ko04147				Apicomplexa	3KBYJ@422676,3YAA9@5794,3Z4MI@5863,COG5074@1,KOG0810@2759	NA|NA|NA	U	Syntaxin
TRINITY_GG_3_c67_g1_i100.p4	5865.XP_001611507.1	1.8e-81	309.3	Piroplasmida				ko:K14830					ko00000,ko03009				Apicomplexa	3KBT2@422676,3YB0B@5794,3Z5GI@5863,KOG0294@1,KOG0294@2759	NA|NA|NA	S	WD domain, G-beta repeat
TRINITY_GG_3_c67_g1_i100.p2	5865.XP_001611510.1	5.6e-93	348.2	Piroplasmida		GO:0005575,GO:0005622,GO:0005623,GO:0005737,GO:0005773,GO:0005774,GO:0016020,GO:0031090,GO:0043226,GO:0043227,GO:0043229,GO:0043231,GO:0044422,GO:0044424,GO:0044437,GO:0044444,GO:0044446,GO:0044464,GO:0098588,GO:0098805											Apicomplexa	28IU4@1,2QR5M@2759,3KB2Z@422676,3YBP2@5794,3Z4DV@5863	NA|NA|NA	U	CRT-like, chloroquine-resistance transporter-like
TRINITY_GG_3_c67_g1_i100.p1	5865.XP_001611505.1	2.2e-268	931.8	Piroplasmida				ko:K20223	ko04013,map04013				ko00000,ko00001,ko03009	1.I.1			Apicomplexa	3KBS5@422676,3YAVA@5794,3Z41T@5863,COG4581@1,KOG1991@2759	NA|NA|NA	UY	Importin-beta N-terminal domain
TRINITY_GG_3_c67_g1_i100.p7	5865.XP_001611509.1	1.6e-35	156.0	Piroplasmida													Apicomplexa	2CH6N@1,2S6IR@2759,3KCCV@422676,3YAIA@5794,3Z5JA@5863	NA|NA|NA	S	Encoded by
TRINITY_GG_3_c67_g1_i100.p6	5865.XP_001611509.1	7.4e-28	130.6	Piroplasmida													Apicomplexa	2CH6N@1,2S6IR@2759,3KCCV@422676,3YAIA@5794,3Z5JA@5863	NA|NA|NA	S	Encoded by
TRINITY_GG_3_c69_g1_i46.p1	5865.XP_001611642.1	2.4e-147	528.9	Piroplasmida		GO:0000082,GO:0000228,GO:0000278,GO:0000723,GO:0000724,GO:0000725,GO:0000731,GO:0003674,GO:0003676,GO:0003677,GO:0003684,GO:0003697,GO:0005488,GO:0005575,GO:0005622,GO:0005623,GO:0005634,GO:0005654,GO:0005657,GO:0005662,GO:0005694,GO:0006139,GO:0006259,GO:0006260,GO:0006261,GO:0006281,GO:0006283,GO:0006284,GO:0006289,GO:0006293,GO:0006294,GO:0006296,GO:0006297,GO:0006298,GO:0006301,GO:0006302,GO:…											Apicomplexa	3KC1T@422676,3YA6M@5794,3Z4AY@5863,COG1599@1,KOG0851@2759	NA|NA|NA	L	Replication factor-A C terminal domain
TRINITY_GG_3_c69_g1_i46.p3	5865.XP_001611641.1	3.5e-25	120.9	Piroplasmida			6.3.1.14	ko:K06927			R03613	RC00358	ko00000,ko01000,ko03012				Apicomplexa	3KBYM@422676,3YA89@5794,3Z3WB@5863,COG2102@1,KOG2316@2759	NA|NA|NA	J	Diphthamide synthase
TRINITY_GG_3_c70_g1_i2.p2	5865.XP_001611518.1	2.1e-44	186.0	Piroplasmida				ko:K18753	ko04218,map04218				ko00000,ko00001,ko03019				Apicomplexa	2EAAS@1,2SGJ6@2759,3KCNX@422676,3YC32@5794,3Z6N3@5863	NA|NA|NA	S	Zinc finger C-x8-C-x5-C-x3-H type (and similar)
TRINITY_GG_3_c70_g1_i2.p1	5865.XP_001611519.1	3.7e-235	821.2	Aconoidasida			3.6.4.13	ko:K13177					ko00000,ko01000,ko03016,ko03041				Apicomplexa	3KBKB@422676,3YB70@5794,COG0513@1,KOG0349@2759	NA|NA|NA	A	SPRY domain
TRINITY_GG_3_c71_g1_i87.p1	5865.XP_001611458.1	0.0	1191.0	Piroplasmida													Apicomplexa	3KA4H@422676,3YBBQ@5794,3Z543@5863,COG0667@1,KOG1575@2759	NA|NA|NA	C	Aldo/keto reductase family
TRINITY_GG_3_c71_g1_i87.p2	5865.XP_001611459.1	2e-13	82.4	Piroplasmida													Apicomplexa	28Q6Q@1,2QWVH@2759,3KCY7@422676,3YEAZ@5794,3Z698@5863	NA|NA|NA	S	Biotin-requiring enzyme
TRINITY_GG_3_c73_g1_i69.p3	5865.XP_001611180.1	7.6e-57	226.5	Piroplasmida		GO:0002097,GO:0002100,GO:0006139,GO:0006382,GO:0006396,GO:0006399,GO:0006400,GO:0006725,GO:0006807,GO:0008033,GO:0008150,GO:0008152,GO:0009451,GO:0009987,GO:0010467,GO:0016070,GO:0016553,GO:0034470,GO:0034641,GO:0034660,GO:0043170,GO:0043412,GO:0044237,GO:0044238,GO:0046483,GO:0071704,GO:0090304,GO:1901360	3.5.4.1	ko:K01485,ko:K15441	ko00240,ko00330,ko01100,map00240,map00330,map01100		R00974,R01411,R02922	RC00074,RC00514,RC00809	ko00000,ko00001,ko01000,ko03016				Apicomplexa	3KB49@422676,3YACF@5794,3Z5MY@5863,COG0590@1,KOG1018@2759	NA|NA|NA	F	deaminase
TRINITY_GG_3_c73_g1_i69.p1	5865.XP_001611179.1	6.8e-201	707.6	Piroplasmida													Apicomplexa	2F2FA@1,2T3DG@2759,3KBQC@422676,3YD64@5794,3Z4CU@5863	NA|NA|NA
TRINITY_GG_3_c73_g1_i69.p2	5872.XP_004832595.1	1.2e-20	106.7	Piroplasmida													Apicomplexa	28QU4@1,2QXH1@2759,3KCHG@422676,3YETC@5794,3Z5QQ@5863	NA|NA|NA
TRINITY_GG_3_c75_g2_i4.p1	5865.XP_001611151.1	6.5e-37	161.0	Piroplasmida													Apicomplexa	2ET7I@1,2QXK1@2759,3KCY3@422676,3YEVI@5794,3Z6DH@5863	NA|NA|NA
TRINITY_GG_3_c76_g1_i15.p3	5865.XP_001611773.1	3.2e-48	198.0	Piroplasmida		GO:0003674,GO:0003824,GO:0004550,GO:0004798,GO:0005575,GO:0005622,GO:0005623,GO:0005634,GO:0005737,GO:0006139,GO:0006165,GO:0006220,GO:0006221,GO:0006227,GO:0006233,GO:0006235,GO:0006725,GO:0006753,GO:0006793,GO:0006796,GO:0006807,GO:0008150,GO:0008152,GO:0009041,GO:0009058,GO:0009117,GO:0009123,GO:0009132,GO:0009133,GO:0009138,GO:0009139,GO:0009141,GO:0009142,GO:0009147,GO:0009148,GO:0009165,GO:…	2.7.4.9	ko:K00943	ko00240,ko01100,map00240,map01100	M00053	R02094,R02098	RC00002	ko00000,ko00001,ko00002,ko01000				Apicomplexa	3KATY@422676,3YAHJ@5794,3Z5EC@5863,COG0125@1,KOG3327@2759	NA|NA|NA	H	thymidylate kinase
TRINITY_GG_3_c76_g1_i15.p1	5865.XP_001611772.1	1.4e-221	775.8	Piroplasmida		GO:0000079,GO:0000082,GO:0000166,GO:0000278,GO:0000307,GO:0001726,GO:0001932,GO:0001933,GO:0001952,GO:0001954,GO:0002064,GO:0002065,GO:0002066,GO:0002067,GO:0002068,GO:0002682,GO:0002683,GO:0002761,GO:0002762,GO:0003309,GO:0003323,GO:0003674,GO:0003824,GO:0004672,GO:0004674,GO:0004693,GO:0005488,GO:0005515,GO:0005524,GO:0005575,GO:0005622,GO:0005623,GO:0005634,GO:0005654,GO:0005737,GO:0005813,GO:…											Apicomplexa	3KF62@422676,3YBK2@5794,3Z4RS@5863,KOG0594@1,KOG0594@2759	NA|NA|NA	G	Protein kinase domain containing protein
TRINITY_GG_3_c77_g1_i68.p1	5865.XP_001612002.1	4.9e-277	960.7	Piroplasmida													Apicomplexa	3KC5X@422676,3YA2H@5794,3Z3NQ@5863,KOG1151@1,KOG1151@2759	NA|NA|NA	T	Protein tyrosine kinase
TRINITY_GG_3_c77_g1_i68.p2	5874.XP_953413.1	3.4e-134	486.1	Eukaryota				ko:K21989					ko00000,ko02000				Eukaryota	COG5594@1,KOG1134@2759	NA|NA|NA	I	ion transport
TRINITY_GG_3_c77_g1_i68.p3	5865.XP_001612003.1	8.3e-17	94.0	Piroplasmida													Apicomplexa	2FKV7@1,2TNBM@2759,3KCZ3@422676,3YD2R@5794,3Z5UW@5863	NA|NA|NA
TRINITY_GG_3_c82_g1_i12.p2	5865.XP_001611680.1	8.6e-93	347.1	Piroplasmida			5.4.99.45	ko:K01855					ko00000,ko01000,ko03016				Apicomplexa	3KCPT@422676,3YAFA@5794,3Z6KM@5863,COG0101@1,KOG2554@2759	NA|NA|NA	J	tRNA pseudouridine synthase
TRINITY_GG_3_c84_g1_i1.p3	5865.XP_001611307.1	3.6e-82	310.8	Piroplasmida		GO:0000166,GO:0000306,GO:0000323,GO:0001845,GO:0001882,GO:0001883,GO:0001894,GO:0003674,GO:0003824,GO:0003924,GO:0005488,GO:0005515,GO:0005525,GO:0005575,GO:0005622,GO:0005623,GO:0005737,GO:0005764,GO:0005765,GO:0005768,GO:0005770,GO:0005773,GO:0005774,GO:0005811,GO:0006810,GO:0006873,GO:0006885,GO:0006897,GO:0006906,GO:0006909,GO:0006914,GO:0006996,GO:0007033,GO:0007040,GO:0008150,GO:0008152,GO:…		ko:K07897	ko04137,ko04138,ko04140,ko04144,ko04145,ko05132,ko05146,ko05152,map04137,map04138,map04140,map04144,map04145,map05132,map05146,map05152				ko00000,ko00001,ko04031,ko04131,ko04147				Apicomplexa	3KA7E@422676,3Y9YE@5794,3Z4T9@5863,KOG0394@1,KOG0394@2759	NA|NA|NA	U	Rab subfamily of small GTPases
TRINITY_GG_3_c84_g1_i1.p1	5865.XP_001611306.1	0.0	2590.8	Piroplasmida			3.6.4.13	ko:K20103					ko00000,ko01000,ko03019				Apicomplexa	3KA7B@422676,3Y9S3@5794,3Z477@5863,COG4581@1,KOG0949@2759	NA|NA|NA	A	helicase
TRINITY_GG_3_c85_g1_i76.p2	5872.XP_004832622.1	2.9e-19	102.1	Piroplasmida													Apicomplexa	2FKNQ@1,2TN4X@2759,3KBZU@422676,3YDZP@5794,3Z4M0@5863	NA|NA|NA
TRINITY_GG_3_c85_g1_i76.p1	5875.XP_762895.1	6.2e-42	178.3	Piroplasmida													Apicomplexa	2FKNQ@1,2TN4X@2759,3KBZU@422676,3YDZP@5794,3Z4M0@5863	NA|NA|NA
TRINITY_GG_3_c88_g1_i99.p2	5865.XP_001609186.1	3.2e-37	161.0	Piroplasmida													Apicomplexa	2CBW3@1,2TNDR@2759,3KDVD@422676,3YD30@5794,3Z61G@5863	NA|NA|NA
TRINITY_GG_3_c94_g1_i489.p12	5865.XP_001612108.1	1.1e-35	156.8	Piroplasmida													Apicomplexa	28QY1@1,2QXKY@2759,3KCPZ@422676,3YEW8@5794,3Z68Y@5863	NA|NA|NA
TRINITY_GG_3_c94_g1_i489.p11	5865.XP_001612112.1	2.1e-42	179.1	Piroplasmida		GO:0003674,GO:0005048,GO:0005215,GO:0005488,GO:0005515,GO:0005575,GO:0005622,GO:0005623,GO:0005634,GO:0005635,GO:0005643,GO:0005654,GO:0005737,GO:0005829,GO:0006605,GO:0006606,GO:0006607,GO:0006612,GO:0006810,GO:0006886,GO:0006913,GO:0008104,GO:0008139,GO:0008150,GO:0008565,GO:0012505,GO:0015031,GO:0015833,GO:0017038,GO:0019904,GO:0031074,GO:0031144,GO:0031503,GO:0031967,GO:0031974,GO:0031975,GO:…											Apicomplexa	3KBN1@422676,3Y9GJ@5794,3Z50F@5863,COG5064@1,KOG0166@2759	NA|NA|NA	U	Belongs to the importin alpha family
TRINITY_GG_3_c94_g1_i489.p1	5872.XP_004831404.1	1.3e-81	312.4	Piroplasmida													Apicomplexa	2FKR3@1,2TN7B@2759,3KDNZ@422676,3YE1N@5794,3Z6CS@5863	NA|NA|NA
TRINITY_GG_3_c94_g1_i489.p22	5865.XP_001612114.1	2.8e-61	241.1	Piroplasmida													Apicomplexa	2EJZZ@1,2SQ0V@2759,3KAVZ@422676,3YBKF@5794,3Z5NT@5863	NA|NA|NA	J	Ribosomal protein S17
TRINITY_GG_3_c94_g1_i489.p3	5865.XP_001612104.1	8.5e-170	604.4	Piroplasmida													Apicomplexa	3KC3Y@422676,3YAME@5794,3Z570@5863,KOG3773@1,KOG3773@2759	NA|NA|NA	U	triglyceride catabolic process
TRINITY_GG_3_c94_g1_i489.p18	5865.XP_001612113.1	1.2e-30	139.4	Piroplasmida													Apicomplexa	2EARI@1,2SGYG@2759,3KF69@422676,3YI31@5794,3Z5P4@5863	NA|NA|NA	S	Nucleoplasmin/nucleophosmin domain
TRINITY_GG_3_c94_g1_i489.p9	5865.XP_001612112.1	5.2e-108	397.5	Piroplasmida		GO:0003674,GO:0005048,GO:0005215,GO:0005488,GO:0005515,GO:0005575,GO:0005622,GO:0005623,GO:0005634,GO:0005635,GO:0005643,GO:0005654,GO:0005737,GO:0005829,GO:0006605,GO:0006606,GO:0006607,GO:0006612,GO:0006810,GO:0006886,GO:0006913,GO:0008104,GO:0008139,GO:0008150,GO:0008565,GO:0012505,GO:0015031,GO:0015833,GO:0017038,GO:0019904,GO:0031074,GO:0031144,GO:0031503,GO:0031967,GO:0031974,GO:0031975,GO:…											Apicomplexa	3KBN1@422676,3Y9GJ@5794,3Z50F@5863,COG5064@1,KOG0166@2759	NA|NA|NA	U	Belongs to the importin alpha family
TRINITY_GG_3_c94_g1_i489.p2	5865.XP_001612111.1	0.0	1235.3	Piroplasmida		GO:0000243,GO:0000375,GO:0000377,GO:0000398,GO:0003674,GO:0003676,GO:0003723,GO:0003727,GO:0005488,GO:0005515,GO:0005575,GO:0005622,GO:0005623,GO:0005634,GO:0005654,GO:0005681,GO:0005684,GO:0006139,GO:0006396,GO:0006397,GO:0006403,GO:0006405,GO:0006406,GO:0006611,GO:0006725,GO:0006807,GO:0006810,GO:0006886,GO:0006913,GO:0008104,GO:0008150,GO:0008152,GO:0008187,GO:0008380,GO:0009892,GO:0009893,GO:…											Apicomplexa	3KF68@422676,3YI30@5794,3Z4DE@5863,KOG0128@1,KOG0128@2759	NA|NA|NA	A	HAT (Half-A-TPR) repeats
TRINITY_GG_3_c94_g1_i489.p6	5865.XP_001612106.1	4.4e-27	129.0	Piroplasmida													Apicomplexa	28RFH@1,2QY4K@2759,3KCIS@422676,3YFAX@5794,3Z5TG@5863	NA|NA|NA
TRINITY_GG_3_c94_g1_i489.p5	5865.XP_001612105.1	4.2e-110	405.6	Piroplasmida													Apicomplexa	2C28H@1,2RSZ1@2759,3KBUK@422676,3YI2Z@5794,3Z3MI@5863	NA|NA|NA	O	ATPase family associated with various cellular activities (AAA)
TRINITY_GG_3_c94_g1_i489.p15	5865.XP_001612102.1	4.5e-26	124.4	Piroplasmida													Apicomplexa	2EA25@1,2SGBP@2759,3KBEB@422676,3YAXD@5794,3Z61C@5863	NA|NA|NA
TRINITY_GG_3_c94_g1_i489.p4	5865.XP_001612109.1	1.5e-70	274.6	Piroplasmida				ko:K20241					ko00000,ko04131				Apicomplexa	3KCCD@422676,3YAMW@5794,3Z4K0@5863,KOG0283@1,KOG0283@2759	NA|NA|NA	S	WD40 repeats
TRINITY_GG_3_c94_g1_i489.p13	5865.XP_001612101.1	5.4e-42	177.6	Piroplasmida		GO:0000375,GO:0000377,GO:0000398,GO:0005575,GO:0005622,GO:0005623,GO:0005634,GO:0005681,GO:0005684,GO:0006139,GO:0006396,GO:0006397,GO:0006725,GO:0006807,GO:0008150,GO:0008152,GO:0008380,GO:0009987,GO:0010467,GO:0016070,GO:0016071,GO:0016074,GO:0032991,GO:0034247,GO:0034470,GO:0034641,GO:0034660,GO:0043144,GO:0043170,GO:0043226,GO:0043227,GO:0043229,GO:0043231,GO:0044237,GO:0044238,GO:0044422,GO:…	2.3.2.27	ko:K10666	ko04141,map04141				ko00000,ko00001,ko01000,ko04121				Apicomplexa	3KAX7@422676,3YANF@5794,3Z5Q5@5863,COG5574@1,KOG0823@2759	NA|NA|NA	O	Prokaryotic RING finger family 4
TRINITY_GG_3_c94_g1_i489.p14	5872.XP_004831407.1	1.5e-67	262.3	Piroplasmida		GO:0000209,GO:0003674,GO:0003824,GO:0004842,GO:0005488,GO:0005515,GO:0005575,GO:0005622,GO:0005623,GO:0005737,GO:0005829,GO:0006464,GO:0006508,GO:0006511,GO:0006807,GO:0008150,GO:0008152,GO:0009056,GO:0009057,GO:0009987,GO:0016567,GO:0016740,GO:0019538,GO:0019787,GO:0019899,GO:0019941,GO:0030163,GO:0031625,GO:0032446,GO:0036211,GO:0043170,GO:0043412,GO:0043632,GO:0044237,GO:0044238,GO:0044248,GO:…	2.3.2.23	ko:K10575	ko04120,ko04141,ko05012,map04120,map04141,map05012				ko00000,ko00001,ko01000,ko04121				Apicomplexa	3KAMH@422676,3YA0Y@5794,3Z5KC@5863,COG5078@1,KOG0425@2759	NA|NA|NA	H	Belongs to the ubiquitin-conjugating enzyme family
TRINITY_GG_3_c95_g1_i24.p1	5865.XP_001611817.1	1.1e-89	337.4	Piroplasmida				ko:K03347	ko04110,ko04111,ko04114,ko04120,ko04141,ko04310,ko04340,ko04341,ko04350,ko04710,ko05168,ko05200,map04110,map04111,map04114,map04120,map04141,map04310,map04340,map04341,map04350,map04710,map05168,map05200	M00379,M00380,M00381,M00382,M00387,M00407,M00411			ko00000,ko00001,ko00002,ko04121				Apicomplexa	3KAYZ@422676,3Y9U2@5794,3Z4JH@5863,COG5647@1,KOG2166@2759	NA|NA|NA	D	Belongs to the cullin family
TRINITY_GG_3_c99_g1_i8.p1	5872.XP_004830174.1	3.3e-16	94.7	Piroplasmida													Apicomplexa	2FKPP@1,2TN5X@2759,3KCSX@422676,3YD20@5794,3Z4Y9@5863	NA|NA|NA
TRINITY_GG_3_c9_g1_i59.p6	68886.XP_009692249.1	2e-54	219.5	Piroplasmida				ko:K17427					br01610,ko00000,ko03011				Apicomplexa	2EM84@1,2SQYK@2759,3KBA7@422676,3YBTC@5794,3Z4XX@5863	NA|NA|NA
TRINITY_GG_3_c9_g1_i59.p3	5865.XP_001611831.1	5.2e-114	417.9	Piroplasmida		GO:0003674,GO:0003824,GO:0004090,GO:0006766,GO:0006775,GO:0008150,GO:0008152,GO:0009987,GO:0016491,GO:0016614,GO:0016616,GO:0017144,GO:0042373,GO:0044237,GO:0044281,GO:0055114											Apicomplexa	3KAV6@422676,3YAFV@5794,3Z3X8@5863,COG1028@1,KOG1208@2759	NA|NA|NA	Q	Belongs to the short-chain dehydrogenases reductases (SDR) family
TRINITY_GG_3_c9_g1_i59.p8	5865.XP_001611828.1	1.5e-62	246.1	Piroplasmida													Apicomplexa	3KAT9@422676,3YA0S@5794,3Z45U@5863,KOG1230@1,KOG1230@2759	NA|NA|NA	S	Kelch motif
TRINITY_GG_3_c9_g1_i59.p9	5865.XP_001611826.1	1.6e-42	179.1	Piroplasmida		GO:0003674,GO:0005488,GO:0005506,GO:0005575,GO:0005622,GO:0005623,GO:0005634,GO:0005654,GO:0005737,GO:0005829,GO:0006790,GO:0008150,GO:0008152,GO:0009987,GO:0016043,GO:0016226,GO:0022607,GO:0031163,GO:0031974,GO:0031981,GO:0043167,GO:0043169,GO:0043226,GO:0043227,GO:0043229,GO:0043231,GO:0043233,GO:0044085,GO:0044237,GO:0044422,GO:0044424,GO:0044428,GO:0044444,GO:0044446,GO:0044464,GO:0046872,GO:…		ko:K22074					ko00000,ko03029				Apicomplexa	3KB57@422676,3YC6S@5794,3Z5WW@5863,COG0694@1,KOG2358@2759	NA|NA|NA	O	NifU-like domain
TRINITY_GG_3_c9_g1_i59.p4	5865.XP_001611833.1	2.9e-106	392.1	Piroplasmida													Apicomplexa	28QRF@1,2QXEB@2759,3KCCE@422676,3YERF@5794,3Z5M4@5863	NA|NA|NA	S	AP2 domain
TRINITY_GG_3_c9_g1_i59.p7	5865.XP_001611828.1	1.6e-100	372.5	Piroplasmida													Apicomplexa	3KAT9@422676,3YA0S@5794,3Z45U@5863,KOG1230@1,KOG1230@2759	NA|NA|NA	S	Kelch motif
TRINITY_GG_3_c9_g1_i59.p5	5865.XP_001611832.1	5.3e-84	318.2	Piroplasmida				ko:K12586	ko03018,map03018	M00391			ko00000,ko00001,ko00002,ko03019				Apicomplexa	3KC1M@422676,3YC4M@5794,3Z47M@5863,COG2123@1,KOG1613@2759	NA|NA|NA	J	Encoded by
TRINITY_GG_3_c9_g1_i59.p1	5865.XP_001611827.1	5.3e-171	608.6	Piroplasmida		GO:0003674,GO:0005215,GO:0005216,GO:0005261,GO:0005262,GO:0005488,GO:0005515,GO:0005575,GO:0005622,GO:0005623,GO:0005737,GO:0005886,GO:0005887,GO:0006810,GO:0006811,GO:0006812,GO:0006816,GO:0006950,GO:0008150,GO:0008285,GO:0008324,GO:0009266,GO:0009408,GO:0009628,GO:0012505,GO:0015075,GO:0015085,GO:0015267,GO:0015318,GO:0016020,GO:0016021,GO:0022803,GO:0022838,GO:0022857,GO:0022890,GO:0030001,GO:…											Apicomplexa	3KA41@422676,3YABJ@5794,3Z425@5863,COG0666@1,KOG4177@2759	NA|NA|NA	M	Ankyrin repeats (many copies)
TRINITY_GG_3_c9_g1_i59.p2	5865.XP_001611829.1	2.1e-169	602.1	Piroplasmida			2.7.1.40	ko:K00873	ko00010,ko00230,ko00620,ko01100,ko01110,ko01120,ko01130,ko01200,ko01230,ko04922,ko04930,ko05165,ko05203,ko05230,map00010,map00230,map00620,map01100,map01110,map01120,map01130,map01200,map01230,map04922,map04930,map05165,map05203,map05230	M00001,M00002,M00049,M00050	R00200,R00430,R01138,R01858,R02320	RC00002,RC00015	ko00000,ko00001,ko00002,ko01000,ko04131,ko04147				Apicomplexa	3KACR@422676,3Y9HD@5794,3Z4TS@5863,COG0469@1,KOG2323@2759	NA|NA|NA	G	Belongs to the pyruvate kinase family
TRINITY_GG_4_c11_g1_i2.p1	5865.XP_001611060.1	2.7e-09	68.6	Piroplasmida													Apicomplexa	3KAPB@422676,3Y9PI@5794,3Z41W@5863,COG0477@1,KOG1330@2759	NA|NA|NA	G	Encoded by
TRINITY_GG_4_c14_g1_i1.p1	5865.XP_001612248.1	7.7e-10	70.1	Piroplasmida													Apicomplexa	3KAPB@422676,3Y9PI@5794,3Z41W@5863,COG0477@1,KOG1330@2759	NA|NA|NA	G	Encoded by
TRINITY_GG_4_c15_g1_i1.p1	5872.XP_004830380.1	2.5e-07	62.0	Piroplasmida													Apicomplexa	3KAPB@422676,3Y9PI@5794,3Z41W@5863,COG0477@1,KOG1330@2759	NA|NA|NA	G	Encoded by
TRINITY_GG_4_c1_g1_i2.p1	5865.XP_001611060.1	3.4e-61	243.0	Piroplasmida													Apicomplexa	3KAPB@422676,3Y9PI@5794,3Z41W@5863,COG0477@1,KOG1330@2759	NA|NA|NA	G	Encoded by
TRINITY_GG_4_c3_g1_i1.p1	5865.XP_001611060.1	1e-14	87.0	Piroplasmida													Apicomplexa	3KAPB@422676,3Y9PI@5794,3Z41W@5863,COG0477@1,KOG1330@2759	NA|NA|NA	G	Encoded by
TRINITY_GG_4_c7_g1_i2.p1	5865.XP_001612248.1	8.3e-12	77.0	Piroplasmida													Apicomplexa	3KAPB@422676,3Y9PI@5794,3Z41W@5863,COG0477@1,KOG1330@2759	NA|NA|NA	G	Encoded by
TRINITY_GG_7_c110_g1_i1.p1	5865.XP_001610625.1	1.7e-287	995.0	Piroplasmida				ko:K04077	ko03018,ko04212,ko04940,ko05134,ko05152,map03018,map04212,map04940,map05134,map05152				ko00000,ko00001,ko03019,ko03029,ko03110,ko04147				Apicomplexa	3KADM@422676,3YB8U@5794,3Z412@5863,COG0459@1,KOG0356@2759	NA|NA|NA	O	Belongs to the chaperonin (HSP60) family
TRINITY_GG_7_c115_g1_i1.p1	5865.XP_001609082.1	8.5e-62	245.7	Piroplasmida													Apicomplexa	2FKQD@1,2TNDN@2759,3KC7J@422676,3YE88@5794,3Z615@5863	NA|NA|NA
TRINITY_GG_7_c115_g1_i1.p4	5865.XP_001609080.1	4.8e-58	231.5	Piroplasmida													Apicomplexa	2E5KM@1,2SCDU@2759,3KBC3@422676,3YCH1@5794,3Z5K2@5863	NA|NA|NA
TRINITY_GG_7_c115_g1_i1.p3	5865.XP_001609079.1	2.7e-144	518.5	Piroplasmida			2.7.7.14	ko:K00967	ko00440,ko00564,ko01100,map00440,map00564,map01100	M00092	R02038,R04247	RC00002	ko00000,ko00001,ko00002,ko01000				Apicomplexa	3KAJC@422676,3Y9ZS@5794,3Z4DP@5863,COG0615@1,KOG2803@2759	NA|NA|NA	H	Cytidylyltransferase
TRINITY_GG_7_c115_g1_i1.p2	5865.XP_001609077.1	9.9e-57	228.4	Piroplasmida													Apicomplexa	2BY91@1,2SPES@2759,3KCKZ@422676,3YBJN@5794,3Z6B5@5863	NA|NA|NA	S	AP2 domain
TRINITY_GG_7_c13_g1_i94.p1	5865.XP_001608762.1	6.6e-136	491.1	Piroplasmida				ko:K03650			R08701	RC00053,RC00209,RC00870	ko00000,ko01000,ko03016				Apicomplexa	3KB09@422676,3YC05@5794,3Z3S0@5863,COG0486@1,KOG1191@2759	NA|NA|NA	J	tRNA modification GTPase
TRINITY_GG_7_c13_g1_i94.p4	5872.XP_004833720.1	3.8e-09	67.8	Piroplasmida	SODB		1.15.1.1	ko:K04564	ko04013,ko04068,ko04146,ko04211,ko04212,ko04213,ko05016,map04013,map04068,map04146,map04211,map04212,map04213,map05016				ko00000,ko00001,ko01000				Apicomplexa	3KA7Z@422676,3YA45@5794,3Z4TG@5863,COG0605@1,KOG0876@2759	NA|NA|NA	Q	radicals which are normally produced within the cells and which are toxic to biological systems
TRINITY_GG_7_c13_g1_i94.p2	5872.XP_004830393.1	1.4e-25	123.2	Piroplasmida				ko:K10903	ko04218,map04218				ko00000,ko00001,ko03400				Apicomplexa	28SS2@1,2QZG1@2759,3KDF9@422676,3YGDY@5794,3Z6PK@5863	NA|NA|NA
TRINITY_GG_7_c13_g2_i1.p1	5865.XP_001608761.1	9.4e-111	407.9	Piroplasmida													Apicomplexa	3KB1D@422676,3YBN6@5794,3Z589@5863,COG0064@1,KOG2438@2759	NA|NA|NA	J	Aspartyl glutamyl-tRNA
TRINITY_GG_7_c14_g2_i1.p1	5865.XP_001609274.1	1.3e-59	237.3	Piroplasmida													Apicomplexa	28KAV@1,2QSRQ@2759,3KBF7@422676,3YD85@5794,3Z5DP@5863	NA|NA|NA	S	Protein of unknown function (DUF760)
TRINITY_GG_7_c15_g1_i108.p5	5865.XP_001610607.1	3.1e-27	127.9	Piroplasmida													Apicomplexa	2D64K@1,2S569@2759,3KAXH@422676,3YACK@5794,3Z4HR@5863	NA|NA|NA
TRINITY_GG_7_c15_g1_i108.p4	5865.XP_001610608.1	3.1e-57	227.6	Piroplasmida		GO:0000228,GO:0000785,GO:0000786,GO:0000788,GO:0000790,GO:0003674,GO:0003676,GO:0003677,GO:0005488,GO:0005575,GO:0005622,GO:0005623,GO:0005634,GO:0005657,GO:0005694,GO:0006325,GO:0006333,GO:0006996,GO:0008150,GO:0009987,GO:0016043,GO:0031298,GO:0031974,GO:0031981,GO:0032991,GO:0032993,GO:0043226,GO:0043227,GO:0043228,GO:0043229,GO:0043231,GO:0043232,GO:0043233,GO:0043596,GO:0044422,GO:0044424,GO:…		ko:K11252	ko05034,ko05203,ko05322,map05034,map05203,map05322				ko00000,ko00001,ko03036,ko04147				Apicomplexa	3KAR6@422676,3YA8F@5794,3Z5F0@5863,KOG1744@1,KOG1744@2759	NA|NA|NA	B	Histone H2B
TRINITY_GG_7_c15_g1_i108.p2	5872.XP_004832515.1	1.7e-07	63.2	Piroplasmida													Apicomplexa	2FKW9@1,2TNCP@2759,3KCRU@422676,3YE78@5794,3Z5YS@5863	NA|NA|NA
TRINITY_GG_7_c15_g1_i108.p1	5865.XP_001610610.1	2.1e-56	225.7	Piroplasmida		GO:0000086,GO:0000151,GO:0000165,GO:0000209,GO:0000278,GO:0003674,GO:0003824,GO:0004842,GO:0005488,GO:0005515,GO:0005575,GO:0005622,GO:0005623,GO:0005634,GO:0005654,GO:0005737,GO:0005829,GO:0006325,GO:0006464,GO:0006468,GO:0006508,GO:0006511,GO:0006513,GO:0006793,GO:0006796,GO:0006807,GO:0006873,GO:0006875,GO:0006879,GO:0006950,GO:0006996,GO:0007049,GO:0007154,GO:0007165,GO:0007166,GO:0007267,GO:…		ko:K03094	ko04110,ko04111,ko04114,ko04120,ko04141,ko04310,ko04341,ko04350,ko04710,ko05168,ko05200,map04110,map04111,map04114,map04120,map04141,map04310,map04341,map04350,map04710,map05168,map05200	M00379,M00380,M00381,M00382,M00387,M00407,M00411			ko00000,ko00001,ko00002,ko03036,ko04121				Apicomplexa	3KBPP@422676,3YAPZ@5794,3Z4JP@5863,COG5201@1,KOG1724@2759	NA|NA|NA	O	Belongs to the SKP1 family
TRINITY_GG_7_c17_g1_i11.p2	5865.XP_001609309.1	6.8e-134	484.2	Piroplasmida			2.5.1.60	ko:K05956					ko00000,ko01000,ko01006,ko04131				Apicomplexa	3KC2Y@422676,3YBNJ@5794,3Z3VW@5863,COG5029@1,KOG0366@2759	NA|NA|NA	O	beta subunit
TRINITY_GG_7_c17_g1_i11.p1	5865.XP_001609307.1	1.8e-175	623.6	Piroplasmida													Apicomplexa	3KBBC@422676,3YAGZ@5794,3Z4EF@5863,COG1524@1,KOG2126@2759	NA|NA|NA	T	mannose-ethanolamine phosphotransferase activity
TRINITY_GG_7_c19_g1_i1.p1	5865.XP_001610702.1	2.6e-122	444.9	Piroplasmida		GO:0000502,GO:0003674,GO:0003676,GO:0003723,GO:0003729,GO:0005488,GO:0005575,GO:0005622,GO:0005623,GO:0005634,GO:0005737,GO:0005829,GO:0005839,GO:0006508,GO:0006511,GO:0006807,GO:0008150,GO:0008152,GO:0009056,GO:0009057,GO:0009987,GO:0010498,GO:0010499,GO:0012505,GO:0016020,GO:0019538,GO:0019773,GO:0019941,GO:0030163,GO:0031597,GO:0032991,GO:0034515,GO:0042175,GO:0043161,GO:0043170,GO:0043226,GO:…	3.4.25.1	ko:K02727	ko03050,map03050	M00337,M00340			ko00000,ko00001,ko00002,ko01000,ko01002,ko03051				Apicomplexa	3KC5S@422676,3YA52@5794,3Z3Z3@5863,COG0638@1,KOG0184@2759	NA|NA|NA	O	Proteasome subunit alpha type
TRINITY_GG_7_c1_g1_i149.p5	5865.XP_001610598.1	9.3e-20	102.8	Piroplasmida													Apicomplexa	3KAUH@422676,3YB1U@5794,3Z4WQ@5863,COG0526@1,KOG1672@2759	NA|NA|NA	CO	Phosducin
TRINITY_GG_7_c1_g1_i149.p3	5865.XP_001610599.1	5e-17	94.4	Piroplasmida													Apicomplexa	2D003@1,2SCA9@2759,3KCRC@422676,3YE4X@5794,3Z656@5863	NA|NA|NA	S	Sjogren's syndrome/scleroderma autoantigen 1 (Autoantigen p27)
TRINITY_GG_7_c1_g1_i149.p1	5865.XP_001610601.1	1.8e-81	310.1	Piroplasmida													Apicomplexa	2CJD9@1,2QXBP@2759,3KC6K@422676,3YEPE@5794,3Z5RY@5863	NA|NA|NA	S	RecQ mediated genome instability protein
TRINITY_GG_7_c1_g1_i149.p4	5865.XP_001610600.1	4e-42	177.6	Piroplasmida		GO:0003674,GO:0003824,GO:0004177,GO:0005575,GO:0005622,GO:0005623,GO:0005737,GO:0005829,GO:0006417,GO:0006464,GO:0006508,GO:0006807,GO:0008150,GO:0008152,GO:0008233,GO:0008235,GO:0008237,GO:0008238,GO:0008277,GO:0009889,GO:0009966,GO:0009987,GO:0010468,GO:0010556,GO:0010608,GO:0010646,GO:0016787,GO:0018193,GO:0018206,GO:0019222,GO:0019538,GO:0022400,GO:0023051,GO:0031323,GO:0031326,GO:0031365,GO:…	3.4.11.18	ko:K01265					ko00000,ko01000,ko01002				Apicomplexa	3KAF6@422676,3Y9HJ@5794,3Z3NP@5863,COG0024@1,KOG2738@2759	NA|NA|NA	E	Removes the N-terminal methionine from nascent proteins. The N-terminal methionine is often cleaved when the second residue in the primary sequence is small and uncharged (Met-Ala-, Cys, Gly, Pro, Ser, Thr, or Val)
TRINITY_GG_7_c20_g1_i78.p1	5872.XP_004832442.1	2.4e-16	93.2	Piroplasmida													Apicomplexa	2QSWU@2759,3KARX@422676,3YC3Z@5794,3Z4WK@5863,COG0742@1	NA|NA|NA	L	Conserved hypothetical protein 95
TRINITY_GG_7_c21_g1_i8.p1	5865.XP_001609064.1	1e-27	131.3	Piroplasmida													Apicomplexa	2D2GP@1,2SMTW@2759,3KF4R@422676,3YBHA@5794,3Z3XR@5863	NA|NA|NA	S	Inner membrane complex protein
TRINITY_GG_7_c23_g1_i12.p3	5865.XP_001608703.1	3.6e-82	311.6	Piroplasmida													Apicomplexa	2S3A5@2759,3KASG@422676,3YBIU@5794,3Z4FC@5863,COG2116@1	NA|NA|NA	P	Formate nitrate transporter
TRINITY_GG_7_c23_g1_i12.p2	5865.XP_001608702.1	1.9e-151	543.1	Piroplasmida		GO:0000166,GO:0000502,GO:0000731,GO:0002020,GO:0002082,GO:0003674,GO:0003824,GO:0005102,GO:0005488,GO:0005515,GO:0005524,GO:0005575,GO:0005622,GO:0005623,GO:0005634,GO:0005654,GO:0005694,GO:0005737,GO:0005783,GO:0005789,GO:0005811,GO:0005829,GO:0006139,GO:0006140,GO:0006163,GO:0006259,GO:0006281,GO:0006301,GO:0006302,GO:0006464,GO:0006486,GO:0006487,GO:0006508,GO:0006511,GO:0006515,GO:0006725,GO:…											Apicomplexa	3KAG5@422676,3Y9KM@5794,3Z53Y@5863,COG0464@1,KOG0740@2759	NA|NA|NA	O	Belongs to the AAA ATPase family
TRINITY_GG_7_c23_g1_i12.p6	5865.XP_001608705.1	2.2e-18	98.6	Piroplasmida				ko:K21889					ko00000,ko02000	1.A.14.1.1,1.A.14.1.2,1.A.14.1.3,1.A.14.1.4			Apicomplexa	3KB1Y@422676,3YAGX@5794,3Z5NG@5863,KOG1629@1,KOG1629@2759	NA|NA|NA	V	Belongs to the BI1 family
TRINITY_GG_7_c23_g1_i12.p1	5865.XP_001608704.1	0.0	1325.5	Piroplasmida			2.3.2.27	ko:K22377					ko00000,ko01000,ko04121				Apicomplexa	3KBDG@422676,3YAQW@5794,3Z4JC@5863,COG5219@1,KOG0803@2759	NA|NA|NA	O	Ring finger
TRINITY_GG_7_c24_g2_i1.p1	9612.ENSCAFP00000009258	1.5e-79	302.0	Carnivora	HBB	GO:0000302,GO:0001505,GO:0001775,GO:0001932,GO:0002252,GO:0002262,GO:0002263,GO:0002274,GO:0002275,GO:0002283,GO:0002366,GO:0002376,GO:0002443,GO:0002444,GO:0002446,GO:0002520,GO:0003008,GO:0003014,GO:0003674,GO:0005344,GO:0005488,GO:0005515,GO:0005575,GO:0005576,GO:0005615,GO:0005622,GO:0005623,GO:0005737,GO:0005829,GO:0005833,GO:0006417,GO:0006446,GO:0006518,GO:0006575,GO:0006749,GO:0006790,GO:…		ko:K13823,ko:K16151	ko05143,ko05144,map05143,map05144				ko00000,ko00001,ko04131				Mammalia	3AGZM@33154,3BZFB@33208,3D6DT@33213,3EF3X@33554,3JGFD@40674,48E7F@7711,49AVP@7742,KOG3378@1,KOG3378@2759	NA|NA|NA	C	hemoglobin subunit
TRINITY_GG_7_c24_g3_i1.p2	9612.ENSCAFP00000035886	4.5e-76	290.4	Carnivora	HBA	GO:0000302,GO:0001540,GO:0001701,GO:0002262,GO:0002376,GO:0002520,GO:0003008,GO:0003013,GO:0003674,GO:0005488,GO:0005575,GO:0005576,GO:0005615,GO:0005622,GO:0005623,GO:0005737,GO:0005829,GO:0005833,GO:0005840,GO:0006810,GO:0006811,GO:0006820,GO:0006897,GO:0006898,GO:0006950,GO:0006979,GO:0007275,GO:0008015,GO:0008150,GO:0008152,GO:0008217,GO:0009056,GO:0009636,GO:0009790,GO:0009792,GO:0009987,GO:…		ko:K13822	ko05143,ko05144,map05143,map05144				ko00000,ko00001,ko04147				Mammalia	3A1RG@33154,3BQKH@33208,3D6Q8@33213,3EV9S@33554,3JGIH@40674,48E3W@7711,49AT1@7742,KOG3378@1,KOG3378@2759	NA|NA|NA	C	hemoglobin subunit
TRINITY_GG_7_c26_g1_i1.p3	5865.XP_001610703.1	3.8e-120	437.6	Piroplasmida		GO:0000375,GO:0000377,GO:0000398,GO:0003674,GO:0003676,GO:0003723,GO:0005488,GO:0005575,GO:0005622,GO:0005623,GO:0005634,GO:0005654,GO:0005681,GO:0006139,GO:0006396,GO:0006397,GO:0006403,GO:0006405,GO:0006406,GO:0006611,GO:0006725,GO:0006807,GO:0006810,GO:0006886,GO:0006913,GO:0008104,GO:0008150,GO:0008152,GO:0008380,GO:0009987,GO:0010467,GO:0015030,GO:0015031,GO:0015833,GO:0015931,GO:0016070,GO:…		ko:K12836	ko03040,ko05131,map03040,map05131				ko00000,ko00001,ko03041				Apicomplexa	3KA5P@422676,3Y9I7@5794,3Z3YF@5863,KOG2202@1,KOG2202@2759	NA|NA|NA	A	U2 snRNP auxiliary factor
TRINITY_GG_7_c26_g1_i1.p1	5865.XP_001610705.1	1.4e-166	593.2	Aconoidasida													Apicomplexa	3KF0V@422676,3YHYU@5794,KOG0579@1,KOG0579@2759	NA|NA|NA	T	Protein tyrosine kinase
TRINITY_GG_7_c26_g1_i1.p2	5865.XP_001610704.1	2.2e-27	130.2	Piroplasmida													Apicomplexa	28QAE@1,2QWZ7@2759,3KE13@422676,3YEE8@5794,3Z5QF@5863	NA|NA|NA
TRINITY_GG_7_c27_g1_i86.p5	5865.XP_001609109.1	6.1e-40	170.2	Piroplasmida		GO:0003674,GO:0003824,GO:0004659,GO:0004661,GO:0004663,GO:0005488,GO:0005515,GO:0005575,GO:0005622,GO:0005623,GO:0005737,GO:0005968,GO:0006464,GO:0006807,GO:0008150,GO:0008152,GO:0008270,GO:0008289,GO:0008318,GO:0009987,GO:0016043,GO:0016740,GO:0016765,GO:0017016,GO:0017137,GO:0018342,GO:0018344,GO:0019538,GO:0019840,GO:0019899,GO:0022607,GO:0031267,GO:0032991,GO:0036211,GO:0043167,GO:0043169,GO:…	2.5.1.60	ko:K05956					ko00000,ko01000,ko01006,ko04131				Apicomplexa	3KATX@422676,3YA65@5794,3Z566@5863,COG5029@1,KOG0366@2759	NA|NA|NA	H	beta subunit
TRINITY_GG_7_c27_g1_i86.p4	4096.XP_009770325.1	3.5e-40	171.4	asterids		GO:0003008,GO:0003674,GO:0003824,GO:0004659,GO:0004661,GO:0004663,GO:0005488,GO:0005515,GO:0005575,GO:0005622,GO:0005623,GO:0005737,GO:0005829,GO:0005886,GO:0005968,GO:0006464,GO:0006807,GO:0007275,GO:0007600,GO:0007601,GO:0008150,GO:0008152,GO:0008270,GO:0008318,GO:0009555,GO:0009987,GO:0010941,GO:0016020,GO:0016740,GO:0016765,GO:0017016,GO:0017137,GO:0018342,GO:0018344,GO:0019538,GO:0019899,GO:…	2.5.1.60	ko:K05956					ko00000,ko01000,ko01006,ko04131				Viridiplantae	37JQ0@33090,3GEPU@35493,44NRU@71274,COG5029@1,KOG0366@2759	NA|NA|NA	O	Prenyltransferase and squalene oxidase repeat
TRINITY_GG_7_c27_g1_i86.p3	5865.XP_001609108.1	2.9e-20	106.3	Piroplasmida													Apicomplexa	28Q7K@1,2QWWC@2759,3KCKB@422676,3YEBT@5794,3Z6BD@5863	NA|NA|NA
TRINITY_GG_7_c27_g1_i86.p1	5865.XP_001609111.1	1.8e-162	579.7	Piroplasmida			3.6.4.13	ko:K11273					ko00000,ko01000,ko03036				Apicomplexa	3KARA@422676,3YAFZ@5794,3Z455@5863,COG1199@1,KOG1133@2759	NA|NA|NA	L	HELICc2
TRINITY_GG_7_c27_g1_i86.p2	5865.XP_001609110.1	2.2e-110	406.4	Piroplasmida													Apicomplexa	3KAX0@422676,3YAA8@5794,3Z4XF@5863,KOG1861@1,KOG1861@2759	NA|NA|NA	K	SAC3/GANP family
TRINITY_GG_7_c28_g1_i1.p1	5865.XP_001609047.1	1.4e-281	975.7	Piroplasmida													Apicomplexa	2EM2W@1,2SQUJ@2759,3KBRT@422676,3YB2Z@5794,3Z3Z6@5863	NA|NA|NA	S	Pleckstrin homology domain.
TRINITY_GG_7_c28_g1_i1.p4	5865.XP_001609050.1	2e-185	655.2	Piroplasmida				ko:K11340	ko04714,ko05225,map04714,map05225				ko00000,ko00001,ko03021,ko03036,ko04147				Apicomplexa	3KAJR@422676,3YBBH@5794,3Z3WD@5863,COG5277@1,KOG0679@2759	NA|NA|NA	Z	Belongs to the actin family
TRINITY_GG_7_c28_g1_i1.p2	5865.XP_001609046.1	9.7e-233	813.1	Piroplasmida													Apicomplexa	3KAFB@422676,3YB9B@5794,3Z48N@5863,COG0532@1,KOG1145@2759	NA|NA|NA	J	Translation-initiation factor 2
TRINITY_GG_7_c28_g1_i1.p9	5865.XP_001609051.1	1.9e-18	98.6	Piroplasmida				ko:K14537	ko03008,map03008				ko00000,ko00001,ko03009				Apicomplexa	3KAFZ@422676,3Y9WB@5794,3Z3M1@5863,COG1161@1,KOG2423@2759	NA|NA|NA	S	GTPase that associates with pre-60S ribosomal subunits in the nucleolus and is required for their nuclear export and maturation
TRINITY_GG_7_c28_g1_i1.p3	5865.XP_001609048.1	8.8e-40	171.4	Piroplasmida													Apicomplexa	28QYU@1,2QXMT@2759,3KFES@422676,3YEWS@5794,3Z5QP@5863	NA|NA|NA
TRINITY_GG_7_c29_g1_i108.p1	5865.XP_001609313.1	1.1e-98	366.3	Piroplasmida													Apicomplexa	2AQ8T@1,2RZID@2759,3KAP5@422676,3YA5R@5794,3Z3VJ@5863	NA|NA|NA
TRINITY_GG_7_c29_g1_i108.p2	5865.XP_001609312.1	5.1e-68	263.8	Piroplasmida													Apicomplexa	2ESDD@1,2SUZ9@2759,3KBAZ@422676,3YBYN@5794,3Z5UI@5863	NA|NA|NA
TRINITY_GG_7_c2_g1_i8.p5	5865.XP_001609062.1	7e-55	219.9	Piroplasmida													Apicomplexa	2C0DP@1,2SUDR@2759,3KCD7@422676,3YBYT@5794,3Z5R4@5863	NA|NA|NA
TRINITY_GG_7_c2_g1_i8.p1	5874.XP_951995.1	1.7e-14	87.8	Piroplasmida													Apicomplexa	2C9SI@1,2QXND@2759,3KCSA@422676,3YEX6@5794,3Z4WE@5863	NA|NA|NA
TRINITY_GG_7_c2_g1_i8.p2	5865.XP_001609060.1	2.8e-89	334.7	Piroplasmida	RPL17			ko:K02880	ko03010,map03010	M00177			br01610,ko00000,ko00001,ko00002,ko03011				Apicomplexa	3KAMD@422676,3YABD@5794,3Z51M@5863,COG0091@1,KOG3353@2759	NA|NA|NA	J	Belongs to the universal ribosomal protein uL22 family
TRINITY_GG_7_c30_g1_i118.p1	5865.XP_001610677.1	4.7e-125	454.5	Aconoidasida													Apicomplexa	3KAI1@422676,3YA56@5794,COG5210@1,KOG1102@2759	NA|NA|NA	S	Domain in Tre-2, BUB2p, and Cdc16p. Probable Rab-GAPs.
TRINITY_GG_7_c30_g1_i118.p2	5874.XP_954950.1	1.2e-32	146.7	Piroplasmida				ko:K08343	ko04136,ko04138,ko04140,ko05167,map04136,map04138,map04140,map05167				ko00000,ko00001,ko03029,ko04121,ko04131				Apicomplexa	3KCM6@422676,3YA19@5794,3Z5M1@5863,KOG2981@1,KOG2981@2759	NA|NA|NA	O	Autophagy-related protein 3
TRINITY_GG_7_c32_g1_i100.p3	5865.XP_001610647.1	1.1e-140	506.5	Piroplasmida				ko:K11108	ko03008,map03008				ko00000,ko00001,ko03009				Apicomplexa	3KB73@422676,3YA9X@5794,3Z4U3@5863,COG0430@1,KOG3980@2759	NA|NA|NA	A	RNA 3'-terminal phosphate cyclase
TRINITY_GG_7_c32_g1_i100.p1	5865.XP_001610646.1	1.5e-118	434.1	Piroplasmida													Apicomplexa	28QD1@1,2QX1T@2759,3KE4S@422676,3YEGF@5794,3Z6PV@5863	NA|NA|NA
TRINITY_GG_7_c32_g1_i100.p2	5865.XP_001610645.1	3.1e-310	1070.5	Piroplasmida		GO:0000104,GO:0000166,GO:0003674,GO:0003824,GO:0005488,GO:0005575,GO:0005622,GO:0005623,GO:0005886,GO:0006082,GO:0006091,GO:0006099,GO:0006101,GO:0008150,GO:0008152,GO:0009055,GO:0009060,GO:0009061,GO:0009987,GO:0015980,GO:0016020,GO:0016491,GO:0016627,GO:0016999,GO:0017144,GO:0019752,GO:0022900,GO:0032991,GO:0036094,GO:0043167,GO:0043168,GO:0043436,GO:0044237,GO:0044238,GO:0044281,GO:0044424,GO:…	1.3.5.1	ko:K00234	ko00020,ko00190,ko01100,ko01110,ko01120,ko01130,ko01200,ko04714,ko04932,ko05010,ko05012,ko05016,map00020,map00190,map01100,map01110,map01120,map01130,map01200,map04714,map04932,map05010,map05012,map05016	M00009,M00011,M00148	R02164	RC00045	ko00000,ko00001,ko00002,ko01000				Apicomplexa	3KAHW@422676,3Y9UI@5794,3Z5AN@5863,COG1053@1,KOG2403@2759	NA|NA|NA	C	Flavoprotein (FP) subunit of succinate dehydrogenase (SDH) that is involved in complex II of the mitochondrial electron transport chain and is responsible for transferring electrons from succinate to ubiquinone (coenzyme Q)
TRINITY_GG_7_c35_g2_i1.p1	5865.XP_001609085.1	3.4e-169	603.2	Piroplasmida													Apicomplexa	2C2YK@1,2QX5S@2759,3KBTP@422676,3YD6S@5794,3Z4RJ@5863	NA|NA|NA
TRINITY_GG_7_c38_g1_i9.p2	5865.XP_001612248.1	5.2e-40	171.8	Piroplasmida													Apicomplexa	3KAPB@422676,3Y9PI@5794,3Z41W@5863,COG0477@1,KOG1330@2759	NA|NA|NA	G	Encoded by
TRINITY_GG_7_c38_g1_i9.p1	5865.XP_001612248.1	2.8e-56	226.9	Piroplasmida													Apicomplexa	3KAPB@422676,3Y9PI@5794,3Z41W@5863,COG0477@1,KOG1330@2759	NA|NA|NA	G	Encoded by
TRINITY_GG_7_c40_g1_i1.p3	5865.XP_001608747.1	2.8e-84	318.5	Piroplasmida													Apicomplexa	2EJ29@1,2SPBR@2759,3KAX6@422676,3YBKA@5794,3Z50W@5863	NA|NA|NA
TRINITY_GG_7_c40_g1_i1.p2	5865.XP_001608748.1	3.6e-229	800.8	Piroplasmida			2.7.1.1	ko:K00844	ko00010,ko00051,ko00052,ko00500,ko00520,ko00521,ko00524,ko01100,ko01110,ko01120,ko01130,ko01200,ko04066,ko04910,ko04930,ko04973,ko05230,map00010,map00051,map00052,map00500,map00520,map00521,map00524,map01100,map01110,map01120,map01130,map01200,map04066,map04910,map04930,map04973,map05230	M00001,M00549	R00299,R00760,R00867,R01326,R01600,R01786,R01961,R03920	RC00002,RC00017	ko00000,ko00001,ko00002,ko01000,ko04131				Apicomplexa	3KAAQ@422676,3Y9ZV@5794,3Z4R7@5863,COG5026@1,KOG1369@2759	NA|NA|NA	G	Belongs to the hexokinase family
TRINITY_GG_7_c40_g1_i1.p4	68886.XP_009688874.1	3.9e-11	74.7	Piroplasmida													Apicomplexa	28Q6C@1,2QWV5@2759,3KDX5@422676,3YEAN@5794,3Z688@5863	NA|NA|NA
TRINITY_GG_7_c40_g1_i1.p1	5865.XP_001608749.1	1.3e-253	884.4	Piroplasmida				ko:K17592					ko00000,ko01009				Apicomplexa	2CMJI@1,2QQIR@2759,3KF9M@422676,3YAHA@5794,3Z6K1@5863	NA|NA|NA	S	Domain of unknown function (DUF3883)
TRINITY_GG_7_c41_g1_i14.p1	5865.XP_001609094.1	8.6e-95	353.2	Piroplasmida		GO:0000502,GO:0003674,GO:0005575,GO:0005622,GO:0005623,GO:0005634,GO:0005737,GO:0005783,GO:0005789,GO:0005829,GO:0005839,GO:0006508,GO:0006511,GO:0006807,GO:0008047,GO:0008150,GO:0008152,GO:0009056,GO:0009057,GO:0009893,GO:0009987,GO:0010498,GO:0010499,GO:0010604,GO:0010950,GO:0010952,GO:0012505,GO:0016020,GO:0016504,GO:0019222,GO:0019538,GO:0019774,GO:0019941,GO:0030162,GO:0030163,GO:0030234,GO:…	3.4.25.1	ko:K02734	ko03050,map03050	M00337,M00340			ko00000,ko00001,ko00002,ko01000,ko01002,ko03051				Apicomplexa	3KAMN@422676,3YA9G@5794,3Z4YQ@5863,COG0638@1,KOG0177@2759	NA|NA|NA	O	The proteasome is a multicatalytic proteinase complex which is characterized by its ability to cleave peptides with Arg, Phe, Tyr, Leu, and Glu adjacent to the leaving group at neutral or slightly basic pH
TRINITY_GG_7_c42_g1_i5.p2	5865.XP_001610629.1	2.9e-51	208.0	Piroplasmida				ko:K10751					ko00000,ko03036				Apicomplexa	3KAU3@422676,3YB8K@5794,3Z46Z@5863,KOG1009@1,KOG1009@2759	NA|NA|NA	BL	WD domain, G-beta repeat
TRINITY_GG_7_c42_g1_i5.p1	5865.XP_001610629.1	1.2e-124	453.4	Piroplasmida				ko:K10751					ko00000,ko03036				Apicomplexa	3KAU3@422676,3YB8K@5794,3Z46Z@5863,KOG1009@1,KOG1009@2759	NA|NA|NA	BL	WD domain, G-beta repeat
TRINITY_GG_7_c43_g1_i1.p1	5865.XP_001609260.1	1e-171	610.9	Piroplasmida		GO:0003674,GO:0003824,GO:0004518,GO:0004519,GO:0004521,GO:0004540,GO:0005488,GO:0005515,GO:0006139,GO:0006396,GO:0006399,GO:0006725,GO:0006807,GO:0008033,GO:0008150,GO:0008152,GO:0009987,GO:0010467,GO:0016070,GO:0016787,GO:0016788,GO:0016891,GO:0016893,GO:0031123,GO:0034414,GO:0034470,GO:0034641,GO:0034660,GO:0042779,GO:0042780,GO:0042781,GO:0042802,GO:0043170,GO:0043628,GO:0044237,GO:0044238,GO:…											Apicomplexa	3KC52@422676,3YBI0@5794,3Z47A@5863,COG1234@1,KOG2121@2759	NA|NA|NA	S	Beta-lactamase superfamily domain
TRINITY_GG_7_c44_g1_i1.p3	5872.XP_004830132.1	5.4e-21	107.1	Piroplasmida			3.6.4.12	ko:K10844	ko03022,ko03420,map03022,map03420	M00290			ko00000,ko00001,ko00002,ko01000,ko03021,ko03400				Apicomplexa	3KBXG@422676,3Y9Y9@5794,3Z4V3@5863,COG1199@1,KOG1131@2759	NA|NA|NA	KL	Helical and beta-bridge domain
TRINITY_GG_7_c44_g1_i1.p1	5865.XP_001609295.1	0.0	1130.5	Piroplasmida			3.6.4.12	ko:K10844	ko03022,ko03420,map03022,map03420	M00290			ko00000,ko00001,ko00002,ko01000,ko03021,ko03400				Apicomplexa	3KBXG@422676,3Y9Y9@5794,3Z4V3@5863,COG1199@1,KOG1131@2759	NA|NA|NA	KL	Helical and beta-bridge domain
TRINITY_GG_7_c45_g2_i1.p1	5865.XP_001610574.1	7.4e-232	810.8	Piroplasmida													Apicomplexa	2FKQF@1,2TN6P@2759,3KCBH@422676,3YE13@5794,3Z6CJ@5863	NA|NA|NA
TRINITY_GG_7_c45_g2_i1.p2	5865.XP_001610576.1	8.9e-56	224.2	Piroplasmida			3.1.4.12	ko:K01117	ko00600,ko01100,map00600,map01100		R02541	RC00017,RC00425	ko00000,ko00001,ko01000				Apicomplexa	2CMYA@1,2QSQ7@2759,3KB8N@422676,3YBWW@5794,3Z4N8@5863	NA|NA|NA	L	Endonuclease/Exonuclease/phosphatase family
TRINITY_GG_7_c48_g1_i7.p3	68886.XP_009691582.1	3.9e-52	212.2	Piroplasmida				ko:K21848					ko00000,ko04131	9.A.19.1			Apicomplexa	3KBYS@422676,3YENI@5794,3Z5TP@5863,COG5254@1,KOG3134@2759	NA|NA|NA	S	Arv1-like family
TRINITY_GG_7_c48_g1_i7.p2	68886.XP_009691583.1	5.3e-87	328.2	Piroplasmida				ko:K02835					ko00000,ko03012				Apicomplexa	3KAZN@422676,3YBM3@5794,3Z5RT@5863,COG0216@1,KOG2726@2759	NA|NA|NA	J	Peptide chain release factor 1
TRINITY_GG_7_c48_g1_i7.p5	68886.XP_009691584.1	3e-26	124.8	Piroplasmida													Apicomplexa	2CNMM@1,2QX1I@2759,3KE4C@422676,3YEGC@5794,3Z6NW@5863	NA|NA|NA	S	Ribosomal protein S6
TRINITY_GG_7_c48_g1_i7.p4	5865.XP_001610707.1	3.4e-53	214.9	Piroplasmida				ko:K14012	ko04141,map04141				ko00000,ko00001				Apicomplexa	3KBFA@422676,3YAF8@5794,3Z5V9@5863,KOG2086@1,KOG2086@2759	NA|NA|NA	Y	Domain present in Saccharomyces cerevisiae Shp1, Drosophila melanogaster eyes closed gene (eyc), and vertebrate p47.
TRINITY_GG_7_c48_g1_i7.p1	5865.XP_001610709.1	7.9e-34	152.1	Piroplasmida													Apicomplexa	2FKIE@1,2TN0M@2759,3KDJJ@422676,3YDWB@5794,3Z6PY@5863	NA|NA|NA
TRINITY_GG_7_c4_g1_i103.p4	5865.XP_001609261.1	8e-09	67.4	Piroplasmida			2.7.8.15	ko:K01001	ko00510,ko01100,map00510,map01100	M00055	R05969	RC00002	ko00000,ko00001,ko00002,ko01000,ko01003				Apicomplexa	3KAMS@422676,3YA0U@5794,3Z49R@5863,COG0472@1,KOG2788@2759	NA|NA|NA	G	Glycosyl transferase family 4
TRINITY_GG_7_c4_g1_i103.p1	5872.XP_004830165.1	1.7e-122	447.2	Piroplasmida													Apicomplexa	3KAWF@422676,3YANU@5794,3Z56T@5863,COG1196@1,KOG0250@2759	NA|NA|NA	L	double-strand break repair via homologous recombination
TRINITY_GG_7_c4_g1_i103.p3	5865.XP_001609264.1	8.1e-56	223.8	Piroplasmida													Apicomplexa	3KAWF@422676,3YANU@5794,3Z56T@5863,COG1196@1,KOG0250@2759	NA|NA|NA	L	double-strand break repair via homologous recombination
TRINITY_GG_7_c4_g1_i103.p2	5865.XP_001609262.1	5.2e-255	887.1	Piroplasmida			6.2.1.3	ko:K01897	ko00061,ko00071,ko01100,ko01212,ko02024,ko03320,ko04146,ko04216,ko04714,ko04920,map00061,map00071,map01100,map01212,map02024,map03320,map04146,map04216,map04714,map04920	M00086	R01280	RC00004,RC00014	ko00000,ko00001,ko00002,ko01000,ko01004,ko04147	4.C.1.1			Apicomplexa	3KBKA@422676,3Y9KQ@5794,3Z3PY@5863,COG1022@1,KOG1256@2759	NA|NA|NA	I	AMP-binding enzyme C-terminal domain
TRINITY_GG_7_c50_g1_i22.p5	5865.XP_001609305.1	1.5e-29	135.6	Piroplasmida				ko:K03240	ko03013,map03013				ko00000,ko00001,ko03012				Apicomplexa	3KBXZ@422676,3YABM@5794,3Z3WG@5863,COG1208@1,KOG1461@2759	NA|NA|NA	J	Translation initiation factor eIF-2B epsilon
TRINITY_GG_7_c50_g1_i22.p1	5865.XP_001609304.1	0.0	1134.0	Piroplasmida			6.1.1.15	ko:K01881	ko00970,map00970	M00359,M00360	R03661	RC00055,RC00523	ko00000,ko00001,ko00002,ko01000,ko01007,ko03016				Apicomplexa	3KAB6@422676,3Y9H0@5794,3Z4K9@5863,COG0442@1,KOG4163@2759	NA|NA|NA	J	Prolyl-trna synthetase
TRINITY_GG_7_c50_g1_i22.p2	5865.XP_001609305.1	3.2e-119	435.6	Piroplasmida				ko:K03240	ko03013,map03013				ko00000,ko00001,ko03012				Apicomplexa	3KBXZ@422676,3YABM@5794,3Z3WG@5863,COG1208@1,KOG1461@2759	NA|NA|NA	J	Translation initiation factor eIF-2B epsilon
TRINITY_GG_7_c53_g2_i1.p1	5865.XP_001610634.1	0.0	1410.2	Piroplasmida			3.6.4.12	ko:K02541	ko03030,ko04110,ko04111,ko04113,map03030,map04110,map04111,map04113	M00285			ko00000,ko00001,ko00002,ko01000,ko03032,ko03036				Apicomplexa	3KA8V@422676,3Y9JQ@5794,3Z4HE@5863,COG1241@1,KOG0479@2759	NA|NA|NA	L	Belongs to the MCM family
TRINITY_GG_7_c54_g1_i9.p1	5865.XP_001609266.1	1.4e-212	746.1	Piroplasmida			4.1.3.44	ko:K15449					ko00000,ko01000,ko03016				Apicomplexa	3KADF@422676,3YB6U@5794,3Z3UK@5863,COG0731@1,KOG1160@2759	NA|NA|NA	C	Wyosine base formation
TRINITY_GG_7_c54_g1_i9.p2	5865.XP_001609267.1	4.9e-266	923.7	Piroplasmida			2.7.7.6	ko:K03040	ko00230,ko00240,ko01100,ko03020,map00230,map00240,map01100,map03020	M00183	R00435,R00441,R00442,R00443	RC02795	br01611,ko00000,ko00001,ko00002,ko01000,ko03021,ko03400				Apicomplexa	2RZXA@2759,3KBPA@422676,3YBDD@5794,3Z564@5863,COG0202@1	NA|NA|NA	G	DNA-directed RNA polymerase
[truncated: 34 more rows]
