# Supplementary material for: Transcriptional variation in Babesia gibsoni (Wuhan isolate) between in vivo and in vitro cultures in blood stage
Source: Parasit Vectors. 2023 Aug 7;16:268. doi: 10.1186/s13071-023-05869-z (PMC10408140; doi:10.1186/s13071-023-05869-z)
Supplement: Supplementary file 2 — Additional file 2: Table S2. qRT-PCR primers used to validate RNA sequencing data. [file 13071_2023_5869_MOESM2_ESM.xlsx]

## Sheet: Sheet1
Primer sequences used for qRT-PCR assay
Gene name	Primer sequences
SBP3	F: ACAAAGGTGGACATCGGTAG R: ACCTCCGGTTTCCTTTCATC
anonymous antigen	F: ACTGCCAGAGCATCTACTTG R: GTGGTCCCTTCCATCTTCTG
MAC protein	F: TCAGTGCATCAACGGGATAC R: CGACATCAGCCTTGAATGAG
small HSP	F: GCGCATTTCAGAGAACTGAG R: GTGCCAAGGATGAGCTTTAC
ORC1	F: ATCGCACCCTGTACCATAAG R: CCACTTCGTCGATGATAAGC
NAC	F: CAAGCAAACAGGTGGAAAGG R: GATGTTTGCTGCTCCGATAG
HSP90	F: GCGGATGATGTCACTTTGTC R: GGCATCAGCAGAGTTTGAC
CRAL	F: AACTGGAAGGTCCACAGTTG R: CCTTCATGTCGTCGAAACAC
T-complex protein	F: GAGCGGCCTTTAATTTGCTC R: AGGAAAGCTTGGCAGTAGAG
HVA22	F: CTAAGCCTGGGATGGAAGAG R: CTGGGCAAAGTACTGGATAG
