# Supplementary material for: Transcriptional variation in Babesia gibsoni (Wuhan isolate) between in vivo and in vitro cultures in blood stage
Source: Parasit Vectors. 2023 Aug 7;16:268. doi: 10.1186/s13071-023-05869-z (PMC10408140; doi:10.1186/s13071-023-05869-z)
Supplement: Supplementary file 3 — Additional file 3: Table S3. qRT-PCR primers for the ApiAP2 family genes of B. gibsoni. [file 13071_2023_5869_MOESM3_ESM.xlsx]

## Sheet: Sheet1
Primer sequences for qRT-PCR assay of ApiAP2 family genes of B. gibsoni
BgWH_01g00121	F: GTGCCTTTGGTCTTGAACAG R: TTGTTCCGGGTGTATACTGG
BgWH_02g00293	F: CCTATACGGCGTACAACAAC R: CAGTTCGTTGACAGCATCAG
BgWH_02g00392	F: GTATCATACGACAAGAGACAG R: AGAGCTCTGCATGCTTGCGCG
BgWH_02g00573	F: TCTAGAACGTGCTCAAGAGG R: CTGCTAGCTGGTTACATTCG
BgWH_02g00672	F: TCGGTTCTGCGGAAGCAGCGA R: GCCTCGTTATGCTCCGTCTGC
BgWH_02g00818	F: AGACGGATAGACCACATCAC R: TGGCTCACTAGAGTCACAAC
BgWH_03g00279	F: GCTCAGCGTAGTTTGGTTGCC R: TGATGCCCAATAACTGGCACAATT
BgWH_03g00432	F: CAATCTTTGCGCCCTCTTAG R: CCACCTCGAACTCTTGAAAC
BgWH_03g00908	F: TAGAGTTCCGCAACTCTCAG R: GCCTCTGGCTCTATAGTCTC
BgWH_03g01047	F: ATAATAGGAATACGCTTCGAC R: TTCCATAGAATTGCATGCTG
BgWH_03g01134	F: AGACGACATGATACTGATGTCC R: CTGTTCTCAGAGTCGTCTGAT
BgWH_04g00046	F: GGTATTAGGGTGTCTTTACCG R: TCTCCTATCGAGATTGGTGCC
BgWH_04g00180	F: AGTTTACGAAGAAGTTCTTCT R: TACAAGTGTGATGTCAAGGGGG
BgWH_04g00240	F: AAAGTACAAGGAGTGGTGAACA R: TTACTCTTGAAACACAATTA
BgWH_04g00415	F: TGTTGACCTGCCTCTAGATG R: GATCCCTTTGAGCCAGGTAG
BgWH_04g00636	F: CGCCTTTGACTCCTCAATAC R: TCTTGTGACCGGGAATTCG
BgWH_04g00699	F: TGTCGGTGCTTATCCCATTC R: AAGCTGGAATGGAGAGCTAC
BgWH_04g00729	F: CCTGAGTGGTGTGAGGGGGGTTT R: AGTATATGAAGTTTGAAAGCCC
BgWH_04g00976	F: GGTTCGTAGAGCGAAATTGC R: CCTCCTCGAAACCAAATCTG
BgWH_04g01044	F: CGTATGACATGCCGATAAGC R: TTGTCAGAGTGGGTGTGAAG
